# Supplementary material for: Gene Set Based Integrated Data Analysis Reveals Phenotypic Differences in a Brain Cancer Model
Source: PLoS One. 2013 Jul 9;8(7):e68288. doi: 10.1371/journal.pone.0068288 (PMC3706599; doi:10.1371/journal.pone.0068288)
Supplement: Files S1 — Tables S1–Table S14. Table S1 in File S1 - Rank Product analysis in proteomics dataset, enriched in invasive phenotype (early generation). Table S2 in File S1 - Rank Product analysis in proteomics dataset, enriched in angiogenic phenotype (late generation). Table S3 in File S1 - Rank Product analysis in transcriptomics dataset, enriched in invasive phenotype (early generation). Table S4 in File S1 - Rank Product analysis in transcriptomics dataset, enriched in angiogenic phenotype (late generation). Table S5 in File S1 - GO Overrepresentation analysis in proteomics dataset, enriched in invasive phenotype (early generation). Table S6 in File S1 - GO Overrepresentation analysis in proteomics dataset, enriched in angiogenic phenotype (late generation). Table S7 in File S1 - GO Overrepresentation analysis in transcriptomics dataset, enriched in invasive phenotype (early generation). Table S8 in File S1 - GO Overrepresentation analysis in transcriptomics dataset, enriched in angiogenic phenotype (late generation). Table S9 in File S1 - GO GSEA in proteomics dataset, enriched in invasive phenotype (early generation). Table S10 in File S1 - GO GSEA in proteomics dataset, enriched in angiogenic phenotype (late generation). Table S11 in File S1 - GO GSEA in transcriptomics dataset, enriched in invasive phenotype (early generation). Table S12 in File S1 - GO GSEA in transcriptomics dataset, enriched in angiogenic phenotype (late generation). Table S13 in File S1– Expression signal log2 ratios for identified proteins in Table 2. Table S14 in File S1– Expression signal log2 ratios for identified transcripts in Table 3. (XLS) [file pone.0068288.s001.xls]

## Sheet: Overview
Supplementary material to the manuscript
“Gene Set Based Integrated Data Analysis Reveals Phenotypic Differences in a Brain Cancer Model”
published in PloS One
Additional information:
S1-S12	Colors are used in these tables to highlight 1 or 2 trends (or no coloring for no trends found)

## Sheet: S1
	Supplementary Table 1: Rank Product analysis in proteomics dataset, enriched in invasive phenotype (early generation)											Normalized log2 signal
RANK	iTRAQ EXP	PROTEIN NAME	ACCESSION NO	GENE SYMBOL	NO UNIQUE PEPTIDES	MAX C.I. %	HUMAN ENTREZ GENE ID	FC	RP SCORE	E-VALUE	q-VALUE	P 6-1	P6-4	P17-1	P17-4
1	iTRAQ1	Protein TSSC4 - Rattus norvegicus (Rat)	Q5XIB1	TSSC4	2	98.917	10078	3.68463	7.6E-12	0.005	0.0025	1.06415	-1.11159	0.817366	-0.769931
2	iTRAQ2	DNA mismatch repair protein Mlh1 (MutL protein homolog 1) - Rattus norvegicus (Rat)	P97679	MLH1	2	99.529	4292	3.74816	8.5E-12	0.005	0.0025	0.925436	-0.771067	0.980747	-1.13512
3	iTRAQ1	Xylosyltransferase 2 (EC 2.4.2.26) (Xylosyltransferase II) (xylT-II) (XT-II) (Peptide O-xylosyltran	Q9H1B5	XYLT2	2	99.79	64132	9.3807	4.0E-11	0.04	0.0133333	1.92883	0.556987	1.30087	-3.78668
4	iTRAQ1	Eukaryotic translation initiation factor 3 subunit 10 (eIF-3 theta) (eIF3 p167) (eIF3 p180) (eIF3 p	Q14152	IF3A	2	99866	8661	7.9854	9.80E-11	0.065	0.01625	0.972929	0.441566	2.02444	-3.43893
5	iTRAQ3/4	Myelin basic protein S (MBP S) - Rattus norvegicus (Rat)	NULL	MBP	14	100		2.81196	3.39E-10	0.1675	0.0335	0.444397	-1.06239	0.62293	-0.853436
6	iTRAQ2	DNA polymerase subunit alpha B (DNA polymerase alpha 70 kDa subunit) (DNA polymerase subunit II) -	O89043	DPOA2	2	96.03	23649	3.92012	4.03E-9	1.0825	0.180417	-0.563216	-0.819419	2.53411	-1.15148
7	iTRAQ1	Ras-related GTP-binding protein B (Rag B) (RagB) - Rattus norvegicus (Rat)	Q63487	RRAGB	2	99.984	10325	2.34382	8.24E-9	1.805	0.2225	0.269747	-0.478135	0.959115	-0.750727
8	iTRAQ1	Syntaxin-binding protein 6 (Amisyn) - Homo sapiens (Human)	Q8NFX7	STXB6	3	100	29091	3.29587	8.48E-9	1.8375	0.2225	0.524046	0.210973	1.19661	-1.93163
9	iTRAQ1	Transient receptor potential cation channel subfamily M member 8 (Cold menthol receptor 1) - Rattus	Q8R455	TRPM8	2	99.952	79054	2.68794	9.71E-9	2.0025	0.2225	0.926818	-0.0696926	0.499681	-1.35681
10	iTRAQ2	Myelin basic protein S (MBP S) - Rattus norvegicus (Rat)	P02688	MBP	12	100	4155	2.28866	1.35E-8	2.455	0.2455	0.718083	-0.647917	0.476421	-0.546587
11	iTRAQ2	Sarcoplasmic/endoplasmic reticulum calcium ATPase 3 (EC 3.6.3.8) (Calcium pump 3) (SERCA3) (SR Ca(2	P18596	AT2A3	2	100	489	2.35709	1.92E-8	3.185	0.289545	0.379692	-0.180854	0.857316	-1.05615
12	iTRAQ2	Transportin-1 (Importin beta-2) (Karyopherin beta-2) (M9 region interaction protein) (MIP) - Homo s	Q92973	TNPO1	2	99.994	3842	2.31314	2.63E-8	3.8925	0.324375	0.649942	-0.319363	0.559912	-0.890491
13	iTRAQ2	Zinc finger CCHC domain-containing protein 3 - Homo sapiens (Human)	Q9NUD5	ZCHC3	2	99.177	85364	2.14828	3.35E-8	4.4575	0.342885	0.589994	-1.04753	0.513191	-0.0556522
14	iTRAQ1	Adenylate cyclase type 5 (EC 4.6.1.1) (Adenylate cyclase type V) (ATP pyrophosphate-lyase 5) (Adeny	Q04400	ADCY5	2	100	111	2.14464	3.89E-8	4.8575	0.346964	-0.131645	-0.760333	1.23238	-0.340403
15	iTRAQ1	Intersectin-1 (EH domain and SH3 domain regulator of endocytosis 1) - Rattus norvegicus (Rat)	Q9WVE9	ITSN1	5	100	6453	3.01157	5.20E-8	5.8075	0.369531	1.1303	0.47614	0.460212	-2.06666
16	iTRAQ1	Heterogeneous nuclear ribonucleoprotein G (hnRNP G) (RNA-binding motif protein. X chromosome) - Rat	P84586	HNRPG	2	97.348	27316	2.06558	5.39E-8	5.9125	0.369531	0.44818	-0.465916	0.598371	-0.580635
17	iTRAQ1	Teneurin-2 (Ten-2) (Tenascin-M2) (Ten-m2) (Protein Odd Oz/ten-m homolog 2) (Neurestin) - Rattus nor	Q9R1K2	TEN2	5	100	57451	2.13309	6.55E-8	6.555	0.381944	0.216363	-0.204848	0.87658	-0.888096
18	iTRAQ2	Serine/threonine-protein kinase MRCK beta (EC 2.7.11.1) (CDC42-binding protein kinase beta) (Myoton	Q7TT49	MRCKB	3	100	9578	2.3873	7.09E-8	6.875	0.381944	-0.217836	-0.174854	1.47322	-1.08053
19	iTRAQ2	AP2-associated protein kinase 1 (EC 2.7.11.-) (Adaptor-associated kinase 1) - Rattus norvegicus (Ra	P0C1X8	AAK1	2	100	22848	2.06758	7.97E-8	7.32	0.385263	0.489862	-0.325822	0.558082	-0.722122
20	iTRAQ1	Inositol-trisphosphate 3-kinase A (EC 2.7.1.127) (Inositol 1.4.5-trisphosphate 3-kinase A) (IP3K A)	P17105	IP3KA	3	99.923	3706	2.00786	9.89E-8	8.1725	0.408625	0.47831	-0.701185	0.52735	-0.304475
21	iTRAQ1	T-box transcription factor TBX15 (T-box protein 15) - Homo sapiens (Human)	Q96SF7	TBX15	2	99142	6913	2.08281	1.13E-7	8.77	0.417619	0.206399	-0.168892	0.852131	-0.889638
22	iTRAQ2	Carboxypeptidase D precursor (EC 3.4.17.22) (Metallocarboxypeptidase D) (gp180) - Rattus norvegicus	Q9JHW1	CBPD	2	99.536	1362	2.0874	1.49E-7	10.1925	0.439722	0.747394	-0.311892	0.314314	-0.749816
23	iTRAQ2	Fructose-1.6-bisphosphatase 1 (EC 3.1.3.11) (D-fructose-1.6-bisphosphate 1-phosphohydrolase 1) (FBP	P19112	F16P1	2	99.956		2.33863	1.72E-7	11.0125	0.439722	1.04486	0.395076	0.180801	-1.62074
24	iTRAQ1	Organic cation transporter-like protein 2 (Solute carrier family 22 member 18) - Rattus norvegicus	Q6AY78	ORCT2	2	99.998	5002	2.05048	1.73E-7	11.0425	0.439722	0.383958	-0.121543	0.652005	-0.91442
25	iTRAQ1	Condensin complex subunit 1 (Non-SMC condensin I complex subunit D2) (Chromosome condensation-relat	Q15021	CND1	2	99.42	9918	4.17132	1.74E-7	11.07	0.439722	0.883851	2.71527	1.17665	-4.77577
26	iTRAQ1	Glycerol-3-phosphate dehydrogenase [NAD+]. cytoplasmic (EC 1.1.1.8) (GPD-C) (GPDH-C) - Rattus norve	O35077	GPDA	3	100	2819	2.42842	1.91E-7	11.605	0.439722	0.104688	0.30053	1.17533	-1.58055
27	iTRAQ2	Cadherin-2 precursor (Neural-cadherin) (N-cadherin) (CD325 antigen) - Rattus norvegicus (Rat)	Q9Z1Y3	CADH2	3	100	1000	2.00686	2.00E-7	11.8725	0.439722	0.17081	-1.14228	0.834129	0.137345
28	iTRAQ1	Apolipoprotein A-V precursor (Apolipoprotein A5) (ApoAV) (ApoA-V) (Regeneration-associated protein	Q9QUH3	APOA5	4	100	116519	2.93355	2.32E-7	12.78	0.456429	0.644476	0.601938	0.90817	-2.15458

## Sheet: S2
	Supplementary Table 2: Rank Product analysis in proteomics dataset, enriched in angiogenic phenotype (late generation)												Normalized log2 signal
RANK	iTRAQ EXP	PROTEIN NAME	ACCESSION NO	GENE SYMBOL	NO UNIQUE PEPTIDES	MAX C.I. %	HUMAN ENTREZ GENE ID	FC	FC	RP SCORE	E-VALUE	q-VALUE	P 6-1	P6-4	P17-1	P17-4
1	iTRAQ1	Serum albumin precursor - Homo sapiens (Human)	P02768	ALBU	10	100	213	0.12106	-8.26034	3.77052e-13	0	0	-1.00079	1.4162	-2.04541	1.63001
2	iTRAQ2	Mitochondrial antiviral signaling protein (Interferon-beta promoter stimulator protein 1) (IPS-1) (	Q7Z434	MAVS	2	100	57506	0.182548	-5.47801	7.35251e-12	0.005	0.00166667	-1.38752	0.914774	-1.06613	1.53888
3	iTRAQ1	Phosphatidylinositol 3-kinase regulatory subunit alpha (PI3-kinase p85-subunit alpha) (PtdIns-3-kin	Q63787	P85A	2	97.25		0.170435	-5.86733	7.91809e-12	0.005	0.00166667	-1.68775	0.936272	-0.864954	1.61643
4	iTRAQ3/4	Single-stranded DNA-binding protein. mitochondrial precursor (Mt-SSB) (MtSSB) (PWP1-interacting pro	NULL	SSB	5	100		0.209584	-4.77137	2.24346e-11	0.0275	0.006875	-0.690182	1.54764	-0.896186	1.3748
5	iTRAQ1	Class B basic helix-loop-helix protein 2 (bHLHB2) (Enhancer-of-split and hairy-related protein 2) (	O35780	BHLH2	2	99.033	8553	0.201627	-4.95966	1.68668e-10	0.11	0.022	-1.26365	-0.0631023	-1.04659	2.37334
6	iTRAQ1	Vasopressin V1a receptor (V1aR) (Vascular/hepatic-type arginine vasopressin receptor) (Antidiuretic	P30560	V1AR	2	99.994	552	0.222739	-4.48956	2.97777e-10	0.1525	0.0254167	-1.78496	0.627717	-0.381618	1.53886
7	iTRAQ3/4	Ribosome-binding protein 1 (Ribosome receptor protein) (180 kDa ribosome receptor homolog) (ES/130-	NULL	RRBP1	3	100		0.271428	-3.68422	4.93561e-10	0.2375	0.031875	-0.555436	1.37277	-0.542449	1.29206
8	iTRAQ1	Glutamate receptor. ionotropic kainate 4 precursor (Glutamate receptor KA-1) (KA1) - Rattus norvegi	Q01812	GRIK4	3	100	2900	0.19793	-5.05229	5.5733e-10	0.255	0.031875	-2.44389	2.52518	0.106954	-0.188246
9	iTRAQ3/4	ATP synthase subunit g. mitochondrial (EC 3.6.3.14) (ATPase subunit g) - Homo sapiens (Human)	NULL	ATP5L	3	100		0.299008	-3.3444	1.37247e-09	0.5	0.0555556	-0.335982	1.25714	-0.812914	1.07745
10	iTRAQ1	Coiled-coil alpha-helical rod protein 1 (Alpha helical coiled-coil rod protein) (Putative gene 8 pr	Q8TD31	CCHCR	11	100	54535	0.303209	-3.29805	2.3068e-09	0.7675	0.0634615	-0.630108	0.553149	-1.09151	1.16846
11	iTRAQ1	Death-associated protein kinase 3 (EC 2.7.11.1) (DAP kinase 3) (DAP-like kinase) (Dlk) (ZIP-kinase)	O88764	DAPK3	2	98.276	1613	0.30382	-3.29142	2.32264e-09	0.7725	0.0634615	-0.804547	0.672665	-0.914165	1.04605
12	iTRAQ1	Annexin A1 (Annexin I) (Lipocortin I) (Calpactin II) (Chromobindin-9) (p35) (Phospholipase A2 inhib	P04083	ANXA1	13	100	301	0.282442	-3.54055	2.36256e-09	0.7825	0.0634615	-1.25017	0.962208	-0.573803	0.861763
13	iTRAQ1	Cysteine-rich protein 2 (CRP2) (Protein ESP1) - Homo sapiens (Human)	P52943	CRIP2	3	100	1397	0.288775	-3.46291	2.5693e-09	0.825	0.0634615	-1.11634	0.540873	-0.675645	1.25111
14	iTRAQ2	Single-stranded DNA-binding protein. mitochondrial precursor (Mt-SSB) (MtSSB) (PWP1-interacting pro	Q04837	SSB	7	100	6742	0.312013	-3.20499	4.37227e-09	1.14	0.0814286	-0.908266	0.771541	-0.772055	0.90878
15	iTRAQ3/4	Import inner membrane translocase subunit TIM50. mitochondrial precursor - Homo sapiens (Human)	NULL	TIM50	4	100		0.315221	-3.17238	5.0904e-09	1.295	0.0863333	-0.499081	1.02683	-0.545907	1.25931
16	iTRAQ3/4	Isocitrate dehydrogenase [NADP]. mitochondrial precursor (EC 1.1.1.42) (Oxalosuccinate decarboxylas	NULL	IDHP	11	100		0.32959	-3.03407	6.29878e-09	1.4675	0.0917188	-0.291079	1.25962	-0.62504	1.02678
17	iTRAQ2	Mitochondrial import receptor subunit TOM22 homolog (Translocase of outer membrane 22 kDa subunit h	Q9NS69	TOM22	3	100	56993	0.321948	-3.10609	7.41473e-09	1.67	0.0982353	-0.799775	0.556747	-0.835327	1.07836
18	iTRAQ1	Annexin A5 (Annexin V) (Lipocortin V) (Endonexin II) (Calphobindin I) (CBP-I) (Placental anticoagul	P08758	ANXA5	17	100	308	0.32429	-3.08366	8.78217e-09	1.8875	0.1025	-1.23286	1.16101	-0.39178	0.463628
19	iTRAQ1	Nuclease sensitive element-binding protein 1 (Y-box-binding protein 1) (Y-box transcription factor)	P62961	YBOX1	4	100	4904	0.327872	-3.04997	9.40764e-09	1.9475	0.1025	-0.712885	0.315927	-0.895911	1.29287
20	iTRAQ3/4	130 kDa leucine-rich protein (LRP 130) (GP130) (Leucine-rich PPR motif-containing protein) - Homo s	NULL	LPPRC	3	100		0.340887	-2.93353	1.16478e-08	2.26	0.106364	-0.0624416	0.58439	-1.00933	1.44911
21	iTRAQ1	Ras-related protein Rab-5C (RAB5L) (L1880) - Homo sapiens (Human)	P51148	RAB5C	2	100	5878	0.334374	-2.99067	1.2275e-08	2.3275	0.106364	-0.833795	0.589837	-0.746672	0.990631
22	iTRAQ1	Ribosome-binding protein 1 (Ribosome receptor protein) (180 kDa ribosome receptor homolog) (ES/130-	Q9P2E9	RRBP1	5	100		0.346466	-2.88629	1.23392e-08	2.34	0.106364	-0.47169	0.636978	-1.05753	0.892236
23	iTRAQ1	Neuromodulin (Axonal membrane protein GAP-43) (Growth-associated protein 43) (PP46) (Neural phospho	P17677	NEUM	5	100	2596	0.333734	-2.9964	2.06543e-08	3.3425	0.145326	-1.18886	0.33983	-0.394366	1.2434
24	iTRAQ1	Epsin-2 (EPS-15-interacting protein 2) - Rattus norvegicus (Rat)	Q9Z1Z3	EPN2	4	100	22905	0.259167	-3.85852	2.33301e-08	3.6275	0.1474	-2.73063	1.84352	0.782587	0.104525
25	iTRAQ1	MARCKS-related protein (MARCKS-like protein 1) (Macrophage myristoylated alanine-rich C kinase subs	P49006	MRP	5	100	65108	0.368605	-2.71293	2.40712e-08	3.685	0.1474	-0.622425	1.00153	-0.817426	0.438322
26	iTRAQ1	Synaptopodin-2 (Myopodin) (Genethonin 2) - Homo sapiens (Human)	Q9UMS6	SYNP2	2	99999	171024	0.37091	-2.69607	3.55423e-08	4.615	0.1775	-0.81373	0.35828	-0.61713	1.07258
27	iTRAQ1	Neutral alpha-glucosidase AB precursor (EC 3.2.1.84) (Glucosidase II subunit alpha) - Homo sapiens	Q14697	GANAB	4	100	23193	0.363995	-2.74729	4.16374e-08	5.06	0.183707	-0.806909	0.697295	-0.651101	0.760714
28	iTRAQ3/4	Annexin A5 (Annexin V) (Lipocortin V) (Endonexin II) (Calphobindin I) (CBP-I) (Placental anticoagul	NULL	ANXA5	8	100		0.367243	-2.72299	4.47847e-08	5.2875	0.183707	-0.434356	1.36757	-0.167157	0.9213
29	iTRAQ3/4	2.4-dienoyl-CoA reductase. mitochondrial precursor (EC 1.3.1.34) (2.4-dienoyl-CoA reductase [NADPH]	NULL	DECR	3	100		0.368097	-2.71667	4.54048e-08	5.3275	0.183707	-0.283111	0.949194	-0.533952	1.11743
30	iTRAQ2	Myosin-18B (Myosin XVIIIb) - Homo sapiens (Human)	Q8IUG5	MY18B	2	99.482	84700	0.400808	-2.49496	5.02759e-08	5.68	0.189333	-0.0356965	0.55499	-1.28332	0.764027
31	iTRAQ3/4	HLA class I histocompatibility antigen. A-3 alpha chain precursor (MHC class I antigen A*3) - Homo	NULL	1A03	2	100		0.358545	-2.78905	5.31062e-08	5.875	0.189516	-0.463235	1.89871	0.359059	0.95666
32	iTRAQ2	Adenylate cyclase type 5 (EC 4.6.1.1) (Adenylate cyclase type V) (ATP pyrophosphate-lyase 5) (Adeny	Q04400	ADCY5	2	99.916	111	0.378593	-2.64136	6.50512e-08	6.5275	0.203984	-0.710717	0.729396	-0.690563	0.671884
33	iTRAQ1	Ectonucleotide pyrophosphatase/phosphodiesterase 2 (E-NPP 2) (Phosphodiesterase I/nucleotide pyroph	Q64610	ENPP2	2	100		0.383624	-2.60672	7.4136e-08	7.0525	0.208603	-1.0091	0.737216	-0.373142	0.645021
34	iTRAQ1	Uncharacterized protein C1orf43 homolog - Rattus norvegicus (Rat)	Q5XII8	CA043	2	99.462	25912	0.380883	-2.62548	7.5111e-08	7.0925	0.208603	-0.73927	0.773543	-0.653311	0.619039
35	iTRAQ2	2.4-dienoyl-CoA reductase. mitochondrial precursor (EC 1.3.1.34) (2.4-dienoyl-CoA reductase [NADPH]	Q16698	DECR	5	100	1666	0.389615	-2.56664	8.97886e-08	7.8	0.218851	-0.778831	0.507769	-0.581049	0.852111
36	iTRAQ3/4	Keratin. type II cytoskeletal 2 epidermal (Cytokeratin-2e) (K2e) (CK 2e) - Homo sapiens (Human)	NULL	K22E	6	100		0.393043	-2.54425	9.19346e-08	7.9	0.218851	-0.292366	0.747248	-0.532724	1.12215
37	iTRAQ1	Calnexin precursor (Major histocompatibility complex class I antigen-binding protein p88) (p90) (IP	P27824	CALX	19	100	821	0.390604	-2.56014	9.71097e-08	8.0975	0.218851	-0.912325	0.61558	-0.443895	0.74064
38	iTRAQ3/4	ADP/ATP translocase 3 (Adenine nucleotide translocator 2) (ANT 3) (ADP.ATP carrier protein 3) (Solu	NULL	ADT3	3	100		0.398954	-2.50656	1.29146e-07	9.435	0.245513	-0.568775	0.781569	-0.624793	0.676275
39	iTRAQ1	HLA class I histocompatibility antigen. A-2 alpha chain precursor (MHC class I antigen A*2) - Homo	P01892	1A02	9	100		0.382966	-2.6112	1.32627e-07	9.575	0.245513	-1.13574	0.92877	-0.248971	0.455943
40	iTRAQ2	ATP synthase subunit g. mitochondrial (EC 3.6.3.14) (ATPase subunit g) - Homo sapiens (Human)	O75964	ATP5L	3	100	10632	0.407675	-2.45293	1.40516e-07	9.8675	0.245793	-0.665755	0.593088	-0.628752	0.701419
41	iTRAQ2	Caldesmon (CDM) - Homo sapiens (Human)	Q05682	CALD1	4	100	800	0.387716	-2.57921	1.45477e-07	10.0775	0.245793	-1.32426	0.407926	-0.0426666	0.959001
42	iTRAQ2	Methylcrotonoyl-CoA carboxylase beta chain. mitochondrial precursor (EC 6.4.1.4) (3-Methylcrotonyl-	Q9HCC0	MCCC2	2	100	64087	0.410142	-2.43818	1.67327e-07	10.8925	0.254186	-0.708211	0.440672	-0.577593	0.845131
43	iTRAQ2	Protein vav-3 - Homo sapiens (Human)	Q9UKW4	VAV3	2	99.828	10451	0.418543	-2.38924	1.68528e-07	10.93	0.254186	-0.354706	0.636113	-0.901845	0.620439
44	iTRAQ1	Annexin A2 (Annexin II) (Lipocortin II) (Calpactin I heavy chain) (Chromobindin-8) (p36) (Protein I	P07355	ANXA2	9	100	302	0.413695	-2.41724	2.12838e-07	12.2275	0.2658	-0.805785	0.603856	-0.467576	0.669505
45	iTRAQ1	Ankycorbin (Ankyrin repeat and coiled-coil structure-containing protein) (Retinoic acid-induced pro	Q5U312	RAI14	2	99.998	26064	0.418133	-2.39158	2.30987e-07	12.7425	0.2658	-0.838015	0.795281	-0.419951	0.462685
46	iTRAQ1	Myristoylated alanine-rich C-kinase substrate (MARCKS) (Protein kinase C substrate. 80 kDa protein.	P29966	MARCS	9	100	4082	0.43934	-2.27614	2.33568e-07	12.8225	0.2658	-0.510559	1.04374	-0.676029	0.142853
47	iTRAQ1	Calumenin precursor (Crocalbin) (IEF SSP 9302) - Homo sapiens (Human)	O43852	CALU	2	100	813	0.424049	-2.35822	2.33813e-07	12.8275	0.2658	-0.783604	0.35154	-0.454095	0.886159
48	iTRAQ1	Calreticulin precursor (CRP55) (Calregulin) (HACBP) (ERp60) (grp60) - Homo sapiens (Human)	P27797	CALR	11	100	811	0.419431	-2.38418	2.35956e-07	12.8925	0.2658	-0.949137	0.558205	-0.304356	0.695288
49	iTRAQ1	Fatty acid-binding protein. brain (B-FABP) (Brain lipid-binding protein) (BLBP) (Mammary-derived gr	O15540	FABPB	3	100	2173	0.396307	-2.5233	2.47796e-07	13.2575	0.2658	-1.12654	0.970031	-0.208774	0.365278
50	iTRAQ2	Lysosome membrane protein 2 (Lysosome membrane protein II) (LIMP II) (Scavenger receptor class B me	Q14108	SCRB2	2	100	950	0.423808	-2.35956	2.49128e-07	13.29	0.2658	-0.672811	0.327487	-0.565706	0.911031
51	iTRAQ3/4	Elongation factor Tu. mitochondrial precursor (EF-Tu) (P43) - Homo sapiens (Human)	NULL	EFTU	15	100		0.436267	-2.29218	2.83827e-07	14.1875	0.278186	-0.257985	0.916165	-0.544223	0.675062
52	iTRAQ2	Ribosome-binding protein 1 (Ribosome receptor protein) (180 kDa ribosome receptor homolog) (ES/130-	Q9P2E9	RRBP1	10	100		0.427115	-2.34129	3.04978e-07	14.66	0.281923	-0.488936	0.173784	-0.738368	1.05352
53	iTRAQ1	Voltage-dependent calcium channel gamma-3 subunit (Neuronal voltage-gated calcium channel gamma-3 s	Q8VHX0	CCG3	2	100	10368	0.433011	-2.30941	3.27888e-07	15.175	0.286321	-0.146335	0.395558	-1.06119	0.811967
54	iTRAQ1	Epidermal growth factor receptor precursor (EC 2.7.10.1) (Receptor tyrosine-protein kinase ErbB-1)	P00533	EGFR	42	100	1956	0.429442	-2.3286	3.65665e-07	15.995	0.290088	-1.64955	1.84926	0.430083	-0.6298
55	iTRAQ1	CD9 antigen (p24) (Leukocyte antigen MIC3) (Motility-related protein) (MRP-1) (Tetraspanin-29) (Tsp	P21926	CD9	2	100	928	0.422487	-2.36694	3.74698e-07	16.17	0.290088	-0.923047	1.33597	-0.319974	-0.0929521
56	iTRAQ2	Pyrroline-5-carboxylate reductase 1 (EC 1.5.1.2) (P5CR 1) (P5C reductase 1) - Homo sapiens (Human)	P32322	P5CR1	3	100	5831	0.441944	-2.26273	3.91663e-07	16.52	0.290088	-0.382796	0.416074	-0.795268	0.761989
57	iTRAQ3/4	Electron transfer flavoprotein subunit alpha. mitochondrial precursor (Alpha-ETF) - Homo sapiens (H	NULL	ETFA	2	100		0.443573	-2.25442	3.92561e-07	16.535	0.290088	-0.302786	0.836016	-0.306116	0.900593
58	iTRAQ1	Alpha-2-macroglobulin precursor (Alpha-2-M) - Rattus norvegicus (Rat)	P06238	A2MG	2	100	2	0.421608	-2.37187	4.15029e-07	17.005	0.29319	-1.77121	1.34142	0.525187	-0.0953974
59	iTRAQ2	Insulin-like growth factor 1 receptor precursor (EC 2.7.10.1) (Insulin-like growth factor I recepto	P24062	IGF1R	2	99.996	3480	0.446406	-2.24011	4.37131e-07	17.445	0.295678	-0.298237	0.340773	-0.865336	0.8228
60	iTRAQ3/4	Trifunctional enzyme subunit alpha. mitochondrial precursor (TP-alpha) (78 kDa gastrin-binding prot	NULL	ECHA	13	100		0.459223	-2.17759	5.2923e-07	19.11	0.3185	-0.169365	0.841368	-0.434178	0.800555
61	iTRAQ2	Cytoskeleton-associated protein 4 (63 kDa membrane protein) (p63) - Homo sapiens (Human)	Q07065	CKAP4	4	100	10970	0.450924	-2.21767	5.77176e-07	19.8575	0.325533	-0.73858	0.223215	-0.410464	0.925829
62	iTRAQ1	Catenin alpha-1 (Cadherin-associated protein) (Alpha E-catenin) (NY-REN-13 antigen) - Homo sapiens	P35221	CTNA1	4	100	1495	0.459968	-2.17406	6.38797e-07	20.8325	0.332778	-0.678525	0.414048	-0.441869	0.706346
63	iTRAQ1	Protein disulfide-isomerase precursor (EC 5.3.4.1) (PDI) (Prolyl 4-hydroxylase subunit beta) (Cellu	P07237	PDIA1	5	100	5034	0.454529	-2.20008	6.47494e-07	20.965	0.332778	-0.766701	0.361715	-0.370855	0.775841
64	iTRAQ1	Polypeptide N-acetylgalactosaminyltransferase 13 (EC 2.4.1.41) (Protein-UDP acetylgalactosaminyltra	Q6UE39	GLT13	2	98.536	114805	0.463318	-2.15834	6.78542e-07	21.415	0.334609	-0.492343	0.40203	-0.617582	0.707895
65	iTRAQ1	Non-muscle caldesmon (CDM) (L-caldesmon) - Rattus norvegicus (Rat)	Q62736	CALD1	2	100	800	0.454339	-2.201	7.67161e-07	22.7425	0.349885	-0.848333	0.47308	-0.289826	0.665079
66	iTRAQ3/4	Calnexin precursor (Major histocompatibility complex class I antigen-binding protein p88) (p90) (IP	NULL	CALX	3	100		0.463528	-2.15737	8.01346e-07	23.1975	0.351477	-0.450662	0.941354	-0.199933	0.626597
67	iTRAQ2	Protein NipSnap2 (Glioblastoma amplified sequence) - Homo sapiens (Human)	O75323	NIPS2	3	100	2631	0.47552	-2.10296	8.51692e-07	23.8175	0.355485	-0.424233	0.522506	-0.648189	0.549915
68	iTRAQ1	HLA class I histocompatibility antigen. Cw-16 alpha chain precursor (MHC class I antigen Cw*16) - H	Q29960	1C16	2	100		0.473219	-2.11319	1.01253e-06	25.825	0.357533	-0.47964	0.901151	-0.599781	0.17827
69	iTRAQ2	ATP synthase f chain. mitochondrial (EC 3.6.3.14) - Homo sapiens (Human)	P56134	ATPK	2	99.97	9551	0.471932	-2.11895	1.05102e-06	26.2725	0.357533	-0.325588	0.266272	-0.75776	0.817076
70	iTRAQ2	Transcriptional regulator ATRX (EC 3.6.1.-) (ATP-dependent helicase ATRX) (X-linked helicase II) (X	P46100	ATRX	2	100		0.460884	-2.16975	1.05188e-06	26.285	0.357533	-0.965252	0.493199	-0.152274	0.624327
71	iTRAQ3/4	Acetyl-CoA acetyltransferase. mitochondrial precursor (EC 2.3.1.9) (Acetoacetyl-CoA thiolase) (T2)	NULL	THIL	3	100		0.474757	-2.10634	1.05465e-06	26.325	0.357533	-0.178042	1.19586	-0.196687	0.578888
72	iTRAQ1	Electron transfer flavoprotein-ubiquinone oxidoreductase. mitochondrial precursor (EC 1.5.5.1) (ETF	Q6UPE1	ETFD	2	99.885	2110	0.476144	-2.1002	1.0661e-06	26.46	0.357533	-0.493315	1.0263	-0.577214	0.0442317
73	iTRAQ1	Rab3 GTPase-activating protein catalytic subunit (RAB3 GTPase-activating protein 130 kDa subunit) (	P69735	RB3GP	2	99.705	22930	0.450547	-2.21952	1.09126e-06	26.655	0.357533	-1.15427	0.570425	0.00401851	0.579825
74	iTRAQ3/4	Myristoylated alanine-rich C-kinase substrate (MARCKS) (Protein kinase C substrate. 80 kDa protein.	NULL	MARCS	5	100		0.459494	-2.17631	1.10433e-06	26.81	0.357533	-0.139434	1.72501	0.377788	0.757109
75	iTRAQ3/4	Trifunctional enzyme subunit beta. mitochondrial precursor (TP-beta) [Includes: 3-ketoacyl-CoA thio	NULL	ECHB	8	100		0.485083	-2.0615	1.10551e-06	26.815	0.357533	-0.110714	0.701412	-0.496981	0.778285
76	iTRAQ1	Threonyl-tRNA synthetase. mitochondrial precursor (EC 6.1.1.3) (Threonine--tRNA ligase) (ThrRS) (Th	Q68FW7	SYTM	2	100	80222	0.474933	-2.10556	1.20618e-06	27.9175	0.363544	-0.544824	0.897469	-0.529379	0.176734
77	iTRAQ2	Insulin receptor-related protein precursor (EC 2.7.10.1) (IRR) (IR-related receptor) [Contains: Ins	P14616	INSRR	2	100	3645	0.488606	-2.04664	1.2761e-06	28.615	0.363544	-0.34198	0.404156	-0.691278	0.629101
78	iTRAQ2	Probable RNA-binding protein 19 (RNA-binding motif protein 19) - Homo sapiens (Human)	Q9Y4C8	RBM19	2	99.572	9904	0.474042	-2.10952	1.28124e-06	28.6725	0.363544	-0.594717	0.126093	-0.482197	0.950821
79	iTRAQ1	Beta-2-microglobulin precursor [Contains: Beta-2-microglobulin variant pI 5.3] - Homo sapiens (Huma	P61769	B2MG	2	100	567	0.466506	-2.14359	1.28533e-06	28.72	0.363544	-0.791943	1.05193	-0.308088	0.048097
80	iTRAQ1	Ras association domain-containing protein 6 - Rattus norvegicus (Rat)	Q4QR82	RASF6	2	99.998	166824	0.495853	-2.01673	1.42701e-06	30.0825	0.376031	-0.344913	0.661599	-0.667103	0.350417
81	iTRAQ1	Tripartite motif-containing protein 26 (Zinc finger protein 173) - Rattus norvegicus (Rat)	P62603	TRI26	2	99.994	7726	0.468537	-2.1343	1.54483e-06	31.125	0.383571	-0.688875	1.38928	-0.404891	-0.295519
82	iTRAQ1	Glucosidase 2 subunit beta precursor (Glucosidase II subunit beta) (Protein kinase C substrate. 60.	P14314	GLU2B	4	100	5589	0.48967	-2.04219	1.64927e-06	32.1075	0.383571	-0.670884	0.407035	-0.359233	0.623083
83	iTRAQ3/4	Keratin. type I cytoskeletal 10 (Cytokeratin-10) (CK-10) (Keratin-10) (K10) - Homo sapiens (Human)	NULL	K1C10	11	100		0.492811	-2.02917	1.65731e-06	32.1925	0.383571	-0.267143	0.580638	-0.230395	0.963609
84	iTRAQ3/4	Epidermal growth factor receptor precursor (EC 2.7.10.1) (Receptor tyrosine-protein kinase ErbB-1)	NULL	EGFR	17	100		0.484033	-2.06597	1.66123e-06	32.22	0.383571	-1.14608	1.71971	0.76772	-0.0044249
85	iTRAQ1	Mitogen-activated protein kinase 15 (EC 2.7.11.24) (Extracellular signal-regulated kinase 7) - Ratt	Q9Z2A6	MK15	2	100	225689	0.492404	-2.03085	1.79705e-06	33.275	0.384734	-0.193973	0.289923	-0.828111	0.732161
86	iTRAQ2	Glycine amidinotransferase. mitochondrial precursor (EC 2.1.4.1) (L-arginine:glycine amidinotransfe	P50442	GATM	5	100	2628	0.495587	-2.01781	1.79986e-06	33.3025	0.384734	-0.585073	0.31104	-0.427718	0.701751
87	iTRAQ1	Protein disulfide-isomerase A3 precursor (EC 5.3.4.1) (Disulfide isomerase ER-60) (ERp60) (58 kDa m	P30101	PDIA3	11	100	2923	0.502046	-1.99185	1.89005e-06	34.02	0.384734	-0.604711	0.484251	-0.389397	0.509858
88	iTRAQ2	Wiskott-Aldrich syndrome protein-interacting protein (WASP-interacting protein) - Rattus norvegicus	Q6IN36	WASIP	2	99.95	7456	0.501301	-1.99481	1.92879e-06	34.3125	0.384734	-0.602778	0.497481	-0.393472	0.498769
89	iTRAQ1	HLA class I histocompatibility antigen. A-30 alpha chain precursor (MHC class I antigen A*30) - Hom	P16188	1A30	3	100	3105	0.483983	-2.06619	1.9434e-06	34.43	0.384734	-0.680804	0.957248	-0.366168	0.0897243
90	iTRAQ3/4	ATPase family AAA domain-containing protein 3B - Homo sapiens (Human)	NULL	ATD3B	10	100		0.511822	-1.95381	2.0501e-06	35.235	0.384734	-0.195514	0.663099	-0.523638	0.550324
91	iTRAQ3/4	Keratin. type II cytoskeletal 1 (Cytokeratin-1) (CK-1) (Keratin-1) (K1) (67 kDa cytokeratin) (Hair	NULL	K2C1	13	100		0.491556	-2.03435	2.07196e-06	35.4025	0.384734	-0.142908	0.441025	-0.288109	1.1771
92	iTRAQ1	Zinc phosphodiesterase ELAC protein 2 (EC 3.1.26.11) (Ribonuclease Z 2) (RNase Z 2) (tRNase Z 2) (t	Q8CGS5	RNZ2	2	99.957	60528	0.481338	-2.07754	2.14547e-06	35.92	0.384734	-1.06304	1.23658	0.00816619	-0.181706
93	iTRAQ2	Nuclear receptor corepressor 1 (N-CoR1) (N-CoR) - Homo sapiens (Human)	O75376	NCOR1	2	98.9	9611	0.520279	-1.92205	2.18025e-06	36.1325	0.384734	0.645947	0.216106	-1.58859	0.726536
94	iTRAQ1	Aquaporin-1 (AQP-1) (Aquaporin-CHIP) (Water channel protein for red blood cells and kidney proximal	P29975	AQP1	2	100	358	0.492067	-2.03225	2.18539e-06	36.165	0.384734	-0.535458	1.09513	-0.487617	-0.0720579
95	iTRAQ3/4	Stress-70 protein. mitochondrial precursor (75 kDa glucose-regulated protein) (GRP 75) (Peptide-bin	NULL	GRP75	17	100		0.515738	-1.93897	2.23939e-06	36.55	0.384737	-0.184649	0.67187	-0.488097	0.565963
96	iTRAQ3/4	Keratin. type I cytoskeletal 9 (Cytokeratin-9) (CK-9) (Keratin-9) (K9) - Homo sapiens (Human)	NULL	K1C9	4	100		0.491971	-2.03264	2.31937e-06	37.11	0.38616	-0.0737459	0.28762	-0.391446	1.2939
97	iTRAQ3/4	Serine hydroxymethyltransferase. mitochondrial precursor (EC 2.1.2.1) (Serine methylase) (Glycine h	NULL	GLYM	2	100		0.509768	-1.96168	2.36252e-06	37.4575	0.38616	-0.292416	0.891403	-0.301705	0.458651
98	iTRAQ3/4	Peptidyl-prolyl cis-trans isomerase B precursor (EC 5.2.1.8) (PPIase) (Rotamase) (Cyclophilin B) (S	NULL	PPIB	2	100		0.502081	-1.99171	2.5083e-06	38.4875	0.391591	-0.365439	0.932774	-0.0464765	0.643326
99	iTRAQ1	Sodium/potassium-transporting ATPase subunit beta-3 (Sodium/potassium-dependent ATPase beta-3 subun	P54709	AT1B3	2	99893	483	0.50317	-1.9874	2.55157e-06	38.7675	0.391591	-0.692547	0.301711	-0.298336	0.689172
100	iTRAQ1	D(2) dopamine receptor (Dopamine D2 receptor) - Rattus norvegicus (Rat)	P61169	DRD2	2	99.952	1813	0.537744	-1.85962	2.71377e-06	39.815	0.394257	-1.10596	1.925	0.210953	-1.02999
101	iTRAQ1	Protein disulfide-isomerase A4 precursor (EC 5.3.4.1) (Protein ERp-72) (ERp72) - Homo sapiens (Huma	P13667	PDIA4	6	100	9601	0.503644	-1.98553	2.71487e-06	39.82	0.394257	-0.711829	0.370537	-0.277694	0.618985
102	iTRAQ1	Protein KIAA0152 homolog precursor - Rattus norvegicus (Rat)	Q5FVQ4	K0152	2	100	9761	0.506068	-1.97602	2.98169e-06	41.47	0.405118	0.0698612	0.479514	-1.05246	0.503082
103	iTRAQ1	Kinesin light chain 3 (Kinesin light chain KLCt) - Rattus norvegicus (Rat)	Q68G30	KLC3	2	99.805	147700	0.507042	-1.97223	3.17794e-06	42.585	0.405118	0.37875	0.139731	-1.35857	0.840093
104	iTRAQ3/4	Peroxiredoxin-1 (EC 1.11.1.15) (Thioredoxin peroxidase 2) (Thioredoxin-dependent peroxide reductase	NULL	PRDX1	5	100		0.515287	-1.94067	3.23357e-06	42.91	0.405118	-0.266467	0.973602	-0.0376105	0.635424
105	iTRAQ3/4	60 kDa heat shock protein. mitochondrial precursor (Hsp60) (60 kDa chaperonin) (CPN60) (Heat shock	NULL	CH60	14	100		0.529373	-1.88903	3.23533e-06	42.9175	0.405118	-0.233254	0.614652	-0.434463	0.552919
106	iTRAQ1	Microtubule-associated protein 4 (MAP 4) - Homo sapiens (Human)	P27816	MAP4	4	100	4134	0.501193	-1.99524	3.23941e-06	42.9425	0.405118	-0.707483	0.792496	-0.28908	0.204067
107	iTRAQ1	Glyceraldehyde-3-phosphate dehydrogenase (EC 1.2.1.12) (GAPDH) - Homo sapiens (Human)	P04406	G3P	19	100	2597	0.520955	-1.91955	3.76439e-06	45.9	0.426019	-0.606552	0.280978	-0.334217	0.659791
108	iTRAQ1	DnaJ homolog subfamily B member 11 precursor (ER-associated dnaJ protein 3) (ErJ3) (ER-associated H	Q9UBS4	DNJBB	4	100	51726	0.534174	-1.87205	3.78801e-06	46.01	0.426019	-0.378692	0.330458	-0.525928	0.574161
109	iTRAQ1	Lysozyme C type 1 precursor (EC 3.2.1.17) (1.4-beta-N-acetylmuramidase C) - Rattus norvegicus (Rat)	P00697	LYSC1	2	99.998	4069	0.513308	-1.94815	3.90026e-06	46.5925	0.427454	-0.692167	0.131597	-0.269937	0.830507
110	iTRAQ2	PEX5-related protein (Peroxin-5-related protein) (Pex5Rp) (PEX5-like protein) (TPR-containing Rab8b	Q925N3	PEX5R	2	96.939	51555	0.513218	-1.94849	4.11772e-06	47.72	0.433818	-0.557606	0.0704051	-0.404751	0.891952
111	iTRAQ1	Zinc finger protein C6orf113 homolog - Rattus norvegicus (Rat)	Q5U2S3	CF113	3	99.925	221302	0.513582	-1.94711	4.25249e-06	48.3175	0.435293	-1.05302	1.22335	0.0916804	-0.262018
112	iTRAQ1	Transmembrane protein 16E (Gnathodiaphyseal dysplasia 1 protein) - Homo sapiens (Human)	Q75V66	TM16E	2	99971	203859	0.527005	-1.89751	4.58475e-06	49.945	0.441816	-0.29965	0.141085	-0.62446	0.783025
113	iTRAQ1	Moesin (Membrane-organizing extension spike protein) - Homo sapiens (Human)	P26038	MOES	16	100	4478	0.527567	-1.89549	4.7002e-06	50.4725	0.441816	-0.668723	0.415195	-0.25385	0.507378
114	iTRAQ1	Hydroxyacylglutathione hydrolase (EC 3.1.2.6) (Glyoxalase II) (Glx II) (Round spermatid protein RSP	O35952	GLO2	3	99.999	3029	0.512717	-1.95039	4.72145e-06	50.5875	0.441816	-0.912906	0.270429	-0.0508584	0.693335
115	iTRAQ2	Carnitine O-palmitoyltransferase 2. mitochondrial precursor (EC 2.3.1.21) (Carnitine palmitoyltrans	P23786	CPT2	3	100	1376	0.54408	-1.83797	4.89705e-06	51.4	0.441816	-0.427672	0.328451	-0.450438	0.549658
116	iTRAQ3/4	Mitochondrial import receptor subunit TOM22 homolog (Translocase of outer membrane 22 kDa subunit h	NULL	TOM22	3	100		0.545825	-1.83209	4.94338e-06	51.63	0.441816	-0.286223	0.437567	-0.575017	0.44817
117	iTRAQ1	Protein KIAA0082 homolog - Rattus norvegicus (Rat)	Q5U2Z5	K0082	2	100	23070	0.538896	-1.85565	4.96261e-06	51.6925	0.441816	-0.453391	0.590375	-0.43853	0.301546
118	iTRAQ1	Monocarboxylate transporter 1 (MCT 1) (Solute carrier family 16 member 1) - Homo sapiens (Human)	P53985	MOT1	2	100	6566	0.532095	-1.87936	5.25907e-06	53.005	0.449195	-0.607859	0.611173	-0.302384	0.29907
119	iTRAQ2	Prostaglandin G/H synthase 2 precursor (EC 1.14.99.1) (Cyclooxygenase-2) (COX-2) (Prostaglandin-end	P35355	PGH2	2	99.671	5743	0.508321	-1.96726	5.53114e-06	54.2975	0.456282	-0.904836	0.520487	-0.0713523	0.455701
120	iTRAQ2	Alpha-aminoadipic semialdehyde synthase. mitochondrial precursor (LKR/SDH) [Includes: Lysine ketogl	Q9UDR5	AASS	2	99.97	10157	0.543842	-1.83877	5.82351e-06	55.435	0.461958	-0.548513	0.443576	-0.330227	0.435165
121	iTRAQ2	Isocitrate dehydrogenase [NADP]. mitochondrial precursor (EC 1.1.1.42) (Oxalosuccinate decarboxylas	P48735	IDHP	10	100	3418	0.5529	-1.80865	6.28638e-06	57.2475	0.469508	-0.356249	0.514871	-0.498661	0.34004
122	iTRAQ1	Sodium-dependent dopamine transporter (DA transporter) (DAT) - Rattus norvegicus (Rat)	P23977	SC6A3	2	100	6531	0.535095	-1.86883	6.29765e-06	57.28	0.469508	-0.447725	0.82099	-0.454409	0.0811438
123	iTRAQ1	Choline transporter-like protein 4 (Solute carrier family 44 member 4) - Rattus norvegicus (Rat)	Q6MG71	CTL4	2	96.886	80736	0.536366	-1.8644	6.68423e-06	58.7025	0.477256	-0.393392	0.0953143	-0.505319	0.803397
124	iTRAQ1	Protein disulfide-isomerase A6 precursor (EC 5.3.4.1) (Protein disulfide isomerase P5) (Thioredoxin	Q15084	PDIA6	4	100	10130	0.549017	-1.82144	6.93255e-06	59.67	0.48066	-0.55569	0.333268	-0.309386	0.531809
125	iTRAQ3/4	Coiled-coil-helix-coiled-coil-helix domain-containing protein 3 - Homo sapiens (Human)	NULL	CHCH3	5	100		0.55885	-1.78939	7.03549e-06	60.0825	0.48066	-0.182299	0.399784	-0.465596	0.631256
126	iTRAQ2	Death-associated protein kinase 3 (EC 2.7.11.1) (DAP kinase 3) (DAP-like kinase) (Dlk) (ZIP-kinase)	O88764	DAPK3	2	99.98	1613	0.557116	-1.79496	7.2765e-06	60.9525	0.48375	-0.319251	0.279814	-0.524699	0.564136
127	iTRAQ1	UV excision repair protein RAD23 homolog B (hHR23B) (XP-C repair-complementing complex 58 kDa prote	P54727	RD23B	2	100	5887	0.535731	-1.86661	7.71436e-06	62.52	0.492159	-0.655748	0.879722	-0.244672	0.0206979
128	iTRAQ2	ATP-binding cassette sub-family B member 7. mitochondrial precursor (ATP-binding cassette transport	Q704E8	ABCB7	3	100	22	0.525439	-1.90317	8.14728e-06	64.02	0.492159	-0.372176	-0.483241	-0.556229	1.41165
129	iTRAQ2	Annexin A5 (Annexin V) (Lipocortin V) (Endonexin II) (Calphobindin I) (CBP-I) (Placental anticoagul	P08758	ANXA5	18	100	308	0.544354	-1.83704	8.15525e-06	64.0425	0.492159	-0.674705	0.384631	-0.202679	0.492752
130	iTRAQ1	Disks large-associated protein 4 (DAP-4) (SAP90/PSD-95-associated protein 4) (SAPAP4) (PSD-95/SAP90	P97839	DLGP4	4	100	22839	0.559194	-1.78829	8.18408e-06	64.1225	0.492159	-0.486807	0.441417	-0.351773	0.397163
131	iTRAQ2	Cytochrome c oxidase subunit 5B. mitochondrial precursor (EC 1.9.3.1) (Cytochrome c oxidase polypep	P10606	COX5B	3	100	1329	0.551861	-1.81205	8.34157e-06	64.635	0.492159	-0.574146	0.480582	-0.283476	0.37704
132	iTRAQ1	Liprin-alpha-4 (Protein tyrosine phosphatase receptor type f polypeptide-interacting protein alpha-	Q91Z80	LIPA4	2	100	8497	0.542922	-1.84189	8.4317e-06	64.965	0.492159	0.261316	0.430257	-1.1425	0.450927

## Sheet: S3
	Supplementary Table 3: Rank Product analysis in transcriptomics dataset, enriched in invasive phenotype (early generation)								Signal log2 ratio
RANK	PROBE ID	GENE SYMBOL	GENE NAME	HUMAN ENTREZ GENE ID	FC	RP SCORE	E-VALUE	q-VALUE	P17-1/P17-4	P22-1/P22-3	P8-1/P8-4	N1/N4
1	156333	FGF13	fibroblast growth factor 13	2258	8.01287	1.25022e-09	0.0425	0.02625	7.22768	3.63084	-0.442669	1.59342
2	167968	A2BP1	ataxin 2-binding protein 1	54715	8.579	1.65287e-09	0.0525	0.02625	7.21685	2.93856	-0.800685	3.04851
3	147826	FGF9	fibroblast growth factor 9 (glia-activating factor)	2254	7.61529	4.89087e-09	0.155	0.03875	5.31069	3.78026	0.695504	1.92914
4	232352	OR5C1	olfactory receptor, family 5, subfamily C, member 1	392391	6.37988	5.95079e-09	0.175	0.03875	5.41199	3.51678	-1.71323	3.47859
5	107396	ADCY8	adenylate cyclase 8 (brain)	114	4.38593	8.05335e-09	0.225	0.03875	-1.74151	3.87447	2.88596	3.5126
6	188867	ABHD7	abhydrolase domain containing 7	253152	5.95729	8.39073e-09	0.2325	0.03875	3.78778	3.16928	2.45827	0.883298
7	204565	RPRM	reprimo, TP53 dependent G2 arrest mediator candidate	56475	5.4769	1.19686e-08	0.32	0.0408929	3.01925	2.80342	2.93635	1.05442
8	199889	ODZ4	odz, odd Oz/ten-m homolog 4 (Drosophila)	26011	5.93922	1.36813e-08	0.3675	0.0408929	4.6323	3.61664	-1.27951	3.31167
9	163473	ITIH3	inter-alpha (globulin) inhibitor H3	3699	5.93288	1.41965e-08	0.3825	0.0408929	4.05014	3.99541	-0.680336	2.90972
10	207609	RELN	reelin	5649	5.91261	1.73813e-08	0.445	0.0408929	4.12967	5.46315	-0.471707	1.13406
11	196578	PAK7	p21(CDKN1A)-activated kinase 7	57144	6.67979	1.86314e-08	0.4625	0.0408929	6.80872	3.07037	-0.532055	1.61218
12	132888	NEF3	neurofilament 3 (150kDa medium)	4741	5.8797	2.20109e-08	0.5375	0.0408929	6.82936	3.2449	-1.08437	1.23307
13	117093	C6orf142	chromosome 6 open reading frame 142	90523	5.72882	2.21441e-08	0.5425	0.0408929	3.69188	3.11112	1.04628	2.22367
14	125617	KALRN	kalirin, RhoGEF kinase	8997	5.86376	2.37819e-08	0.5725	0.0408929	5.89966	3.5206	-1.10413	1.89117
15	181923	-	-		4.92183	3.16461e-08	0.775	0.0516667	2.43707	2.66373	2.39288	1.7031
16	165436	FLJ42117	FLJ42117 protein	200844	5.08648	3.34395e-08	0.8275	0.0517188	3.91946	3.95236	-0.934651	2.4495
17	186773	PTGDS	prostaglandin D2 synthase 21kDa (brain)	5730	5.37691	4.82918e-08	1.2075	0.0656034	4.00026	3.00508	0.973513	1.72826
18	101210	EFEMP1	EGF-containing fibulin-like extracellular matrix protein 1	2202	7.50124	4.86952e-08	1.2125	0.0656034	1.62436	2.79646	0.246303	6.96139
19	135865	ATP2B3	ATPase, Ca++ transporting, plasma membrane 3	492	5.44949	5.09408e-08	1.27	0.0656034	4.06949	3.0175	0.584901	2.11259
20	184709	NKX6	NK6 transcription factor related, locus 2 (Drosophila)	84504	3.7006	5.36209e-08	1.3425	0.0656034	4.02246	4.13103	-2.44151	1.83906
21	173387	SSTR1	somatostatin receptor 1	6751	5.1245	6.41625e-08	1.5525	0.0656034	4.34603	3.55011	-0.550586	2.0841
22	177346	EDG1	endothelial differentiation, sphingolipid G-protein-coupled receptor, 1	1901	3.28298	6.98663e-08	1.685	0.0656034	2.3011	-2.39211	3.04377	3.90728
23	191589	GRM3	glutamate receptor, metabotropic 3	2913	4.16078	7.1265e-08	1.71	0.0656034	5.22367	3.13529	-2.34513	2.21359
24	199343	-	-	3778	5.46832	7.24258e-08	1.73	0.0656034	5.85134	3.03243	-0.903162	1.82378
25	139730	-	-		4.78312	7.52908e-08	1.785	0.0656034	2.94768	2.71703	1.37912	1.98798
26	214264	-	-	3126	3.00356	7.5353e-08	1.785	0.0656034	0.64454	-4.49527	3.43886	6.75855
27	150867	CCKBR	cholecystokinin B receptor	887	3.22629	7.95066e-08	1.855	0.0656034	-1.88756	3.3798	2.51107	2.75619
28	212915	LRFN5	leucine rich repeat and fibronectin type III domain containing 5	145581	5.13392	8.05127e-08	1.8775	0.0656034	6.705	2.74282	-1.54398	1.5364
29	146111	PACSIN1	protein kinase C and casein kinase substrate in neurons 1	29993	5.26164	8.21841e-08	1.9025	0.0656034	5.3588	2.75958	-1.05573	2.51939
30	209226	HTR2C	5-hydroxytryptamine (serotonin) receptor 2C	3358	3.6688	9.55268e-08	2.13	0.069697	3.95339	4.33083	-2.14118	1.3582
31	105583	LOC92196	similar to death-associated protein	92196	4.87614	9.87469e-08	2.2075	0.069697	3.54234	3.02301	-0.66894	3.24654
32	129797	PLP1	proteolipid protein 1 (Pelizaeus-Merzbacher disease, spastic paraplegia 2, uncomplicated)	5354	5.29842	1.0016e-07	2.24	0.069697	5.24767	2.00358	-1.48713	3.85813
33	187298	DYNC1I1	dynein, cytoplasmic 1, intermediate chain 1	1780	5.47224	1.02983e-07	2.3	0.069697	5.80849	2.91895	-0.709338	1.79042
34	120159	KCNJ3	potassium inwardly-rectifying channel, subfamily J, member 3	3760	5.4757	1.15925e-07	2.53	0.074	4.09749	2.30035	-0.11699	3.53133
35	198318	BASP1	brain abundant, membrane attached signal protein 1	10409	5.54873	1.18903e-07	2.59	0.074	5.09409	2.22487	0.875327	1.69434
36	168075	EMX2	empty spiracles homolog 2 (Drosophila)	2018	4.73076	1.30561e-07	2.8375	0.0751282	3.94362	2.95915	-0.696005	2.76152
37	110722	VSNL1	visinin-like 1	7447	5.41329	1.3198e-07	2.86	0.0751282	5.83355	2.29637	-0.777848	2.39394
38	143608	SH3GL2	SH3-domain GRB2-like 2	6456	5.65658	1.34047e-07	2.895	0.0751282	5.24079	2.42039	-0.0342978	2.37284
39	122848	FAM19A1	family with sequence similarity 19 (chemokine (C-C motif)-like), member A1	407738	4.79027	1.3628e-07	2.93	0.0751282	4.23622	3.63334	0.719447	0.451429
40	148185	LOC160313	keratin 19 pseudogene		4.75216	1.41819e-07	3.03	0.07575	4.03407	3.22384	0.625562	1.11086
41	115228	ZNF365	zinc finger protein 365	22891	5.77843	1.48923e-07	3.14	0.0765854	6.11849	2.21785	-0.160725	1.9471
42	234119	-	-		6.00024	1.66703e-07	3.465	0.0809091	6.70653	-0.238359	-0.044402	3.91632
43	109956	ANGPT1	angiopoietin 1	284	5.09259	1.69117e-07	3.51	0.0809091	3.30816	0.848534	1.15833	4.07857
44	117513	TRIM54	tripartite motif-containing 54	57159	5.02775	1.71821e-07	3.56	0.0809091	4.443	2.37395	0.822618	1.68009
45	102914	GABRD	gamma-aminobutyric acid (GABA) A receptor, delta	2563	4.78538	1.84651e-07	3.7975	0.0843889	5.71909	3.75625	-0.929754	0.488953
46	162663	PVALB	parvalbumin	5816	4.54598	2.21261e-07	4.5075	0.0971875	4.68412	2.90571	-0.920121	2.06866
47	107607	GUCA1B	guanylate cyclase activator 1B (retina)	2979	3.46984	2.24891e-07	4.575	0.0971875	0.874925	3.43664	3.23187	-0.363943
48	468877				4.66505	2.2912e-07	4.665	0.0971875	4.2419	3.09617	-0.0349216	1.58443
49	109132	MAG	myelin associated glycoprotein	4099	3.90963	2.50161e-07	4.9875	0.101786	2.97887	3.78697	-0.709861	1.81215
50	216314	OCIAD2	OCIA domain containing 2	132299	3.8849	2.57668e-07	5.1425	0.10285	1.07449	4.69412	-0.155921	2.21882
51	209199	GPR85	G protein-coupled receptor 85	54329	5.31688	2.69776e-07	5.375	0.105392	5.6961	2.44442	0.269863	1.23193
52	187207	ELAVL4	ELAV (embryonic lethal, abnormal vision, Drosophila)-like 4 (Hu antigen D)	1996	4.96493	2.78638e-07	5.55	0.106731	6.42044	2.94437	0.551741	-0.669462
53	170285	SNCA	synuclein, alpha (non A4 component of amyloid precursor)	6622	4.56551	2.94238e-07	5.8325	0.110047	6.72695	2.32744	-1.28927	0.997981
54	140233	-	-		4.24773	3.10581e-07	6.0625	0.110134	3.41777	3.06181	-0.215518	2.08271
55	126746	PHACTR3	phosphatase and actin regulator 3	116154	5.13992	3.128e-07	6.0925	0.110134	6.18158	3.14785	-0.0489023	0.166453
56	182466	ADCY9	adenylate cyclase 9	115	4.63776	3.17245e-07	6.1675	0.110134	4.44706	2.77078	-0.375652	2.01153
57	212636	RASGRF1	Ras protein-specific guanine nucleotide-releasing factor 1	5923	4.5116	3.46033e-07	6.6725	0.115603	5.04089	1.76843	-1.41172	3.29695
58	185378	HPCAL4	hippocalcin like 4	51440	4.86508	3.47934e-07	6.705	0.115603	4.69428	2.33558	-0.00408836	2.10408
59	231446	-	-		4.46507	3.54174e-07	6.8525	0.116144	4.32903	2.57248	-0.549122	2.28234
60	110855	ADCY2	adenylate cyclase 2 (brain)	108	4.35156	3.63572e-07	7.0075	0.116792	6.32025	2.23515	-1.42454	1.35527
61	105130	CYP2S1	cytochrome P450, family 2, subfamily S, polypeptide 1	29785	3.84489	3.76625e-07	7.1925	0.11791	4.70836	3.12477	-1.47388	1.41252
62	125479	DBC1	deleted in bladder cancer 1	1620	4.96494	3.94374e-07	7.4925	0.120847	5.56881	2.4504	-0.235877	1.46376
63	174782	MLN	motilin	4295	4.37331	4.08414e-07	7.7	0.122222	5.21808	2.80967	-0.988282	1.47543
64	222773	C18orf23	chromosome 18 open reading frame 23	494470	2.24589	4.25826e-07	7.995	0.124922	2.78215	2.63797	2.6664	-3.41736
65	171712	TNNC2	troponin C type 2 (fast)	7125	4.09186	4.68006e-07	8.655	0.129515	4.60491	3.70364	-0.838353	0.660835
66	118375	DKFZP586H2123	regeneration associated muscle protease	25891	3.75868	4.69475e-07	8.6775	0.129515	2.60182	3.13184	-0.524806	2.43205
67	215875	PPP3CA	protein phosphatase 3 (formerly 2B), catalytic subunit, alpha isoform (calcineurin A alpha)	5530	4.04152	4.69694e-07	8.6775	0.129515	3.49879	3.07068	-0.25407	1.7442
68	202598	CADPS	Ca2+-dependent secretion activator	8618	3.77105	5.49332e-07	9.955	0.140981	2.26895	2.66682	1.05374	1.67036
69	222897	PNMA5	paraneoplastic antigen like 5	114824	3.56012	5.50053e-07	9.965	0.140981	2.14944	3.24647	1.75712	0.174673
70	130502	MBP	myelin basic protein	4155	3.38159	5.69766e-07	10.25	0.140981	5.70181	2.13863	-2.58185	1.77221
71	108776	-	-		4.10139	5.7865e-07	10.4075	0.140981	2.44464	1.97814	0.531504	3.19016
72	231149	LOC440416	hypothetical gene supported by BC072410		3.5494	5.81447e-07	10.4375	0.140981	1.62629	3.39252	1.04985	1.24163
73	135091	USP2	ubiquitin specific peptidase 2	9099	4.54076	5.94749e-07	10.6525	0.140981	4.54784	2.09887	-0.24193	2.32696
74	137888	SLC32A1	solute carrier family 32 (GABA vesicular transporter), member 1	140679	4.1954	5.99066e-07	10.695	0.140981	4.76021	2.40878	-0.881773	1.98801
75	192424	C6orf206	chromosome 6 open reading frame 206	221421	3.58863	6.14525e-07	10.9425	0.140981	1.89134	3.70334	0.622025	1.15704
76	230227	-	-		4.13279	6.15052e-07	10.955	0.140981	3.5744	2.38117	-0.257478	2.49037
77	181809	CAMKV	CaM kinase-like vesicle-associated	79012	4.46136	6.17083e-07	10.9725	0.140981	6.23307	2.59049	-0.848588	0.654973
78	118637				3.63187	6.21927e-07	11.05	0.140981	1.02108	3.48303	-0.629586	3.56832
79	100160	GJB6	gap junction protein, beta 6 (connexin 30)	10804	3.7696	6.28039e-07	11.1375	0.140981	3.33695	4.67318	0.0157541	-0.36825
80	172676	MAGEE1	melanoma antigen family E, 1	57692	3.54411	6.38154e-07	11.3075	0.141344	3.75636	3.46642	-1.04572	1.12465
81	182823	CYP2A13	cytochrome P450, family 2, subfamily A, polypeptide 13	1553	3.48648	6.62076e-07	11.725	0.143567	1.94568	4.14501	0.873844	0.242547
82	233304	-	-		4.27665	6.6628e-07	11.7725	0.143567	4.25407	2.57915	-0.00735184	1.56005
83	130495	FAM19A2	family with sequence similarity 19 (chemokine (C-C motif)-like), member A2	338811	4.09294	6.75891e-07	11.92	0.143614	3.41052	2.26757	-0.0883765	2.54283
84	141688	ADAMTS16	ADAM metallopeptidase with thrombospondin type 1 motif, 16	170690	3.38781	6.85481e-07	12.07	0.14369	1.31373	2.54857	2.72917	0.449939
85	119936	ZNF536	zinc finger protein 536	9745	3.72422	6.95429e-07	12.225	0.143824	3.08678	3.52179	0.258763	0.720428
86	230617	-	-	26059	4.48535	7.38611e-07	12.885	0.148534	5.28505	1.96394	-0.570729	1.98262
87	129034	SPTBN2	spectrin, beta, non-erythrocytic 2	6712	2.77342	7.40403e-07	12.9225	0.148534	4.90104	2.69068	-3.21978	1.51473
88	205820	GAD2	glutamate decarboxylase 2 (pancreatic islets and brain, 65kDa)	2572	4.57483	7.58369e-07	13.1975	0.149972	5.244	1.77927	-0.411065	2.16267
89	148429	HCN2	hyperpolarization activated cyclic nucleotide-gated potassium channel 2	610	4.27344	7.74853e-07	13.42	0.150787	4.81559	1.67267	-0.878098	2.77143
90	131671	DRD5	dopamine receptor D5	1816	4.11401	8.07788e-07	13.96	0.155111	4.18721	2.05374	1.08923	0.831999
91	215485	-	-		3.54782	8.4042e-07	14.445	0.158736	2.20714	1.90364	1.88159	1.31535
92	544106	-	-		3.46623	8.79744e-07	14.9875	0.162314	2.68072	4.80793	-0.218633	-0.096559
93	199323	C9orf24	chromosome 9 open reading frame 24	84688	3.64534	9.00827e-07	15.2525	0.162314	3.1144	3.37885	0.518532	0.452427
94	184694	SNCB	synuclein, beta	6620	3.76594	9.01536e-07	15.2575	0.162314	6.60952	0.86829	-1.95122	2.12545
95	170096	HCA112	hepatocellular carcinoma-associated antigen 112	55365	4.15786	9.13279e-07	15.45	0.162632	3.51184	1.70261	-0.0672914	3.0762
96	104240	-	-		3.66717	9.6541e-07	16.2025	0.16697	3.4157	2.62673	-0.622584	2.07883
97	139725	NRXN3	neurexin 3	9369	1.87961	9.81533e-07	16.44	0.16697	2.71909	3.37156	1.50388	-3.9528
98	184495	TNFSF14	tumor necrosis factor (ligand) superfamily, member 14	8740	3.45137	9.887e-07	16.5025	0.16697	1.67461	3.40117	0.100256	1.97265
99	201072	SNAP25	synaptosomal-associated protein, 25kDa	6616	4.49889	9.90455e-07	16.53	0.16697	5.16896	2.58003	0.0654271	0.863856
100	133608	CHST9	carbohydrate (N-acetylgalactosamine 4-0) sulfotransferase 9	83539	2.47784	1.00643e-06	16.7775	0.167775	-1.05212	0.337489	4.08821	1.86275
101	110079	CNKSR2	connector enhancer of kinase suppressor of Ras 2	22866	3.92302	1.03709e-06	17.225	0.168245	3.22563	1.95852	-0.174792	2.8785
102	126632	FAM5C	family with sequence similarity 5, member C	339479	3.82303	1.05231e-06	17.445	0.168245	5.01292	2.82754	-1.13169	1.03008
103	107312	SPOCK3	sparc/osteonectin, cwcv and kazal-like domains proteoglycan (testican) 3	50859	3.75296	1.0547e-06	17.49	0.168245	2.39263	1.73259	0.643382	2.86352
104	235282	-	-		7.25291	1.0551e-06	17.4975	0.168245	0.205454	-1.56767	0.934207	11.8622
105	118962	SCN10A	sodium channel, voltage-gated, type X, alpha	6336	3.67099	1.08654e-06	17.93	0.170762	4.09383	2.60814	-0.815864	1.61858
106	213739	RNF150	ring finger protein 150	57484	4.5605	1.11162e-06	18.215	0.171193	5.94016	2.5244	-0.0481441	0.340358
107	162387	LGI1	leucine-rich, glioma inactivated 1	9211	3.11123	1.12085e-06	18.36	0.171193	2.07681	3.13491	-0.987624	2.32584
108	116177	-	-		3.48963	1.13527e-06	18.5275	0.171193	2.74335	3.30209	0.517916	0.648932
109	145100	CACNG2	calcium channel, voltage-dependent, gamma subunit 2	10369	4.26316	1.14787e-06	18.66	0.171193	4.75343	2.66379	-0.0529391	1.00342
110	152149	CACNG3	calcium channel, voltage-dependent, gamma subunit 3	10368	4.41709	1.17339e-06	19.03	0.17268	4.97333	1.90297	-0.0432252	1.73931
111	110477	RAFTLIN	raft-linking protein	23180	4.47641	1.18197e-06	19.1675	0.17268	4.86528	-0.513187	-0.00958826	4.30687
112	160965	PDZK10	PDZ domain containing 10	9758	3.67093	1.20984e-06	19.53	0.173695	2.98515	1.72578	-0.913561	3.70721
113	141449	DENND2D	DENN/MADD domain containing 2D	79961	3.18816	1.21526e-06	19.6275	0.173695	0.339843	2.8356	2.02337	1.49208
114	113464	ZC3H12A	zinc finger CCCH-type containing 12A	80149	3.37147	1.25173e-06	20.0725	0.174246	2.4775	3.19598	0.998852	0.341171
115	123145	ABCA7	ATP-binding cassette, sub-family A (ABC1), member 7	10347	3.7204	1.25885e-06	20.1725	0.174246	2.24251	2.14108	0.143254	3.05499
116	172753	SKIP	SPHK1 (sphingosine kinase type 1) interacting protein	80309	3.06475	1.26131e-06	20.2125	0.174246	1.27803	0.493614	3.45478	1.23665
117	135917	SEPT4	septin 4	5414	3.26258	1.28777e-06	20.5875	0.175962	3.00076	3.26287	-0.758181	1.31862
118	700108	-	-		3.51213	1.30791e-06	20.8675	0.176345	2.91529	3.15836	0.0442452	1.13148
119	102967	ATP2B1	ATPase, Ca++ transporting, plasma membrane 1	490	3.79412	1.31808e-06	20.985	0.176345	3.85535	2.64344	-0.270593	1.46686
120	189270	-	-	401190	4.03508	1.33338e-06	21.17	0.176417	5.38575	1.2744	-0.904225	2.29446
121	133024	-	-		3.14257	1.38517e-06	21.845	0.180537	2.85315	-1.06021	1.46477	3.35008
122	106573	AOX1	aldehyde oxidase 1	316	3.20378	1.41151e-06	22.18	0.181803	1.92782	4.12033	-0.360148	1.0311
123	111111	ITPR1	inositol 1,4,5-triphosphate receptor, type 1	3708	3.56014	1.47702e-06	23.125	0.185276	2.89845	2.48592	-0.256653	2.20001
124	110587	EPB41L3	erythrocyte membrane protein band 4.1-like 3	23136	3.33469	1.48045e-06	23.1825	0.185276	4.50308	2.99418	0.822293	-1.36935
125	124958	-	-	56143	3.36652	1.49238e-06	23.35	0.185276	3.35556	3.5111	0.599944	-0.461563
126	154821	APOBEC1	apolipoprotein B mRNA editing enzyme, catalytic polypeptide 1	339	3.40196	1.50378e-06	23.49	0.185276	2.167	0.839088	1.63794	2.42145
127	149988	POMC	proopiomelanocortin (adrenocorticotropin/ beta-lipotropin/ alpha-melanocyte stimulating hormone/ beta-melanocyte stimulating hormone/ beta-endorphin)	5443	2.43724	1.50655e-06	23.53	0.185276	0.81257	2.1673	3.62976	-1.46864
128	205026	REG3G	regenerating islet-derived 3 gamma	130120	3.64616	1.54817e-06	24.0725	0.188066	3.80158	2.80365	-0.390587	1.25088
129	119456	UNQ5810	QRWT5810		1.72684	1.56958e-06	24.36	0.188837	-3.39463	0.904019	3.59977	2.04337
130	260995	OR7G3	olfactory receptor, family 7, subfamily G, member 3		3.3223	1.61949e-06	25.085	0.19125	2.9751	3.48539	0.741578	-0.273341
131	147186	USH1G	Usher syndrome 1G (autosomal recessive)	124590	2.92726	1.62524e-06	25.1475	0.19125	0.525171	2.08987	3.57119	0.0119693
132	210323	STMN2	stathmin-like 2	11075	4.29825	1.63224e-06	25.245	0.19125	5.06583	1.72295	-0.00788135	1.6341
133	210723	EIF2S3	eukaryotic translation initiation factor 2, subunit 3 gamma, 52kDa	1968	3.28131	1.65935e-06	25.5975	0.191418	1.87058	1.88392	1.80124	1.30135
134	162453	FN3K	fructosamine 3 kinase	64122	3.67581	1.66427e-06	25.65	0.191418	3.77858	2.93215	-0.0796559	0.881177
135	133679	ASAH3	N-acylsphingosine amidohydrolase (alkaline ceramidase) 3	125981	3.37931	1.70602e-06	26.255	0.191844	3.20685	3.05797	-0.448241	1.21034
136	218796				3.25747	1.72363e-06	26.49	0.191844	2.52802	3.4189	-0.275949	1.14404
137	234409	-	-		3.67526	1.73783e-06	26.6875	0.191844	3.96397	3.1029	0.291981	0.152524
138	191189	DNAH3	dynein, axonemal, heavy polypeptide 3	55567	2.37758	1.74564e-06	26.7875	0.191844	2.21037	-1.75445	2.74872	1.79333
139	167667	GRASP	GRP1 (general receptor for phosphoinositides 1)-associated scaffold protein	160622	2.75285	1.76179e-06	26.9675	0.191844	0.796238	-0.00682146	3.89397	1.16032
140	190892	SCRT1	scratch homolog 1, zinc finger protein (Drosophila)	83482	3.46031	1.76343e-06	27	0.191844	4.45267	1.97789	-1.24675	1.9798
141	157636	SLC35F3	solute carrier family 35, member F3	148641	3.3928	1.76564e-06	27.05	0.191844	2.89004	2.77396	-0.371307	1.75722
142	142397	BNC1	basonuclin 1	646	3.24182	1.81829e-06	27.7225	0.192034	2.98283	0.00316997	1.86353	1.93769
143	155355	RSPO3	R-spondin 3 homolog (Xenopus laevis)	84870	3.16436	1.82141e-06	27.7625	0.192034	5.16951	1.72265	-2.15452	1.91002
144	145727	-	-		3.42763	1.82599e-06	27.8225	0.192034	3.27121	3.21451	-0.101862	0.724983
145	102973	KCNN2	potassium intermediate/small conductance calcium-activated channel, subfamily N, member 2	3781	3.1673	1.82657e-06	27.845	0.192034	0.535494	3.79462	-0.286517	2.60941
146	343506	WNK3	WNK lysine deficient protein kinase 3	65267	5.64791	1.84813e-06	28.0875	0.19238	-0.401697	0.228713	1.52904	8.63481
147	132797	C1orf34	chromosome 1 open reading frame 34	22996	3.70819	1.90557e-06	28.775	0.195642	1.63859	1.98179	-0.744961	4.68743
148	201397	ATP8B3	ATPase, Class I, type 8B, member 3	148229	2.94044	1.92093e-06	28.955	0.195642	-0.258603	1.90809	2.57202	2.00262
149	216357	LTF	lactotransferrin	4057	3.6187	1.98206e-06	29.7	0.199329	1.53746	1.52994	-2.26777	6.62225
150	153858	-	-		2.92808	2.04358e-06	30.48	0.2032	1.02218	3.55434	1.92093	-0.297617
151	228136	-	-		3.06514	2.10114e-06	31.1225	0.206109	0.249129	2.72946	1.69198	1.79324
152	185187	LIX1	Lix1 homolog (mouse)	167410	3.54315	2.19049e-06	32.1025	0.20871	3.42204	1.89632	-0.316601	2.29837
153	143732	PPP1R1A	protein phosphatase 1, regulatory (inhibitor) subunit 1A	5502	3.77606	2.20371e-06	32.29	0.20871	4.61041	2.07893	-0.554602	1.53278
154	142457	LOC346653	hypothetical protein LOC346653	346653	3.3529	2.20721e-06	32.335	0.20871	3.06698	1.95141	1.73061	0.232647
155	136207	SERPINF1	serpin peptidase inhibitor, clade F (alpha-2 antiplasmin, pigment epithelium derived factor), member 1	5176	3.16101	2.20808e-06	32.35	0.20871	3.81408	1.15193	-1.685	3.36053
156	211806	NTN2L	netrin 2-like (chicken)	4917	3.20174	2.25587e-06	32.8975	0.209586	3.99138	2.50731	-1.16575	1.38248
157	217271	CMIP	c-Maf-inducing protein	80790	3.41222	2.25709e-06	32.905	0.209586	3.91854	2.17791	-0.767727	1.75412
158	142470	NGEF	neuronal guanine nucleotide exchange factor	25791	4.11822	2.30614e-06	33.5275	0.212199	5.60879	1.63972	-0.394884	1.31446
159	175193	SLC24A5	solute carrier family 24, member 5	283652	3.18903	2.3386e-06	33.875	0.21305	4.99792	0.729757	2.3926	-1.42781
160	155263	FLJ40873	hypothetical protein LOC200132	200132	2.52386	2.38215e-06	34.38	0.214875	0.61747	-0.529578	3.58212	1.67251
161	116083	GABRG2	gamma-aminobutyric acid (GABA) A receptor, gamma 2	2566	3.24614	2.40818e-06	34.7175	0.215637	4.06805	1.8024	-1.18768	2.11212
162	197208	LMO3	LIM domain only 3 (rhombotin-like 2)	55885	3.01357	2.48182e-06	35.53	0.216352	3.88293	1.67803	-1.62767	2.43261
163	111980	C20orf103	chromosome 20 open reading frame 103	24141	3.17239	2.49795e-06	35.6975	0.216352	3.29123	2.86085	-0.682114	1.19233
164	159511	GNG3	guanine nucleotide binding protein (G protein), gamma 3	2785	3.84751	2.51955e-06	35.9475	0.216352	5.93013	1.02013	-0.896176	1.72163
165	701081				3.37705	2.52329e-06	35.9825	0.216352	3.1458	2.69918	-0.140725	1.3188
166	221632	CAMK2B	calcium/calmodulin-dependent protein kinase (CaM kinase) II beta	816	3.38394	2.55397e-06	36.3725	0.216352	3.4765	2.33391	-0.423752	1.64814
167	194565	WDR5B	WD repeat domain 5B	54554	3.34252	2.56222e-06	36.48	0.216352	2.92014	2.79373	-0.00449549	1.25437
168	189964	TLR9	toll-like receptor 9	54106	2.74662	2.56407e-06	36.5	0.216352	1.49108	-0.0800369	3.02522	1.39437
169	611537	LOC284274	hypothetical protein LOC284274	284274	2.80796	2.60138e-06	36.8825	0.216352	-0.207829	2.39852	2.62309	1.1443
170	131557	FLJ16686	FLJ16686 protein	401124	3.3103	2.62685e-06	37.1625	0.216352	3.28628	1.05413	1.87699	0.690454
171	135810	LRCH4	leucine-rich repeats and calponin homology (CH) domain containing 4	4034	3.17634	2.63002e-06	37.19	0.216352	2.13999	1.81988	1.43497	1.27462
172	157739	KRT13	keratin 13	3860	3.65361	2.63226e-06	37.2125	0.216352	3.88671	1.08958	0.418299	2.0827
173	165480	TSNARE1	t-SNARE domain containing 1	203062	2.96282	2.68473e-06	37.8025	0.21842	1.09989	1.21614	2.70958	1.24227
174	105532	LOC126987	similar to tight junction protein 3 (zona occludens 3)		3.10244	2.70353e-06	38.005	0.21842	0.37771	1.81248	1.81769	2.52573
175	220578	GNAO1	guanine nucleotide binding protein (G protein), alpha activating activity polypeptide O	2775	3.57617	2.73108e-06	38.3175	0.218565	6.08676	1.96525	-1.38047	0.682121
176	124522	-	-	8997	3.2136	2.7437e-06	38.4675	0.218565	1.70818	2.18653	0.559146	2.28291
177	172827	-	-	221424	3.47182	2.80609e-06	39.11	0.218778	3.65125	2.26692	0.975875	0.288723
178	141891	GALNTL2	UDP-N-acetyl-alpha-D-galactosamine:polypeptide N-acetylgalactosaminyltransferase-like 2	117248	3.74076	2.81693e-06	39.2225	0.218778	2.85995	0.691954	-0.0271616	4.08858
179	120825				3.21629	2.8265e-06	39.3625	0.218778	2.79425	3.11293	0.261487	0.572937
180	124173	GAD1	glutamate decarboxylase 1 (brain, 67kDa)	2571	3.79773	2.82759e-06	39.38	0.218778	4.89028	2.0457	-0.513343	1.27791
181	130779	DNCL2B	dynein, cytoplasmic, light polypeptide 2B	83657	3.08122	2.88266e-06	40.005	0.219891	2.13848	3.71582	0.109948	0.529758
182	130116	CEP2	centrosomal protein 2	11190	3.91375	2.88727e-06	40.0625	0.219891	5.41603	0.574251	0.757837	1.12608
183	222317	ADHFE1	alcohol dehydrogenase, iron containing, 1	137872	2.94966	2.92287e-06	40.4475	0.219891	2.63508	3.79456	-0.671458	0.484005
184	151931	SEMA4G	sema domain, immunoglobulin domain (Ig), transmembrane domain (TM) and short cytoplasmic domain, (semaphorin) 4G	57715	3.12357	2.92337e-06	40.46	0.219891	2.03674	3.04977	0.0529707	1.4333
185	10600790	-	-		3.24785	2.96193e-06	40.905	0.220847	3.55272	2.35094	-0.654562	1.54885
186	203840	AIFL	apoptosis-inducing factor like	150209	3.03358	2.97762e-06	41.0775	0.220847	1.5002	3.9485	-0.0250397	0.980431
187	141723				2.73844	3.07516e-06	42.1475	0.224441	2.13562	2.2231	-1.47968	2.93438
188	190775	KCTD4	potassium channel tetramerisation domain containing 4	386618	2.50975	3.0784e-06	42.195	0.224441	2.81575	4.49136	-1.08096	-0.915967
189	104610		phosphorylase, glycogen	5837	3.2001	3.19037e-06	43.3925	0.229579	1.22104	2.38056	0.428069	2.68279
190	170551	FLJ21125	hypothetical protein FLJ21125	79680	3.23212	3.20954e-06	43.62	0.229579	3.25061	3.22125	0.295226	0.00282909
191	10322069	-	-		3.5776	3.23373e-06	43.8575	0.22962	4.01917	0.891533	0.5212	1.92407
192	166713	-	-		2.9667	3.26909e-06	44.245	0.230065	1.70312	1.2339	2.36912	0.969286
193	10715908	-	-		5.77634	3.2824e-06	44.4025	0.230065	-0.0905067	-0.228257	0.611189	9.8282
194	694745				1.93502	3.31537e-06	44.78	0.230825	0.125257	6.64466	0.77599	-3.7365
195	156009	CDH8	cadherin 8, type 2	1006	2.88673	3.35961e-06	45.2625	0.231173	4.78029	2.09929	-2.0419	1.28008
196	216991	FLJ37478	hypothetical protein LOC339983	339983	3.27141	3.36392e-06	45.31	0.231173	4.63016	2.14515	-1.20198	1.26632
197	111476	SYT2	synaptotagmin II	127833	3.1399	3.42015e-06	45.8475	0.232728	2.23515	2.46344	-0.250922	2.15521
198	206705	SIRPB2	signal-regulatory protein beta 2	55423	3.15677	3.45543e-06	46.23	0.233367	2.72008	1.70861	1.66763	0.537469
199	209744	UGT1A8	UDP glucuronosyltransferase 1 family, polypeptide A8	54576	3.45205	3.47703e-06	46.44	0.233367	3.90846	2.81304	0.34665	0.081655
200	143456	FOXP4	forkhead box P4	116113	2.53681	3.51389e-06	46.8625	0.234312	0.828338	1.00269	3.93078	-0.389751
201	207413	KIT	v-kit Hardy-Zuckerman 4 feline sarcoma viral oncogene homolog	3815	2.86397	3.57171e-06	47.445	0.235099	0.719358	4.40792	1.08912	-0.144334
202	196096	KCNS3	potassium voltage-gated channel, delayed-rectifier, subfamily S, member 3	3790	2.96478	3.57609e-06	47.49	0.235099	1.13311	2.53178	1.5743	1.03252
203	186508	KIAA0415	KIAA0415 protein	9907	3.78994	3.62665e-06	47.995	0.236429	7.09245	0.228877	-0.475707	0.84308
204	216188	KIAA0672	KIAA0672 gene product	9912	3.23832	3.90059e-06	50.8925	0.249473	3.2911	2.74003	-0.154101	0.903951
205	187366	RP3	hypothetical LOC388910	388910	3.1094	4.02219e-06	52.1425	0.253925	2.5564	1.95301	1.12413	0.912998
206	233504	-	-		2.84264	4.05352e-06	52.475	0.253925	0.951387	4.73129	-0.134376	0.480638
207	209116	CADPS2	Ca2+-dependent activator protein for secretion 2	93664	3.16387	4.06075e-06	52.5625	0.253925	2.42915	2.19505	-0.00688807	2.02945
208	150895	LOC441167	LOC441167	441167	2.87745	4.27395e-06	54.7525	0.262325	-0.64132	2.55756	0.892507	3.29041
209	151651	CTSH	cathepsin H	1512	3.27993	4.3024e-06	55.0325	0.262325	0.87498	1.92217	0.435396	3.62212
210	125102	-	-	388551	3.07045	4.31443e-06	55.19	0.262325	2.69962	2.84207	-0.240882	1.17298
211	176645	CETN1	centrin, EF-hand protein, 1	1068	3.03387	4.33789e-06	55.41	0.262325	2.94334	2.40937	-0.57459	1.62651
212	235158	ST6GAL1	ST6 beta-galactosamide alpha-2,6-sialyltranferase 1	6480	5.69543	4.36186e-06	55.675	0.262325	-0.363016	-0.125595	0.754593	9.77324
213	132302	-	-		2.83266	4.40341e-06	56.08	0.262325	-0.326828	3.4751	-0.314321	3.17467
214	154689	OR4E2	olfactory receptor, family 4, subfamily E, member 2	26686	2.79145	4.40873e-06	56.1375	0.262325	0.534608	2.52404	2.32884	0.536572
215	547954	SNRPA1	small nuclear ribonucleoprotein polypeptide A'	6627	3.27801	4.44819e-06	56.6075	0.263002	2.6462	1.4476	0.143202	2.61427
216	218620	CAMK2N1	calcium/calmodulin-dependent protein kinase II inhibitor 1	55450	3.72983	4.50854e-06	57.17	0.263002	5.06654	2.14323	-0.327411	0.714085
217	182171	CHASM	likely ortholog of mouse calponin homology-associated smooth muscle protein	219537	3.01487	4.53036e-06	57.405	0.263002	2.09308	2.80069	-0.0215459	1.49617
218	228006	-	-		3.00368	4.54035e-06	57.52	0.263002	3.1075	2.87747	0.805191	-0.443242
219	103831	UGT2A1	UDP glucuronosyltransferase 2 family, polypeptide A1	10941	2.78174	4.55036e-06	57.5975	0.263002	0.602632	2.46596	2.38844	0.446917
220	228356	-	-		2.82104	4.66317e-06	58.7825	0.267193	0.392596	2.6059	1.83808	1.14834
221	218250				2.87696	4.78345e-06	59.965	0.271335	2.18457	3.06065	-0.447618	1.30059
222	197907	PLSCR4	phospholipid scramblase 4	57088	1.61398	4.91689e-06	61.33	0.276261	-0.84276	-1.9003	4.28832	1.21725
223	163558	CABP1	calcium binding protein 1 (calbrain)	9478	2.88024	5.01375e-06	62.3625	0.278607	5.29218	2.90651	-1.68837	-0.405575
224	122331	DIO2	deiodinase, iodothyronine, type II	1734	2.28784	5.06218e-06	62.82	0.278607	1.03307	4.07798	-1.66395	1.32885
225	123908	VCAM1	vascular cell adhesion molecule 1	7412	3.23456	5.08873e-06	63.0675	0.278607	2.31467	-0.484709	0.409754	4.53456
226	133640	FLJ13391	hypothetical protein FLJ13391	84141	2.83959	5.09448e-06	63.1525	0.278607	0.755123	4.38117	0.186768	0.699675
227	135458	CITED2	Cbp/p300-interacting transactivator, with Glu/Asp-rich carboxy-terminal domain, 2	10370	2.93054	5.11387e-06	63.31	0.278607	1.4143	2.92483	0.116868	1.74868
228	204650	HS3ST2	heparan sulfate (glucosamine) 3-O-sulfotransferase 2	9956	3.54306	5.13915e-06	63.5225	0.278607	4.83279	1.35023	-0.581029	1.698
229	198784	-	-	3118	1.37371	5.25279e-06	64.6625	0.281522	-3.65119	0.238171	3.63375	1.61159
230	199254	TU3A	TU3A protein	11170	2.60288	5.25943e-06	64.75	0.281522	3.69607	-2.26363	-0.240408	4.3284
231	176228	NDRG2	NDRG family member 2	57447	2.70538	5.29443e-06	65.1325	0.281959	4.29793	1.60763	-1.88168	1.71945
232	138515	CD74	CD74 antigen (invariant polypeptide of major histocompatibility complex, class II antigen-associated)	972	1.46828	5.32982e-06	65.4525	0.282123	-3.16713	-0.873333	3.0705	3.18648
233	212904	PLAGL1	pleiomorphic adenoma gene-like 1	5325	2.93142	5.38075e-06	65.99	0.283219	1.9736	1.58967	1.35364	1.2895
234	183394	RP1	hypothetical protein FLJ37659	286499	2.97745	5.46595e-06	66.7975	0.285459	2.65465	0.706171	1.35402	1.58148
235	127226	SPRR2C	small proline-rich protein 2C		2.91839	5.60959e-06	68.3025	0.289311	2.65729	2.56679	-0.531788	1.4884
236	164570	BCAS1	breast carcinoma amplified sequence 1	8537	3.50268	5.66089e-06	68.76	0.289311	5.18228	1.0481	-0.735869	1.73932
237	178394	IGHM	immunoglobulin heavy constant mu		2.39874	5.74526e-06	69.6	0.289311	0.573715	-0.696378	2.91396	2.25781
238	186288	LRRC2	leucine rich repeat containing 2	79442	3.00635	5.76911e-06	69.83	0.289311	1.27128	0.281468	1.26469	3.53462
239	188103	MGST1	microsomal glutathione S-transferase 1	4257	2.97547	5.80908e-06	70.23	0.289311	3.13747	0.847749	-1.05021	3.35745
240	130196	FLJ21986	hypothetical protein FLJ21986	79974	2.85059	5.80948e-06	70.23	0.289311	1.35654	1.43223	1.71785	1.53842
241	235132	ZNF319	zinc finger protein 319	57567	2.97541	5.83472e-06	70.48	0.289311	2.32473	2.38182	-0.207226	1.79303
242	152831	OXCT2	3-oxoacid CoA transferase 2	64064	3.42668	5.96109e-06	71.595	0.289311	0.281405	1.62896	0.491067	4.70582
243	192250	-	-		2.8303	6.00847e-06	72.005	0.289311	0.911309	3.06806	0.316222	1.70823
244	133990	LRRC48	leucine rich repeat containing 48	83450	2.77622	6.01516e-06	72.085	0.289311	1.30599	3.06382	-0.432004	1.95469
245	179538	TIMP3	TIMP metallopeptidase inhibitor 3 (Sorsby fundus dystrophy, pseudoinflammatory)	7078	3.07566	6.01668e-06	72.09	0.289311	1.54366	1.29184	0.62915	3.01893
246	153074				2.92149	6.03619e-06	72.2675	0.289311	2.24431	2.57535	0.857781	0.509372
247	196630	MBNL2	muscleblind-like 2 (Drosophila)	10150	3.00937	6.0371e-06	72.2725	0.289311	3.0283	2.12493	-0.435329	1.63994
248	202116	GPC5	glypican 5	2262	2.19424	6.03864e-06	72.295	0.289311	-0.261914	0.157791	4.4853	0.153707
249	121369	FBXO41	F-box protein 41	150726	2.77625	6.05324e-06	72.405	0.289311	3.25263	2.18148	-1.06176	1.52021
250	186960	SLCO1C1	solute carrier organic anion transporter family, member 1C1	53919	1.35064	6.08998e-06	72.78	0.289311	-4.86039	0.229502	2.30073	4.06475
251	152081	SPTBN4	spectrin, beta, non-erythrocytic 4	57731	2.35938	6.10275e-06	72.9225	0.289311	3.71006	2.27493	-2.25566	1.22429
252	526989	-	-		2.78047	6.13795e-06	73.235	0.289311	2.96259	2.542	-0.922818	1.31954
253	209529	CYBASC3	cytochrome b, ascorbate dependent 3	220002	3.25239	6.15377e-06	73.3875	0.289311	-0.221894	-0.155877	7.40399	-0.220213
254	148728	C6orf25	chromosome 6 open reading frame 25	80739	3.05851	6.16333e-06	73.485	0.289311	3.13796	2.01659	-0.311199	1.60797
255	197093	-	-		4.70138	6.26711e-06	74.39	0.290894	0.192314	0.992157	0.339753	7.40812
256	202633	TMEM74	transmembrane protein 74	157753	2.91742	6.32253e-06	74.9375	0.290894	2.7005	3.15433	-0.104812	0.428751
257	111345	FLNC	filamin C, gamma (actin binding protein 280)	2318	2.97196	6.36996e-06	75.395	0.290894	3.71561	-1.04558	-0.0040564	3.6197
258	128514	CD300LF	CD300 antigen like family member F	146722	2.66593	6.37292e-06	75.425	0.290894	0.796042	3.07235	1.88254	-0.0923817
259	142113	CARD6	caspase recruitment domain family, member 6	84674	2.68808	6.38896e-06	75.575	0.290894	2.88168	0.340543	-1.79414	4.27821
260	198165	KCNE1L	KCNE1-like	23630	1.46393	6.39669e-06	75.6325	0.290894	-3.81535	4.09942	1.2055	0.709837
261	137592	-	-		2.88235	6.48305e-06	76.4275	0.291563	1.58446	1.69874	1.11576	1.71003
262	147061	HS3ST4	heparan sulfate (glucosamine) 3-O-sulfotransferase 4	9951	2.79826	6.5236e-06	76.8025	0.291563	2.31599	2.68719	-0.57643	1.51139
263	173782	LAIR1	leukocyte-associated Ig-like receptor 1	3903	2.94642	6.5367e-06	76.92	0.291563	2.57323	1.28062	1.34243	1.03958
264	165973	HLA	major histocompatibility complex, class II, DR alpha	3122	0.979052	6.53994e-06	76.9725	0.291563	-3.0162	-3.61917	2.92934	3.58386
265	281755				2.80733	6.76928e-06	79.1375	0.298632	2.09659	3.1686	0.47968	0.211923
266	122893	-	-	143425	2.93301	6.91872e-06	80.5325	0.299982	2.85487	3.07123	0.309525	-0.026097
267	131259	-	-	3117	1.41141	6.91945e-06	80.5425	0.299982	-3.5464	0.309914	3.5218	1.70323
268	193017	PTCHD1	patched domain containing 1	139411	3.24801	6.94964e-06	80.775	0.299982	3.90721	1.20113	0.793645	0.89624
269	105916	-	-	3013	2.6349	6.97934e-06	81.0025	0.299982	2.46689	0.0488206	2.56191	0.513362
270	180011				3.62322	6.98596e-06	81.0625	0.299982	0.733765	1.51814	-0.450577	5.62776
271	224941	-	-		2.65384	7.01629e-06	81.295	0.299982	1.77261	3.34449	0.973413	-0.458182
272	151118	CCL16	chemokine (C-C motif) ligand 16	6360	3.13411	7.06191e-06	81.725	0.30046	3.72693	2.44335	0.652722	-0.230791
273	148743	C1QTNF4	C1q and tumor necrosis factor related protein 4	114900	2.99996	7.13517e-06	82.375	0.30073	3.70288	1.42678	-0.813904	2.02401
274	113623	-	-		3.21419	7.13795e-06	82.4	0.30073	3.91269	2.77017	0.0553877	-4.3488555820658803E-4
275	123450	NR4A2	nuclear receptor subfamily 4, group A, member 2	4929	2.56377	7.23332e-06	83.2875	0.300939	1.67584	4.49751	-0.173284	-0.566995
276	132315	-	-	23430	2.61376	7.23569e-06	83.3175	0.300939	1.675	3.18495	-0.625111	1.30966
277	112686	ZNF650	zinc finger protein 650	130507	2.92037	7.24335e-06	83.36	0.300939	1.48688	1.07097	1.01853	2.60824
278	125733	TPD52L3	tumor protein D52-like 3	89882	2.85585	7.28669e-06	83.87	0.301691	2.85253	2.54611	-0.579497	1.23653
279	176454	TSPY1	testis specific protein, Y-linked 1	64591	2.25171	7.38495e-06	84.7375	0.303719	-1.10702	2.20467	2.82635	0.76007
280	102421	NEUROD6	neurogenic differentiation 6	63974	2.31914	7.48152e-06	85.5825	0.304795	2.02972	3.74738	-1.3989	0.476154
281	210224	GRM5	glutamate receptor, metabotropic 5	2915	2.74701	7.48905e-06	85.6475	0.304795	0.278022	1.90731	1.5441	2.10201
282	227600	-	-	56099	2.80245	7.87575e-06	89.15	0.315468	1.35087	2.40072	0.604067	1.5911
283	674650	-	-		4.36514	7.88898e-06	89.2775	0.315468	0.516558	0.950501	0.120416	6.91663
284	204743	ID1	inhibitor of DNA binding 1, dominant negative helix-loop-helix protein	3397	2.95807	7.97672e-06	89.985	0.316302	0.526338	2.59521	-2.815073821693659E-4	3.13736
285	203147	FLJ22746	hypothetical protein FLJ22746	79843	3.05487	8.01377e-06	90.3175	0.316302	3.06594	1.48593	-0.136974	2.02954
286	235064	-	-		2.50689	8.03469e-06	90.4625	0.316302	1.9738	3.26559	-0.872112	0.936326
287	205189	OLFM1	olfactomedin 1	10439	3.60777	8.11725e-06	91.24	0.317266	5.07503	1.65652	-0.0165599	0.689439
288	192809	NMUR1	neuromedin U receptor 1	10316	2.64084	8.14734e-06	91.4925	0.317266	1.83982	2.40992	1.81604	-0.461794
289	102126	CMYA5	cardiomyopathy associated 5	202333	2.91805	8.16881e-06	91.69	0.317266	2.9077	0.988315	1.33204	0.951978
290	710586	-	-	57798	2.12639	8.24505e-06	92.3125	0.318319	1.10416	2.23894	2.60245	-1.59192
291	121855	NAALAD2	N-acetylated alpha-linked acidic dipeptidase 2	10003	2.57853	8.35722e-06	93.3725	0.320711	2.01082	3.98956	0.158334	-0.692523
292	174330	ZNF488	zinc finger protein 488	118738	2.75519	8.38436e-06	93.6475	0.320711	1.47568	1.60464	1.63777	1.13053
293	204746	GFRA3	GDNF family receptor alpha 3	2676	2.79591	8.5561e-06	95.0225	0.323031	3.04205	2.18986	-0.687599	1.38897
294	194807	SMARCA2	SWI/SNF related, matrix associated, actin dependent regulator of chromatin, subfamily a, member 2	6595	2.62841	8.59986e-06	95.3625	0.323031	2.76443	3.02029	-0.850774	0.64282
295	204160	-	-		2.9323	8.66476e-06	95.9125	0.323031	2.74544	1.89146	0.668551	0.902671
296	179876	ZSCAN4	zinc finger and SCAN domain containing 4	201516	2.78961	8.66871e-06	95.9525	0.323031	2.11998	2.81864	0.580671	0.400959
297	227829	CAMK2B	calcium/calmodulin-dependent protein kinase (CaM kinase) II beta	816	3.07537	8.67525e-06	96.035	0.323031	3.67734	1.57979	-0.421167	1.64707
298	212170	ALOX5	arachidonate 5-lipoxygenase	240	2.71496	8.74465e-06	96.7175	0.323031	3.02032	1.77303	-0.965384	1.93576
299	224653	DEPDC4	DEP domain containing 4	120863	2.73221	8.78556e-06	97.0175	0.323031	1.09796	1.70065	1.45938	1.54229
300	209687	MOV10L1	Mov10l1, Moloney leukemia virus 10-like 1, homolog (mouse)	54456	2.60994	8.8159e-06	97.2725	0.323031	0.190493	2.48596	1.92001	0.939606
301	195192	ORM1	orosomucoid 1	5005	2.63367	8.88167e-06	97.805	0.323031	1.37468	3.89532	0.564081	-0.245781
302	198293	SH3GL3	SH3-domain GRB2-like 3	6457	2.83569	8.94605e-06	98.25	0.323031	2.87193	2.37548	-0.470609	1.23799
303	10712347	-	-		2.98052	8.96605e-06	98.44	0.323031	3.1522	2.4876	0.152437	0.510016
304	230540	FLJ36268	FLJ36268 protein	401563	2.78331	8.97896e-06	98.5425	0.323031	2.61072	2.69993	-0.46935	1.0659
305	151218	MGC26647	hypothetical protein MGC26647	219557	2.03317	8.99029e-06	98.63	0.323031	1.40294	2.80938	1.84325	-1.96065
306	199239	IL13RA2	interleukin 13 receptor, alpha 2	3598	2.96376	9.0143e-06	98.8475	0.323031	3.50906	-0.482932	-0.0212581	3.26483
307	102482	-	-		2.8376	9.05998e-06	99.23	0.323225	2.95503	2.97496	0.388363	-0.299654
308	147749	CRP	C-reactive protein, pentraxin-related	1401	2.73363	9.14208e-06	99.92	0.323441	2.48597	2.80452	-0.475524	0.988311
309	209668	-	-		2.75845	9.18632e-06	100.29	0.323441	1.30433	2.78254	0.165447	1.60313
310	683836	RPL9	ribosomal protein L9	6133	3.35231	9.18933e-06	100.315	0.323441	-3.474815748631954E-4	1.87682	-0.156376	5.26053
311	212752	CAMK2G	calcium/calmodulin-dependent protein kinase (CaM kinase) II gamma	818	2.67071	9.21975e-06	100.59	0.323441	1.59246	2.43725	-0.602681	2.24187
312	199570	PLA2G7	phospholipase A2, group VII (platelet-activating factor acetylhydrolase, plasma)	7941	2.89402	9.54323e-06	103.328	0.330319	2.0288	1.70351	-0.0495924	2.44958
313	160408	SYT12	synaptotagmin XII	91683	2.29643	9.61449e-06	103.938	0.330319	0.492438	1.93213	3.17653	-0.803533
314	167377	GPR22	G protein-coupled receptor 22	2845	2.82928	9.65604e-06	104.248	0.330319	2.21325	2.25241	0.05709	1.47898
315	111302	-	-		2.70954	9.68574e-06	104.522	0.330319	2.0276	3.28255	0.14042	0.301607
316	179267	-	-		3.01611	9.74883e-06	105.07	0.330319	6.17637	1.9045	-0.0603769	-1.64972
317	215187	CXCL10	chemokine (C-X-C motif) ligand 10	3627	1.2849	9.75348e-06	105.09	0.330319	-3.06484	-0.802351	3.7271	1.58671
318	135867	FBXW10	F-box and WD-40 domain protein 10	10517	2.77124	9.76813e-06	105.21	0.330319	2.70208	2.05329	-0.578126	1.70489
319	231064				2.97395	9.82538e-06	105.685	0.330319	0.139141	0.00229428	1.4436	4.70449
320	232080	-	-		2.9528	9.86263e-06	105.98	0.330319	2.99359	1.66001	-0.187725	1.78245
321	229391	-	-		2.92277	9.86843e-06	106.032	0.330319	2.84536	2.06898	-0.1035	1.37851
322	155879	PXMP4	peroxisomal membrane protein 4, 24kDa	11264	2.65533	9.94052e-06	106.603	0.33065	2.34053	2.59027	-0.659171	1.36394
323	209464	LRP1B	low density lipoprotein-related protein 1B (deleted in tumors)	53353	3.37408	9.96538e-06	106.8	0.33065	4.67588	1.2394	0.714953	0.387747
324	105853	-	-		2.62094	1.00833e-05	107.812	0.332755	1.15537	3.58987	0.399455	0.415651
325	231725	-	-		2.43135	1.01777e-05	108.555	0.334015	1.15372	2.60581	2.09729	-0.72978
326	234030	-	-		2.58202	1.041e-05	110.52	0.339018	2.65533	2.56634	-0.925486	1.17781
327	129524	-	-		2.86318	1.04783e-05	111.07	0.339664	2.49596	1.8379	0.227964	1.50866
328	175154	LOC440131	similar to bA90M5.1 (novel protein)	440131	2.64204	1.06604e-05	112.535	0.342766	2.00587	2.9384	-0.405704	1.06804
329	207726	HOXB9	homeo box B9	3219	2.62416	1.06876e-05	112.77	0.342766	0.876596	2.62368	1.60314	0.464001
330	172171	EPPK1	epiplakin 1	83481	2.77124	1.07433e-05	113.215	0.343066	1.97086	2.26005	0.195087	1.45612
331	133510	USP54	ubiquitin specific peptidase 54	159195	2.69287	1.07823e-05	113.555	0.343066	2.33782	2.8785	0.719686	-0.219422
332	128800	RGS10	regulator of G-protein signalling 10	6001	2.82383	1.08405e-05	114.01	0.343404	1.56336	1.94069	-0.231483	2.71805
333	167786	-	-		2.7684	1.1076e-05	115.938	0.346754	2.89467	2.13773	-0.527484	1.37128
334	232838				2.94255	1.10812e-05	115.987	0.346754	2.99799	1.06907	-0.144326	2.30554
335	222481	-	-		2.5034	1.11017e-05	116.162	0.346754	0.0847173	3.50336	0.820971	0.886503
336	126390	FAM62C	family with sequence similarity 62 (C2 domain containing), member C	83850	2.66362	1.12029e-05	116.95	0.347034	1.82389	2.90174	0.85564	0.0722777
337	208536	CACNA2D3	calcium channel, voltage-dependent, alpha 2/delta 3 subunit	55799	2.73452	1.1247e-05	117.275	0.347034	2.26115	2.90268	0.313294	0.328034
338	224176	KCNQ2	potassium voltage-gated channel, KQT-like subfamily, member 2	3785	2.64408	1.12497e-05	117.297	0.347034	2.74417	2.17468	-0.770746	1.46296
339	189535	PSIP1	PC4 and SFRS1 interacting protein 1	11168	2.93959	1.13231e-05	117.927	0.347869	3.08323	1.7166	0.0728997	1.34972
340	112919	-	-		2.45881	1.14581e-05	119.073	0.350213	2.05746	2.03915	-1.10586	2.2011
341	105790	CTSS	cathepsin S	1520	2.80898	1.1534e-05	119.672	0.350336	0.567313	0.725787	1.29223	3.37485
342	169211	LOC51252	hypothetical protein LOC51252	51252	2.63881	1.15554e-05	119.815	0.350336	0.363546	1.92149	1.42591	1.8886
343	127970	-	-		2.6669	1.16134e-05	120.293	0.350707	1.35843	1.83211	1.36391	1.10621
344	164190	NODAL	nodal homolog (mouse)	4838	2.69921	1.16648e-05	120.743	0.350833	2.7679	1.79925	1.58396	-0.420967
345	212096	-	-		2.6991	1.18027e-05	121.748	0.350833	1.40878	2.60394	0.427347	1.28985
346	191650	-	-		2.78263	1.18128e-05	121.832	0.350833	2.87901	2.98436	0.218575	-0.176151
347	184367	NAV1	neuron navigator 1	89796	2.34337	1.18377e-05	122.035	0.350833	2.38113	0.165632	2.95578	-0.588199
348	214787	PRKCE	protein kinase C, epsilon	5581	2.6698	1.18454e-05	122.09	0.350833	2.93002	1.85685	-0.793005	1.67307
349	107658	CA3	carbonic anhydrase III, muscle specific	761	2.06091	1.19806e-05	123.155	0.35288	-1.37828	0.87114	2.91043	1.76983
350	217567	CAMK2B	calcium/calmodulin-dependent protein kinase (CaM kinase) II beta	816	2.90528	1.21161e-05	124.218	0.353407	3.36048	1.55826	-0.302275	1.53824
351	116092	PCDH10	protocadherin 10	57575	3.30292	1.21397e-05	124.397	0.353407	5.34541	0.459649	1.19345	-0.103545
352	160580	NEFL	neurofilament, light polypeptide 68kDa	4747	2.93375	1.21776e-05	124.72	0.353407	3.53287	2.66858	-0.182376	0.191915
353	203320	HIST1H1D	histone 1, H1d	3007	2.43037	1.21817e-05	124.752	0.353407	2.45845	-0.140597	2.69262	0.11422
354	195743	ALDOC	aldolase C, fructose-bisphosphate	230	2.42621	1.22286e-05	125.157	0.353552	2.53636	3.02052	-1.03316	0.591097
355	233377	-	-	23114	2.70135	1.2352e-05	126.155	0.354501	2.38976	1.70488	-0.553497	2.19357
356	124799	PRKCB1	protein kinase C, beta 1	5579	2.88473	1.23554e-05	126.203	0.354501	2.6596	1.11628	-0.173512	2.51137
357	142722	TAC3	tachykinin 3 (neuromedin K, neurokinin beta)	6866	2.91779	1.2433e-05	126.802	0.355189	6.21464	1.90135	-1.13981	-0.796675
358	232892	LOC400144	hypothetical gene supported by AK056689		2.79986	1.25355e-05	127.683	0.356655	2.83515	2.76647	0.384699	-0.0449006
359	124386	-	-		2.72893	1.25997e-05	128.215	0.357145	2.42811	0.802138	0.989485	1.57361
360	200923	FLJ30313	hypothetical protein FLJ30313	253868	2.56559	1.27549e-05	129.493	0.359616	2.05518	2.78636	-0.556758	1.15238
361	208221	RSPO4	R-spondin family, member 4	343637	2.79375	1.27998e-05	129.843	0.359616	0.103579	1.7373	-1.6814	5.76933
362	138764	PAPLN	papilin, proteoglycan-like sulfated glycoprotein	89932	2.36157	1.29002e-05	130.713	0.359616	-0.473087	1.07986	2.45124	1.90098
363	128843	TNFAIP8	tumor necrosis factor, alpha-induced protein 8	25816	2.02076	1.29349e-05	131.007	0.359616	-1.52156	2.09418	2.32842	1.15855
364	715497	-	-		2.51718	1.29542e-05	131.162	0.359616	0.697019	0.713709	2.21014	1.70636
365	409573	-	-	115	2.79468	1.29679e-05	131.26	0.359616	3.20205	2.46777	0.573395	-0.312491
366	212856		hypothetical gene supported by BC035379	388588	3.04949	1.31149e-05	132.42	0.361803	3.96754	2.12712	-0.0991995	0.438821
367	180707				2.51287	1.32605e-05	133.545	0.362351	0.247274	1.61643	2.1166	1.33705
368	151825	RP11	WD repeat domain 40B-like	340578	2.67532	1.32621e-05	133.553	0.362351	1.65632	2.67865	-0.0835811	1.42745
369	205410	OR2H1	olfactory receptor, family 2, subfamily H, member 1	26716	2.56976	1.32816e-05	133.708	0.362351	1.05199	2.29898	1.60964	0.485909
370	703910	-	-		2.54065	1.33875e-05	134.505	0.363527	0.622848	5.3755	-0.247976	-0.369569
371	148924	YPEL3	yippee-like 3 (Drosophila)	83719	2.70964	1.34507e-05	135.035	0.363976	2.9759	2.03233	-0.584142	1.32832
372	427721	-	-		2.6282	1.36132e-05	136.17	0.366048	2.25563	2.22331	-0.460756	1.55812
373	101150	NPIP	nuclear pore complex interacting protein	9284	2.70425	1.37577e-05	137.208	0.367373	2.07815	2.5736	0.114129	0.97503
374	231206	-	-		2.29969	1.38127e-05	137.657	0.367373	4.03886	1.45467	-2.07702	1.38924
375	132699	PCNXL3	pecanex-like 3 (Drosophila)	399909	2.87019	1.38304e-05	137.765	0.367373	3.1505	1.28635	-0.237651	1.88539
376	159234	ZFPM1	zinc finger protein, multitype 1	161882	2.30909	1.39626e-05	138.765	0.369056	1.17238	-0.0287317	2.94086	0.74478
377	203496	ATRNL1	attractin-like 1	26033	2.68286	1.4042e-05	139.395	0.369748	1.96377	2.19171	0.446794	1.09281
378	158397	ST6GALNAC5	ST6 (alpha-N-acetyl-neuraminyl-2,3-beta-galactosyl-1,3)-N-acetylgalactosaminide alpha-2,6-sialyltransferase 5	81849	1.56322	1.4109e-05	139.873	0.370033	-1.54458	6.83227	-2.69806	-0.0115363
379	195022	TUSC3	tumor suppressor candidate 3	7991	2.28799	1.42685e-05	141.012	0.372065	0.171477	2.54271	2.64728	-0.585139
380	176571	-	-		2.35408	1.43415e-05	141.55	0.372159	2.56796	0.565754	2.58597	-0.779044
381	214870	MGC33926	hypothetical protein MGC33926	130733	2.58739	1.43788e-05	141.88	0.372159	0.659311	3.05612	0.107548	1.66301
382	165552	CNGA3	cyclic nucleotide gated channel alpha 3	1261	3.10891	1.45054e-05	142.805	0.372159	0.759648	1.46816	-0.250089	4.56791
383	609758	-	-		2.78602	1.45261e-05	142.97	0.372159	2.90937	2.70644	0.203229	0.0937722
384	211496	LYZL4	lysozyme-like 4	131375	2.17115	1.46e-05	143.53	0.372159	-0.121862	0.0364181	3.24429	1.315
385	135267	-	-		2.60087	1.46271e-05	143.72	0.372159	0.781836	2.20824	0.850693	1.6752
386	188579	-	-		2.64824	1.46599e-05	143.97	0.372159	1.47565	2.22559	-0.230309	2.14922
387	227412	MGC45922	hypothetical gene MGC45922		2.6486	1.46919e-05	144.22	0.372159	2.23329	1.22798	1.4189	0.740766
388	109758	MICA	MHC class I polypeptide-related sequence A	4276	2.21705	1.47107e-05	144.398	0.372159	3.26306	-1.85648	-0.487434	3.6754
389	222368	C1orf136	chromosome 1 open reading frame 136		2.57558	1.4841e-05	145.32	0.373564	1.896	1.40054	2.01825	0.144786
390	110571	-	-	6703	2.64028	1.48914e-05	145.69	0.373564	1.94204	1.87272	1.06501	0.723003
391	117964	-	-	7044	2.87346	1.49663e-05	146.273	0.374098	1.71824	0.917419	-0.489158	3.94465
392	182021	PAK3	p21 (CDKN1A)-activated kinase 3	5063	2.7748	1.50928e-05	147.178	0.374841	3.7026	1.69816	1.11854	-0.629753
393	216382	TMEFF2	transmembrane protein with EGF-like and two follistatin-like domains 2	23671	3.40177	1.51139e-05	147.312	0.374841	5.46498	1.13446	0.138699	0.327006
394	143615	NRGN	neurogranin (protein kinase C substrate, RC3)	4900	2.89746	1.52023e-05	148.018	0.375679	4.51025	1.56416	-0.926711	0.991453
395	224803	-	-		2.56476	1.56984e-05	151.77	0.384049	1.90932	1.21754	1.94349	0.364953
396	146996	HAPLN3	hyaluronan and proteoglycan link protein 3	145864	2.6073	1.5757e-05	152.192	0.384049	1.44797	1.31448	1.19493	1.57284
397	411528	-	-		2.62384	1.57965e-05	152.468	0.384049	2.35524	1.90781	-0.502317	1.80599
398	657433	GPR148	G protein-coupled receptor 148	344561	2.56856	1.59358e-05	153.42	0.385477	0.739496	2.26406	0.838758	1.60153
399	144392	RASL12	RAS-like, family 12	51285	2.31079	1.62826e-05	155.938	0.390821	2.08833	0.148004	2.92948	-0.332284
400	143181	FLJ11795	FLJ11795 protein	79722	1.95125	1.637e-05	156.537	0.391344	2.37634	1.98592	1.61468	-2.11933
401	180853	NKX2	NK2 transcription factor related, locus 3 (Drosophila)	159296	2.50836	1.67945e-05	159.713	0.397369	1.08669	2.76919	1.30217	0.148933
402	234138	-	-	90326	2.23078	1.67978e-05	159.743	0.397369	1.78114	0.0935479	3.07156	-0.316054
403	152700	KCND3	potassium voltage-gated channel, Shal-related subfamily, member 3	3752	2.62558	1.69131e-05	160.62	0.398561	2.52071	2.22141	1.01808	-0.189663
404	708204	-	-	131965	2.57626	1.71184e-05	162.188	0.401454	2.73623	0.360037	1.6986	0.666243
405	132946	-	-		2.57012	1.72567e-05	163.175	0.401952	1.0465	2.29018	0.616788	1.49387
406	218689				2.56957	1.72605e-05	163.192	0.401952	1.15062	2.37065	0.655018	1.26981
407	181644	-	-		2.62195	1.73526e-05	163.827	0.402525	1.94104	2.16251	-0.118714	1.57772
408	228385	-	-		2.54291	1.74199e-05	164.28	0.402647	2.83229	2.03998	-0.794007	1.30766
409	188337	TACR3	tachykinin receptor 3	6870	2.57913	1.75078e-05	164.865	0.402652	1.82157	2.52441	0.864753	0.256789
410	204880	-	-		2.90628	1.75398e-05	165.088	0.402652	3.72187	1.29538	0.819839	0.319603
411	156519	CLDN4	claudin 4	1364	2.63532	1.7695e-05	166.16	0.404169	1.94489	2.11165	0.0143883	1.52098
412	144788	LOC401074	hypothetical LOC401074	401074	2.48037	1.77454e-05	166.518	0.404169	1.27321	1.60665	2.16064	0.201718
413	178003	C11orf39	chromosome 11 open reading frame 39		1.98391	1.78574e-05	167.412	0.405357	-1.51009	1.8866	2.1062	1.47068
414	181106	-	-		2.09364	1.79265e-05	167.875	0.405495	0.639629	2.64511	2.21113	-1.2318
415	185343	C20orf46	chromosome 20 open reading frame 46	55321	2.67524	1.80602e-05	168.857	0.406886	3.22467	1.30759	-0.591948	1.73835
416	229143	-	-		2.32495	1.82438e-05	170.185	0.409099	0.00913765	3.58064	1.27446	0.00456242
417	223552				2.56132	1.83555e-05	170.98	0.409785	1.8443	2.30428	1.03406	0.244916
418	176760	-	-		2.66301	1.84051e-05	171.29	0.409785	2.65593	2.20442	-0.260217	1.0521
419	229053	-	-		2.45487	1.85161e-05	172.04	0.409869	0.74909	3.99073	0.379625	0.0631375
420	184009	PRX	periaxin	57716	2.65248	1.85444e-05	172.222	0.409869	2.51499	2.31016	-0.118722	0.922939
421	234910	-	-		2.51307	1.85997e-05	172.555	0.409869	1.0234	2.99518	-0.12623	1.42546
422	695619	-	-		2.42633	1.88485e-05	174.32	0.411493	1.41006	1.04111	2.48673	0.17722
423	210393	KCNAB1	potassium voltage-gated channel, shaker-related subfamily, beta member 1	7881	2.65412	1.8883e-05	174.577	0.411493	2.43987	2.18263	0.307153	0.703294
424	695109	LOC346355	similar to RIKEN cDNA A930017N06 gene		2.5695	1.89018e-05	174.715	0.411493	3.04745	1.69844	-0.748222	1.44829
425	199817	EFHB	EF-hand domain family, member B	151651	2.4467	1.89282e-05	174.928	0.411493	1.24769	1.03189	2.20911	0.674677
426	113674	NEUROD1	neurogenic differentiation 1	4760	1.55763	1.89867e-05	175.333	0.411493	0.670128	-0.29131	3.96187	-1.78327
427	190032	C3	complement component 3	718	1.932	1.90386e-05	175.708	0.411493	-1.85244	-0.530571	1.88183	4.30156
428	163165	C22orf16	chromosome 22 open reading frame 16	400916	2.47585	1.92294e-05	176.985	0.413516	2.54155	2.16799	-0.752574	1.27472
429	510336	LOC388849	hypothetical LOC388849	388849	2.15274	1.94009e-05	178.183	0.41511	0.939642	-0.91078	1.88075	2.51508
430	213674	CACNB2	calcium channel, voltage-dependent, beta 2 subunit	783	2.77667	1.94498e-05	178.502	0.41511	3.11704	1.62748	0.136485	1.01241
431	194146	LOC158830	similar to Ab2-183	158830	2.50899	1.95099e-05	178.912	0.41511	2.59555	0.310253	1.68181	0.720815
432	168436	CD74	CD74 antigen (invariant polypeptide of major histocompatibility complex, class II antigen-associated)	972	1.36018	1.95745e-05	179.347	0.415156	-2.88046	-0.631293	2.91829	2.36866
433	146550	SRMS	src-related kinase lacking C-terminal regulatory tyrosine and N-terminal myristylation sites	6725	2.54895	1.99178e-05	181.822	0.419477	1.94196	2.50631	0.836493	0.114846
434	188291	PLCG2	phospholipase C, gamma 2 (phosphatidylinositol-specific)	5336	2.23485	1.99718e-05	182.248	0.419477	-0.813951	1.93882	1.60124	1.91461
435	183223	UGT2B4	UDP glucuronosyltransferase 2 family, polypeptide B4	7363	2.39223	2.00045e-05	182.472	0.419477	0.421325	4.31118	0.526475	-0.225553
436	123381	IGF1	insulin-like growth factor 1 (somatomedin C)	3479	2.09372	2.01715e-05	183.618	0.421141	2.84814	1.78633	-1.90779	1.53759
437	121230	LOC339903	hypothetical protein LOC339903		3.05802	2.03057e-05	184.5	0.421838	5.82311	-0.207751	1.05112	-0.216088
438	235283				2.13843	2.03471e-05	184.765	0.421838	-0.477086	1.61508	3.37039	-0.122166
439	205260	LOC440941	similar to hypothetical protein 4832406C22		2.39123	2.04325e-05	185.417	0.422363	0.268093	2.29831	1.93182	0.532783
440	188037	ABLIM3	actin binding LIM protein family, member 3	22885	2.20547	2.06157e-05	186.62	0.424136	2.89509	2.85201	0.283468	-1.46624
441	211371	LOC138255	OTTHUMP00000021439	138255	2.14426	2.08087e-05	187.865	0.425998	1.1823	-1.16249	1.37514	3.00698
442	187921	IRF4	interferon regulatory factor 4	3662	4.20571	2.09886e-05	189.125	0.427885	0.706472	-0.373707	-0.970638	8.92727
443	105700	AMZ1	archaemetzincin-1	155185	2.33663	2.11045e-05	189.89	0.428646	2.36715	1.76727	-1.11063	1.87393
444	129735	-	-		2.46161	2.13067e-05	191.232	0.429719	1.60664	2.45965	1.2994	-0.167273
445	206254	HTR1E	5-hydroxytryptamine (serotonin) receptor 1E	3354	2.53048	2.13315e-05	191.385	0.429719	1.90281	2.92832	0.14615	0.38037
446	223030	FLJ35894	hypothetical protein FLJ35894	283847	2.48219	2.14195e-05	192.035	0.429719	0.437601	1.75942	1.26982	1.77961
447	101304	RAB12	RAB12, member RAS oncogene family	201475	2.55065	2.16041e-05	193.225	0.429719	2.04198	2.12947	-0.230902	1.46292
448	200192	-	-		2.57442	2.16275e-05	193.365	0.429719	1.3475	1.64092	0.576877	1.8917
449	103475	FLJ10979	hypothetical protein FLJ10979	55275	2.58987	2.16494e-05	193.51	0.429719	2.4893	1.72497	-0.332459	1.60971
450	177316	C20orf179	chromosome 20 open reading frame 179	140836	2.58628	2.17578e-05	194.275	0.429719	2.70427	2.12669	0.911506	-0.258953
451	108446	FIGLA	factor in the germline alpha	344018	2.30832	2.17689e-05	194.343	0.429719	0.0812519	1.45135	2.84899	0.445773
452	120253	PTPRV	protein tyrosine phosphatase, receptor type, V (pseudogene)		2.40642	2.1809e-05	194.555	0.429719	2.93898	2.12792	-1.00698	1.00763
453	130781	PMCH	pro-melanin-concentrating hormone	5367	2.44958	2.18248e-05	194.662	0.429719	1.04127	2.35537	1.45113	0.322378
454	146011	LOC122038	similar to Mitochondrial import receptor subunit TOM22 homolog (Translocase of outer membrane 22 kDa subunit homolog) (hTom22) (1C9-2)	122038	2.58393	2.19486e-05	195.41	0.430419	1.87853	2.0404	0.0461123	1.51323
455	178845	CD177	CD177 antigen	57126	2.82175	2.21427e-05	196.74	0.432052	0.180644	-0.121223	0.794694	5.13224
456	181412	KIAA1409	KIAA1409	57578	2.56461	2.22626e-05	197.575	0.432052	2.86329	2.81379	-0.396989	0.154878
457	118549	MOBP	myelin-associated oligodendrocyte basic protein	4336	2.52419	2.24413e-05	198.805	0.432052	1.31098	2.3252	0.233565	1.47354
458	222659	-	-	56146	2.44879	2.24657e-05	199.002	0.432052	2.19751	2.52607	0.910504	-0.465801
459	235985				2.52487	2.25793e-05	199.795	0.432052	1.86502	2.7387	-0.0785993	0.819718
460	191455	ARL6IP2	ADP-ribosylation factor-like 6 interacting protein 2	64225	2.2866	2.26195e-05	200.037	0.432052	-0.518173	1.45313	1.72092	2.11694
461	218115	-	-	9752	2.47531	2.27797e-05	201.127	0.432052	0.934323	2.44075	0.875489	0.979877
462	544958	-	-		2.68267	2.27966e-05	201.265	0.432052	3.06374	2.62206	0.034945	-0.0260731
463	186415	FLJ20628	hypothetical protein FLJ20628	55006	2.5111	2.28009e-05	201.31	0.432052	1.90414	2.81467	-0.076953	0.671409
464	122830		runt-related transcription factor 1	862	2.35502	2.28277e-05	201.53	0.432052	1.48093	3.50778	-0.422636	0.376876
465	712130	LOC150759	hypothetical protein LOC150759		2.11712	2.28766e-05	201.825	0.432052	3.27831	3.03994	-0.457079	-1.53275
466	183890	LOC284623	hypothetical LOC284623		2.28124	2.29364e-05	202.227	0.432052	0.77539	2.46184	-1.01695	2.53899
467	160319	ERG	v-ets erythroblastosis virus E26 oncogene like (avian)	2078	2.4883	2.29569e-05	202.37	0.432052	0.963456	2.13481	0.865601	1.29679
468	127830	SLC38A1	solute carrier family 38, member 1	81539	1.28667	2.299e-05	202.605	0.432052	2.65216	2.27414	1.00271	-4.47445
469	128474	TSGA10	testis specific, 10	80705	2.50597	2.29949e-05	202.632	0.432052	1.30253	2.25476	0.582118	1.16207
470	143556	-	-	3299	2.4496	2.31134e-05	203.447	0.432867	1.84415	3.07446	0.388775	-0.137214
471	235605	-	-		2.35461	2.31996e-05	204.062	0.433254	2.29991	1.27573	2.01625	-0.649943
472	153177	-	-		2.50295	2.33223e-05	204.877	0.434062	1.48956	2.73205	-0.0619993	1.1349
473	230129	-	-	57558	2.27564	2.34644e-05	205.812	0.435122	0.0130192	0.741844	2.34325	1.64697
474	153864	PLD4	phospholipase D family, member 4	122618	2.2562	2.35708e-05	206.602	0.43587	0.202953	0.483188	2.57663	1.43281
475	114689	PPP2R3A	protein phosphatase 2 (formerly 2A), regulatory subunit B'', alpha	5523	2.36759	2.38051e-05	208.225	0.437678	0.960699	1.58489	2.44734	-0.0192531
476	171364	-	-		2.31307	2.38495e-05	208.555	0.437678	0.218239	2.39547	2.18301	0.0425254
477	116776	ARHGEF19	Rho guanine nucleotide exchange factor (GEF) 19	128272	2.65239	2.38837e-05	208.773	0.437678	3.00885	2.38513	-0.141675	0.376869
478	124710	GPR63	G protein-coupled receptor 63	81491	2.31844	2.40285e-05	209.78	0.43887	0.876157	0.828724	2.86891	0.278829
479	203132	FLJ20273	RNA-binding protein	54502	2.2235	2.41158e-05	210.3	0.43904	0.628299	-0.391848	1.94466	2.43024
480	105566	IL10	interleukin 10	3586	2.22566	2.42198e-05	210.977	0.439263	1.86691	0.983463	2.49493	-0.728363
481	171619	-	-		2.47014	2.42729e-05	211.393	0.439263	0.388095	2.11	0.711634	2.00865
482	147325	-	-		2.47295	2.43202e-05	211.725	0.439263	1.79641	2.9718	-0.0934978	0.550221
483	108931	CD3Z	CD3Z antigen, zeta polypeptide (TiT3 complex)	919	1.63664	2.44695e-05	212.705	0.440164	0.346362	1.85179	2.99607	-2.35126
484	231984	NIT2	nitrilase family, member 2	56954	2.4282	2.46602e-05	213.88	0.440164	2.82817	-0.120997	1.28103	1.13136
485	137403	GRM7	glutamate receptor, metabotropic 7	2917	2.08802	2.4665e-05	213.92	0.440164	4.18909	1.9701	0.426473	-2.33713
486	129575	PPP1R12B	protein phosphatase 1, regulatory (inhibitor) subunit 12B	4660	2.57263	2.4671e-05	213.963	0.440164	2.66917	2.07485	-0.345362	1.05432
487	694935	-	-	10397	2.43272	2.47317e-05	214.36	0.440164	0.721254	0.78117	1.48177	2.1461
488	130067	-	-	256144	2.53701	2.50012e-05	216.035	0.442695	1.22824	1.30959	0.585076	2.2496
489	145359	NEBL	nebulette	10529	2.27619	2.52112e-05	217.417	0.443682	0.353179	0.618382	2.54932	1.22559
490	178198	-	-		2.53736	2.53364e-05	218.19	0.443682	2.20732	2.33705	-0.0541222	0.883071
491	140969	AMIGO3	adhesion molecule with Ig-like domain 3	29925	2.48348	2.53586e-05	218.32	0.443682	1.5219	2.62644	0.46199	0.639127
492	164920	-	-	9696	2.42059	2.54328e-05	218.695	0.443682	2.15517	3.23407	-0.232307	-0.0555098
493	230519	-	-		1.84541	2.54405e-05	218.735	0.443682	0.535271	-1.09595	3.50427	0.59219
494	114398	LRRC4C	leucine rich repeat containing 4C	57689	3.01057	2.57703e-05	220.89	0.446357	4.45674	1.27686	-0.0300331	0.656579
495	125618	FMOD	fibromodulin	2331	2.2279	2.58384e-05	221.317	0.446357	3.1927	-1.22312	-0.509872	3.16304
496	118401	-	-		2.32196	2.58748e-05	221.593	0.446357	0.969838	0.415562	2.05854	1.41744
497	115500	SLITRK5	SLIT and NTRK-like family, member 5	26050	2.48666	2.60344e-05	222.623	0.446357	1.73556	2.64765	0.512933	0.360707
498	211058	ALPL	alkaline phosphatase, liver/bone/kidney	249	1.82928	2.60352e-05	222.63	0.446357	1.66176	-1.66395	1.98653	1.50076
499	162336	PTPRD	protein tyrosine phosphatase, receptor type, D	5789	2.62315	2.61647e-05	223.498	0.446357	3.7533	2.55475	-0.5891	-0.153752
500	112528	SLC39A12	solute carrier family 39 (zinc transporter), member 12	221074	2.46177	2.62545e-05	224.062	0.446357	0.975701	1.5925	-0.892865	3.52345
501	697045	ODF3L1	outer dense fiber of sperm tails 3-like 1	161753	2.38541	2.628e-05	224.213	0.446357	0.92851	0.772559	1.73812	1.57775
502	316420	-	-		2.53391	2.62852e-05	224.262	0.446357	1.88367	1.99187	0.247999	1.24193
503	229771	-	-		2.23305	2.63245e-05	224.518	0.446357	0.892142	2.71082	-0.934938	1.96804
504	126918	-	-		2.70076	2.6835e-05	227.942	0.450107	-0.0818996	0.392034	-3.57294	8.99627
505	116306	-	-		2.41325	2.68744e-05	228.2	0.450107	1.62985	2.9778	-0.230714	0.706982
506	121215	-	-		2.47558	2.6919e-05	228.528	0.450107	2.90928	1.77153	-0.70189	1.25215
507	704929	-	-		2.05081	2.70897e-05	229.565	0.450107	2.07677	0.699841	2.51206	-1.14389
508	178829	-	-		1.91004	2.71829e-05	230.125	0.450107	3.08912	3.09999	-0.885656	-1.56904
509	120574	LAIR1	leukocyte-associated Ig-like receptor 1	3903	2.33537	2.72542e-05	230.577	0.450107	1.05172	0.536102	2.00598	1.3008
510	166044	MRGPRX2	MAS-related GPR, member X2	117194	2.53103	2.72703e-05	230.69	0.450107	3.07002	0.397401	1.19417	0.697298
511	230831	-	-		2.44039	2.72868e-05	230.77	0.450107	0.81767	2.04638	0.91992	1.36448
512	187121	LOC400481	similar to interleukin 9 receptor	3581	2.29063	2.7345e-05	231.155	0.450107	1.83742	3.25672	-0.590864	0.279697
513	180108	NAG6	hypothetical protein DKFZp434G156	64753	2.48896	2.73566e-05	231.235	0.450107	2.45732	2.33062	-0.334379	0.808619
514	177289	GDAP1L1	ganglioside-induced differentiation-associated protein 1-like 1	78997	3.07548	2.74345e-05	231.755	0.450107	5.1231	1.90276	-0.211466	-0.331145
515	216243	ALAD	aminolevulinate, delta-, dehydratase	210	2.52521	2.74422e-05	231.805	0.450107	1.80463	1.95342	0.0775979	1.50996
516	234551	-	-		2.44973	2.75575e-05	232.562	0.450703	2.892	2.37899	-0.660312	0.559813
517	162809	RBKS	ribokinase	64080	2.4533	2.77817e-05	234.025	0.45266	1.09248	1.39941	1.04269	1.64431
518	10428338	-	-		2.32059	2.8135e-05	236.355	0.452865	2.24932	2.69225	-0.757735	0.674118
519	168048	C1orf89	chromosome 1 open reading frame 89	79363	2.31748	2.82049e-05	236.768	0.452865	0.42453	1.6748	2.16518	0.585714
520	212831	LOC440513	LOC440513		2.50591	2.82057e-05	236.77	0.452865	1.68515	2.0366	0.145403	1.43418
521	407234	KRTAP10	keratin associated protein 10-4	386672	2.43786	2.82618e-05	237.113	0.452865	2.27607	2.15945	-0.486887	1.19383
522	204328	-	-		2.47115	2.82879e-05	237.295	0.452865	2.06773	2.51806	-0.180978	0.815916
523	233750	-	-		2.32248	2.83212e-05	237.47	0.452865	2.17073	1.79222	-0.873807	1.77351
524	167179	HYDIN	hydrocephalus inducing	54768	2.43266	2.84789e-05	238.463	0.452865	1.3871	2.71086	0.545668	0.486519
525	175060	C10orf120	chromosome 10 open reading frame 120	399814	2.08817	2.84868e-05	238.493	0.452865	1.71159	2.21348	-1.38713	1.711
526	123056	-	-		2.4845	2.85101e-05	238.627	0.452865	2.19476	1.38596	1.2717	0.399399
527	190274	CRYAB	crystallin, alpha B	1410	2.50679	2.85134e-05	238.66	0.452865	1.49186	1.63322	-0.313803	2.49208
528	225107				2.32592	2.87635e-05	240.385	0.455275	1.88629	3.16867	0.269108	-0.45287
529	211511	TNFRSF1B	tumor necrosis factor receptor superfamily, member 1B	7133	2.67145	2.89083e-05	241.32	0.456181	0.321235	1.71626	-0.419256	4.05224
530	219866	C9orf84	chromosome 9 open reading frame 84	158401	2.20952	2.91123e-05	242.623	0.457778	1.51181	3.45139	0.346238	-0.734511
531	135597	KCNK3	potassium channel, subfamily K, member 3	3777	2.44328	2.92953e-05	243.745	0.45903	1.34662	1.96106	0.917966	0.929639
532	143089	FBXL16	F-box and leucine-rich repeat protein 16	146330	2.48317	2.9468e-05	244.89	0.460068	2.88237	1.49023	-0.608982	1.48512
533	123258	DBH	dopamine beta-hydroxylase (dopamine beta-monooxygenase)	1621	2.45081	2.95744e-05	245.545	0.460068	1.80698	1.78222	1.17135	0.412474
534	123997	CASP10	caspase 10, apoptosis-related cysteine peptidase	843	2.5715	2.97088e-05	246.33	0.460068	2.85729	1.77176	-0.292219	1.11361
535	191832	EPAG	early lymphoid activation protein		2.30999	2.98345e-05	247.085	0.460068	0.70567	2.08896	2.1345	-0.0975995
536	140087	PI4KII	phosphatidylinositol 4-kinase type II	55361	2.2002	2.98742e-05	247.347	0.460068	3.60418	-1.22592	0.797169	1.37512
537	137695	KIAA1598	KIAA1598	57698	1.514	2.99894e-05	248.1	0.460068	1.0038	-2.25308	3.52013	0.122606
538	168835	-	-	83259	2.30245	3.01499e-05	249.048	0.460068	1.74545	3.33629	-0.446534	0.177471
539	230827	-	-		2.21921	3.02267e-05	249.53	0.460068	0.768351	0.252817	2.41461	1.16442
540	173846	GPRASP1	G protein-coupled receptor associated sorting protein 1	9737	2.27811	3.03229e-05	250.075	0.460068	2.68441	2.71628	0.347803	-0.997147
541	233451	-	-		2.45863	3.04496e-05	250.817	0.460068	1.64979	2.21409	-0.0835081	1.41104
542	192110	FAM81A	family with sequence similarity 81, member A	145773	2.40648	3.04907e-05	251.072	0.460068	0.337952	2.23304	0.572577	1.92412
543	130955	TNK2	tyrosine kinase, non-receptor, 2	10188	2.32012	3.06293e-05	251.9	0.460068	3.21303	1.1793	-1.12298	1.58745
544	200736	PDK1	pyruvate dehydrogenase kinase, isoenzyme 1	5163	2.40825	3.06832e-05	252.26	0.460068	1.93818	2.3542	-0.35889	1.13845
545	171578	BSN	bassoon (presynaptic cytomatrix protein)	8927	2.48676	3.07364e-05	252.593	0.460068	2.15902	2.14542	0.428868	0.523762
546	180026	FLJ39873	hypothetical protein FLJ39873	201633	2.33574	3.08111e-05	253.07	0.460068	1.24053	0.52703	1.67041	1.45755
547	700594	-	-		2.3468	3.08594e-05	253.345	0.460068	0.00153383	2.21899	0.795428	1.90682
548	332645	-	-		2.75683	3.09164e-05	253.68	0.460068	3.7357	1.09135	0.227543	0.797445
549	708012	-	-	113146	2.47229	3.09795e-05	254.02	0.460068	2.32223	2.63724	-0.202339	0.466257
550	177650	HMFN0672	hypothetical gene supported by AK129923	389643	2.30005	3.09877e-05	254.058	0.460068	-0.0957447	2.54659	0.949894	1.40593
551	199487	SV2B	synaptic vesicle glycoprotein 2B	9899	2.01366	3.10605e-05	254.463	0.460068	-0.297732	-0.228411	2.57202	1.99339
552	198370	CDH10	cadherin 10, type 2 (T2-cadherin)	1008	1.92683	3.10921e-05	254.7	0.460068	-1.21088	2.13226	2.44404	0.419483
553	203381	FOXP1	forkhead box P1	27086	2.59465	3.11767e-05	255.205	0.460068	3.22791	0.692137	0.601616	0.980507
554	110144	-	-	5893	2.26145	3.11912e-05	255.262	0.460068	-0.0399764	2.07115	1.87787	0.799952
555	181227	UNC13C	unc-13 homolog C (C. elegans)	440279	1.90642	3.12042e-05	255.338	0.460068	-1.26434	3.12085	1.58651	0.280438
556	185626				2.34836	3.13751e-05	256.317	0.461003	0.663427	3.13811	0.125601	0.999481
557	204002	ENTPD2	ectonucleoside triphosphate diphosphohydrolase 2	954	2.46966	3.16655e-05	258.082	0.461118	1.87723	1.91387	-0.149651	1.5758
558	153747	SCN2A2	sodium channel, voltage-gated, type II, alpha 2	6326	2.33538	3.17023e-05	258.335	0.461118	2.057	2.68906	-0.561964	0.710529
559	183103	CECR1	cat eye syndrome chromosome region, candidate 1	51816	2.57037	3.17337e-05	258.517	0.461118	2.71869	1.00464	0.291971	1.4326
560	211118	GPR37	G protein-coupled receptor 37 (endothelin receptor type B-like)	2861	2.33	3.18419e-05	259.108	0.461118	-0.156583	1.80807	1.03777	2.19206
561	143734	LOC440201	LOC440201		2.38434	3.19732e-05	259.83	0.461118	3.17521	2.7923	-0.647551	-0.305598
562	192252	WDTC2	WD and tetratricopeptide repeats 2	9742	2.30819	3.20848e-05	260.46	0.461118	2.22254	1.9003	-0.802722	1.50694
563	211479	DCBLD1	discoidin, CUB and LCCL domain containing 1	285761	2.45858	3.21965e-05	261.127	0.461118	2.22044	2.3374	0.576325	0.0571375
564	211597	FBXO31	F-box protein 31	79791	2.36181	3.22568e-05	261.483	0.461118	2.63811	1.73623	-0.796844	1.38207
565	126000	ZNF533	zinc finger protein 533	151126	2.18991	3.22719e-05	261.562	0.461118	-0.393059	2.69282	1.4069	0.816812
566	204949	14	myeloma overexpressed gene (in a subset of t(11	26579	2.46864	3.22933e-05	261.71	0.461118	2.94746	0.480387	1.43714	0.349874
567	227114	FLJ25778	hypothetical protein FLJ25778	254048	2.39253	3.23115e-05	261.815	0.461118	0.649035	1.78262	1.05809	1.5444
568	231781	-	-		2.19757	3.23309e-05	261.915	0.461118	2.61747	1.56892	-1.2408	1.59806
569	191065	RGS7	regulator of G-protein signalling 7	6000	2.67216	3.28126e-05	264.822	0.465417	3.48504	1.16351	0.558675	0.464796
570	232886	-	-		2.36652	3.30536e-05	266.39	0.466896	0.125624	2.27178	0.529195	2.04448
571	208710	STAC	SH3 and cysteine rich domain	6769	2.39835	3.3087e-05	266.598	0.466896	3.39569	0.915184	-0.928928	1.66622
572	178805	LRFN2	leucine rich repeat and fibronectin type III domain containing 2	57497	2.20246	3.32032e-05	267.288	0.467286	3.57145	2.33629	-1.4959	0.144628
573	226294				2.33182	3.35632e-05	269.435	0.469965	0.635417	0.352717	1.45142	2.44627
574	236353	-	-		2.38507	3.3609e-05	269.76	0.469965	0.838137	2.20173	0.714327	1.26194
575	208543	-	-	10129	2.39377	3.38454e-05	271.067	0.4706	1.23942	2.77729	0.176854	0.843585
576	182728	GNG13	guanine nucleotide binding protein (G protein), gamma 13	51764	2.28462	3.38871e-05	271.325	0.4706	2.1604	2.30341	-0.745906	1.04991
577	149045	-	-		2.4524	3.40183e-05	272.135	0.4706	2.62166	1.61791	-0.486721	1.42392
578	233232	LOC284021	hypothetical protein LOC284021	284021	2.10591	3.40781e-05	272.462	0.4706	0.958921	-0.191152	2.51092	1.01908
579	177096	C1orf62	chromosome 1 open reading frame 62	254268	1.7167	3.42009e-05	273.25	0.4706	0.275833	-0.0120699	3.91914	-1.06436
580	167403	SYN2	synapsin II	6854	1.93962	3.42456e-05	273.512	0.4706	4.07487	2.08303	-2.47616	0.141348
581	170664	ANGPTL6	angiopoietin-like 6	83854	2.31365	3.42596e-05	273.587	0.4706	0.608383	2.07101	1.86616	0.295114
582	143147	ADCYAP1	adenylate cyclase activating polypeptide 1 (pituitary)	116	1.96774	3.43951e-05	274.345	0.4706	1.45971	2.82546	1.04988	-1.42889
583	187211	LOC442535	similar to T-cell receptor gamma chain V region PT-gamma-1/2 precursor		2.10466	3.44012e-05	274.36	0.4706	0.918416	2.61646	1.68802	-0.928552
584	205292	GCA	grancalcin, EF-hand calcium binding protein	25801	1.64757	3.48904e-05	277.257	0.474246	0.172773	-2.91603	1.21041	4.41419
585	231889	CACNA1I	calcium channel, voltage-dependent, alpha 1I subunit	8911	2.41054	3.50274e-05	278.012	0.474246	2.07588	1.74898	-0.358262	1.61083
586	144248	CRTAC1	cartilage acidic protein 1	55118	2.09413	3.5079e-05	278.355	0.474246	3.17521	1.50638	-1.65996	1.24378
587	154864	PCSK6	proprotein convertase subtilisin/kexin type 6	5046	1.83302	3.50838e-05	278.382	0.474246	2.69505	3.17876	-0.945002	-1.43191
588	213842	LOC388503	similar to Complement C3 precursor	388503	2.2	3.52572e-05	279.43	0.475064	1.07516	3.71187	0.327813	-0.564836
589	232237	-	-		1.74519	3.53253e-05	279.812	0.475064	-0.136816	0.74687	3.87998	-1.27649
590	160620	HPR	haptoglobin-related protein	3250	3.9729	3.56424e-05	281.76	0.477559	-0.0629315	0.495255	-0.629722	8.15817
591	226409	KIAA1043	KIAA1043 protein		2.24913	3.57794e-05	282.595	0.477981	2.23111	0.136014	2.1199	0.19044
592	191524	ATP2B2	ATPase, Ca++ transporting, plasma membrane 2	491	2.45978	3.5844e-05	282.965	0.477981	2.57254	2.4431	0.367271	-0.188793
593	120480	GYPE	glycophorin E	2996	2.43466	3.62361e-05	285.408	0.481294	2.38129	1.13368	1.23503	0.384865
594	186454	CCR7	chemokine (C-C motif) receptor 7	1236	2.27682	3.63715e-05	286.168	0.481763	1.91682	2.38126	-0.660446	1.11043
595	225875	ST7L	suppression of tumorigenicity 7 like	54879	2.35451	3.68749e-05	289.103	0.485887	1.00347	2.84729	0.0429382	1.04802
596	190023	TTC9B	tetratricopeptide repeat domain 9B	148014	2.70446	3.70082e-05	289.827	0.486288	4.59341	2.13354	-0.597404	-0.388187
597	143688	ZNF312	zinc finger protein 312	55079	2.43397	3.74217e-05	292.163	0.487442	1.81255	1.85116	0.404895	1.06464
598	223920	-	-	284434	2.3467	3.74364e-05	292.238	0.487442	0.85066	2.36026	0.722492	0.989124
599	185850	CIB2	calcium and integrin binding family member 2	10518	2.48495	3.74445e-05	292.28	0.487442	2.56899	1.72154	-0.195263	1.15761
600	124405	EVI5	ecotropic viral integration site 5	7813	2.30056	3.74768e-05	292.478	0.487442	2.24441	2.51163	-0.626289	0.678192
601	147803	-	-		2.34827	3.75639e-05	292.952	0.487442	1.08114	0.536141	1.03537	2.27373
602	218651	FGF13	fibroblast growth factor 13		2.42076	3.77312e-05	293.985	0.488347	1.97767	1.68821	-0.239908	1.67588
603	169184	FLJ14834	hypothetical protein FLJ14834	84935	2.38893	3.80863e-05	296.027	0.489187	0.996163	1.11154	0.89173	2.02602
604	699375	-	-		2.3416	3.80919e-05	296.072	0.489187	0.959644	2.49755	0.828621	0.624158
605	229869	LOC283824	hypothetical protein LOC283824		2.10687	3.81211e-05	296.24	0.489187	3.7003	2.05587	0.375103	-1.83085
606	118234	SLITRK4	SLIT and NTRK-like family, member 4	139065	2.439	3.81608e-05	296.447	0.489187	1.74651	0.834658	-0.517903	3.0819
607	211059	NEGR1	neuronal growth regulator 1	257194	1.78329	3.84919e-05	298.36	0.491023	1.64458	1.25919	-2.40017	2.83456
608	231854	C10orf71	chromosome 10 open reading frame 71	118461	2.32409	3.87082e-05	299.605	0.491023	1.01692	1.86526	1.53618	0.448294
609	228111	KIAA2018	KIAA2018	205717	2.41435	3.89142e-05	300.83	0.491023	2.11104	2.29756	0.363901	0.314035
610	127260	MLPH	melanophilin	79083	2.19697	3.93822e-05	303.48	0.491023	0.692885	1.26558	2.79544	-0.211828
611	202157	-	-		2.18574	3.93982e-05	303.577	0.491023	0.91948	-0.129615	1.56636	2.15627
612	148771	RENBP	renin binding protein	5973	2.3956	3.95697e-05	304.65	0.491023	1.67631	1.41099	-0.401205	2.35544
613	148103	ACTL6B	actin-like 6B	51412	2.42526	3.96449e-05	305.035	0.491023	2.36911	1.85219	-0.292204	1.18347
614	149251	SLC6A2	solute carrier family 6 (neurotransmitter transporter, noradrenalin), member 2	6530	2.30669	3.97937e-05	305.88	0.491023	-0.0117098	1.77529	0.823969	2.23576
615	187286	CHGB	chromogranin B (secretogranin 1)	1114	2.06974	3.98596e-05	306.262	0.491023	3.0962	2.35892	0.306674	-1.56397
616	233647	-	-		2.23209	3.99266e-05	306.623	0.491023	0.308752	2.17863	-0.892043	3.03824
617	226913	-	-	56108	2.30481	3.99282e-05	306.625	0.491023	2.26434	2.33352	-0.572586	0.793318
618	123235	SOX5	SRY (sex determining region Y)-box 5	6660	2.36595	3.99293e-05	306.64	0.491023	3.81503	2.1118	-1.08855	0.131405
619	140603	-	-		2.29369	3.99433e-05	306.733	0.491023	0.741247	0.605823	1.53312	1.91048
620	220981	USP6	ubiquitin specific peptidase 6 (Tre-2 oncogene)	9098	2.40443	3.99772e-05	306.905	0.491023	2.67183	-0.0737454	0.0213879	2.44331
621	177103	LOC440993	hypothetical gene supported by AK128346		2.06748	4.00424e-05	307.322	0.491023	1.55648	2.87235	0.795975	-1.03333
622	221243	C17orf38	chromosome 17 open reading frame 38	146850	2.36634	4.00541e-05	307.418	0.491023	1.79979	2.43894	0.719769	0.0121272
623	114653	GPR158	G protein-coupled receptor 158	57512	2.28961	4.02022e-05	308.28	0.491023	0.581428	2.84689	-0.22228	1.57437
624	111389	NOX1	NADPH oxidase 1	27035	2.27221	4.02105e-05	308.322	0.491023	0.54549	0.860299	1.72652	1.60409
625	185671	-	-		2.31697	4.02155e-05	308.37	0.491023	2.90215	1.20175	-0.851099	1.59615
626	162236	HSPB2	heat shock 27kDa protein 2	3316	2.3427	4.03123e-05	308.973	0.491023	1.94793	1.86978	-0.439878	1.53485
627	223304	TTL	tubulin tyrosine ligase	150465	2.43717	4.03317e-05	309.075	0.491023	2.7698	1.917	-0.407773	0.861804
628	182584	TDRD9	tudor domain containing 9	122402	1.66305	4.04162e-05	309.533	0.491023	-0.994576	-0.220967	3.90544	0.245429
629	112730	CXCL14	chemokine (C-X-C motif) ligand 14	9547	2.11686	4.0563e-05	310.327	0.491023	1.01764	0.403811	-2.10661	5.01286
630	405765	-	-		2.16916	4.05784e-05	310.39	0.491023	1.98617	2.49576	-0.915959	0.902575
631	129115	RAPGEF5	Rap guanine nucleotide exchange factor (GEF) 5	9771	1.89279	4.06417e-05	310.788	0.491023	1.19738	4.28535	-0.994031	-0.806638
632	161131	-	-		2.19842	4.07922e-05	311.582	0.491023	0.0450443	3.54158	0.0509521	0.908296
633	228866	-	-		2.24524	4.07957e-05	311.608	0.491023	0.220701	3.14832	0.115585	1.18287
634	139446	ALOX15	arachidonate 15-lipoxygenase	246	2.32702	4.09215e-05	312.277	0.491023	0.431972	1.16196	1.245	2.035
635	135278	-	-		2.20142	4.09544e-05	312.452	0.491023	1.90273	2.35881	-0.80107	1.09326
636	144829	-	-	7018	2.42288	4.09545e-05	312.452	0.491023	2.26314	2.46605	-0.00115504	0.378862
637	206576	-	-	8803	2.25419	4.10737e-05	313.095	0.491023	1.68735	2.9201	-0.476615	0.559587
638	198148	OLFML2A	olfactomedin-like 2A	169611	1.90338	4.15321e-05	315.575	0.491023	-0.607937	0.818439	3.55102	-0.047255
639	227835	-	-	9659	2.38186	4.15382e-05	315.59	0.491023	1.92939	2.40705	-0.0648177	0.73674
640	417159	-	-		2.38974	4.156e-05	315.7	0.491023	1.48028	1.51401	0.481224	1.5519
641	131665	SLC25A30	solute carrier family 25, member 30	253512	1.9191	4.15936e-05	315.882	0.491023	-1.58454	2.55941	0.200586	2.58627
642	231516	-	-		2.22694	4.16627e-05	316.27	0.491023	2.34797	2.47958	0.589534	-0.796816
643	176962	CALB2	calbindin 2, 29kDa (calretinin)	794	2.42084	4.17176e-05	316.562	0.491023	0.550175	1.4066	0.563334	2.58193
644	170786	VPREB1	pre-B lymphocyte gene 1	7441	2.19575	4.17376e-05	316.665	0.491023	-0.0646642	0.993959	1.89348	1.71609
645	483543	-	-	114827	2.15573	4.17458e-05	316.71	0.491023	0.0286923	3.06759	1.44677	-0.110331
646	114277	HLA	major histocompatibility complex, class II, DP alpha 1	3113	1.61551	4.20317e-05	318.348	0.492798	-0.298374	-1.6061	2.54191	2.13052
647	128609	ANK1	ankyrin 1, erythrocytic	286	2.3291	4.2181e-05	319.178	0.493319	1.20867	2.63256	0.715888	0.321966
648	130956	-	-	55182	2.46621	4.23998e-05	320.33	0.494336	2.62409	2.24545	0.164023	0.175606
649	203487	KIAA1713	KIAA1713	80816	2.32237	4.26421e-05	321.585	0.495508	1.33719	2.71395	-0.216594	1.02785
650	130367	TBR1	T-box, brain, 1	10716	2.39153	4.28159e-05	322.655	0.495815	2.16244	1.33327	1.04089	0.495149
651	203794	NEFH	neurofilament, heavy polypeptide 200kDa	4744	2.4161	4.28766e-05	323	0.495815	2.83725	2.51083	-0.391074	0.133723
652	110800	-	-		2.42429	4.29492e-05	323.408	0.495815	2.33569	2.42434	0.112445	0.237764
653	231623	LOC283666	hypothetical protein LOC283666		2.33181	4.30146e-05	323.767	0.495815	1.55223	1.7653	1.31059	0.257675
654	108654	-	-		2.38775	4.3165e-05	324.665	0.496252	2.8689	1.99744	-0.545714	0.70199
655	140583	-	-		2.23939	4.32348e-05	325.045	0.496252	-0.143031	0.0963632	1.45748	3.24161

## Sheet: S4
	Supplementary Table 4: Rank Product analysis in transcriptomics dataset, enriched in angiogenic phenotype (late generation)									Signal log2 ratio
RANK	PROBE ID	GENE SYMBOL	GENE NAME	HUMAN ENTREZ GENE ID	FC	FC	RP SCORE	E-VALUE	q-VALUE	P17-1/P17-4	P22-1/P22-3	P8-1/P8-4	N1/N4
1	202780	ADM	adrenomedullin	133	0.126581	-7.90006	3.16023e-09	0.11	0.1095	-2.00756	-1.8266	-2.49746	-5.59583
2	167807	A2M	alpha-2-macroglobulin	2	0.201802	-4.95535	1.96975e-08	0.4975	0.1095	-2.68271	-3.92734	-2.64646	0.0205635
3	185855	PHLDA2	pleckstrin homology-like domain, family A, member 2	7262	0.210888	-4.74186	2.18296e-08	0.535	0.1095	-3.24652	-5.19022	-0.167807	-0.377276
4	186250	MAMDC2	MAM domain containing 2	256691	0.208995	-4.7848	2.23662e-08	0.545	0.1095	-2.9585	-1.56954	-2.65339	-1.8524
5	118650	FZD6	frizzled homolog 6 (Drosophila)	8323	0.227686	-4.39201	2.24516e-08	0.5475	0.1095	-4.27738	-4.6994	1.24371	-0.806463
6	216239		Fc fragment of IgE, high affinity I, receptor for	2205	0.199524	-5.01194	5.32126e-08	1.3325	0.19	-1.68666	-2.61146	-4.91663	-0.0867334
7	200414	ITGB5	integrin, beta 5	3693	0.224591	-4.45255	5.80614e-08	1.445	0.19	-3.23199	-3.58268	-0.61948	-1.18437
8	104923	IGFBP3	insulin-like growth factor binding protein 3	3486	0.225002	-4.4444	6.29688e-08	1.52	0.19	-3.83868	-3.35278	0.0161258	-1.43262
9	220463				0.220579	-4.53352	8.24797e-08	1.91	0.19275	-1.01179	-3.61425	-2.12989	-1.96659
10	140531	GNAT3	guanine nucleotide binding protein, alpha transducing 3	346562	0.226613	-4.4128	8.3277e-08	1.9275	0.19275	-0.414963	-2.15137	-4.22629	-1.77415
11	110692	FLJ44691	FLJ44691 protein	345193	0.27747	-3.60399	1.08755e-07	2.3925	0.197187	-2.77746	0.638814	-4.10634	-1.15339
12	101762	PRAME	preferentially expressed antigen in melanoma	23532	0.234425	-4.26577	1.23623e-07	2.675	0.197187	-5.6408	-0.0496956	-0.107798	-2.57293
13	168311	HS3ST5	heparan sulfate (glucosamine) 3-O-sulfotransferase 5	222537	0.219035	-4.56548	1.4303e-07	3.0475	0.197187	-0.284222	-2.64564	-2.12297	-3.71023
14	171932	SERPINH1	serpin peptidase inhibitor, clade H (heat shock protein 47), member 1, (collagen binding protein 1)	871	0.237398	-4.21233	1.44112e-07	3.0675	0.197187	-1.55039	-3.15242	-3.0472	-0.548471
15	310105	unassigned	unassigned		0.32363	-3.08994	1.46083e-07	3.09	0.197187	-3.37261	-2.60291	2.06154	-2.59634
16	143297	KCNE3	potassium voltage-gated channel, Isk-related family, member 3	10008	0.237068	-4.21821	1.49935e-07	3.155	0.197187	-3.95023	-0.547254	0.186952	-3.99599
17	148950	SCARF2	scavenger receptor class F, member 2	91179	0.295393	-3.38533	1.87007e-07	3.835	0.214306	1.21807	-5.1042	-1.70101	-1.45004
18	108883	SOCS4	suppressor of cytokine signaling 4	122809	0.308303	-3.24356	1.87945e-07	3.8575	0.214306	-1.139	-4.88515	-2.33473	1.56856
19	219663	unassigned	unassigned	338645	0.274306	-3.64557	2.0041e-07	4.0925	0.215395	0.403594	-5.28996	-2.11193	-0.466277
20	137438	HBG1	hemoglobin, gamma A	3047	0.46859	-2.13406	2.25691e-07	4.5975	0.229875	4.15375	-1.84222	-5.1691	-1.51684
21	154374	SEMA3A	sema domain, immunoglobulin domain (Ig), short basic domain, secreted, (semaphorin) 3A	10371	0.265765	-3.76273	2.47948e-07	4.965	0.236429	0.458627	-4.52337	-1.60741	-1.97496
22	185853	LGALS3BP	lectin, galactoside-binding, soluble, 3 binding protein	3959	0.262656	-3.80726	2.89432e-07	5.7575	0.260109	-0.0228468	-4.86876	-2.00927	-0.814136
23	141575	LOXL4	lysyl oxidase-like 4	84171	0.279329	-3.58001	3.05301e-07	5.9825	0.260109	-2.87472	0.433271	-1.13566	-3.78275
24	101157	unassigned	unassigned	4585	0.277437	-3.60442	4.43258e-07	8.2425	0.325357	0.355778	-3.53043	-1.51456	-2.70985
25	162719	SCAND1	SCAN domain containing 1	51282	0.264677	-3.77818	4.49888e-07	8.3575	0.325357	-1.92359	-3.35519	-2.23919	-0.152805
26	100151	KCNIP1	Kv channel interacting protein 1	30820	0.301128	-3.32084	5.42586e-07	9.8425	0.325357	-4.86074	-2.06769	0.882553	-0.880311
27	167218	CDKAL1	CDK5 regulatory subunit associated protein 1-like 1	54901	0.27637	-3.61833	5.5521e-07	10.035	0.325357	-2.41786	-2.07707	-0.370779	-2.55559
28	132186	CHRDL1	chordin-like 1	91851	0.436908	-2.28881	5.55491e-07	10.04	0.325357	-2.42381	-4.05721	3.01017	-1.30754
29	141333	CHI3L1	chitinase 3-like 1 (cartilage glycoprotein-39)	1116	1.29309	-0.773342	5.84125e-07	10.475	0.325357	-3.11452	-3.08405	-1.51564	9.1975
30	145583	GYPC	glycophorin C (Gerbich blood group)	2995	0.291673	-3.4285	5.86409e-07	10.5225	0.325357	-3.61371	-0.953223	-2.10386	-0.439513
31	138073	unassigned	unassigned		0.290033	-3.44788	6.12618e-07	10.9175	0.325357	-3.72157	-1.72597	-1.78762	0.0923219
32	105644	unassigned	unassigned		0.284862	-3.51047	6.16919e-07	10.9725	0.325357	-4.52921	-3.42971	0.664502	0.0477698
33	155695	TP53I11	tumor protein p53 inducible protein 11	9537	0.280529	-3.56469	6.39925e-07	11.3325	0.325357	-2.2011	-2.94755	0.412252	-2.59871
34	103778	MAGEA3	melanoma antigen family A, 3	4105	0.283031	-3.53318	6.72432e-07	11.885	0.325357	-0.277557	0.737411	-2.81029	-4.93343
35	139741	PARVB	parvin, beta	29780	0.297597	-3.36025	6.89532e-07	12.1325	0.325357	-3.33659	-1.10493	-0.852674	-1.70008
36	123641	IRAK1	interleukin-1 receptor-associated kinase 1	3654	0.275438	-3.63058	7.31966e-07	12.78	0.325357	-1.26346	-3.16638	-2.59574	-0.415222
37	121901	SIRT2	sirtuin (silent mating type information regulation 2 homolog) 2 (S. cerevisiae)	22933	0.352624	-2.83588	7.34535e-07	12.8275	0.325357	1.41723	-3.52602	-2.8562	-1.0502
38	199478	SORCS1	sortilin-related VPS10 domain containing receptor 1	114815	0.334078	-2.99331	7.36725e-07	12.8575	0.325357	-5.68714	-0.152911	1.17196	-1.65888
39	183203	LRCH3	leucine-rich repeats and calponin homology (CH) domain containing 3	84859	0.266499	-3.75236	7.38911e-07	12.8975	0.325357	-0.687216	-0.397702	-5.81818	-0.728098
40	180395	TGFA	transforming growth factor, alpha	7039	0.312937	-3.19553	7.73758e-07	13.41	0.325357	-4.58827	-1.23926	0.846853	-1.72355
41	205438	FLJ22471	limkain beta 2	80212	0.28121	-3.55606	7.80851e-07	13.5175	0.325357	-2.18345	-3.88027	-0.890817	-0.366579
42	103467	unassigned	unassigned		0.281777	-3.5489	7.88358e-07	13.665	0.325357	-0.638529	-4.02952	-2.24312	-0.398324
43	172335	KIAA0746	KIAA0746 protein	23231	0.297024	-3.36673	8.7022e-07	14.855	0.3351	-2.48837	-2.12131	0.559863	-2.95558
44	391609	unassigned	unassigned		0.305206	-3.27648	8.82548e-07	15.02	0.3351	-0.130339	-0.821816	-3.15798	-2.73845
45	182241	AGPAT2	1-acylglycerol-3-phosphate O-acyltransferase 2 (lysophosphatidic acid acyltransferase, beta)	10555	0.289997	-3.44831	8.99557e-07	15.24	0.3351	-1.59116	-4.53382	0.497097	-1.51568
46	200629	C6orf145	chromosome 6 open reading frame 145	221749	0.2825	-3.53983	9.54227e-07	16.0475	0.3351	-1.76768	-3.0164	-1.48418	-1.02646
47	151259	PDGFRA	platelet-derived growth factor receptor, alpha polypeptide	5156	0.285423	-3.50357	9.56488e-07	16.09	0.3351	-1.92405	-2.66611	0.583835	-3.22898
48	199956	METT5D2	methyltransferase 5 domain containing 2	196074	0.26661	-3.75079	9.76545e-07	16.375	0.3351	-2.48742	-0.26034	-0.0612692	-4.81976
49	179318	KCNE4	potassium voltage-gated channel, Isk-related family, member 4	23704	0.32901	-3.03942	9.9898e-07	16.6675	0.3351	-2.86818	-2.63248	-1.84439	0.929875
50	188454	TRMU	tRNA 5-methylaminomethyl-2-thiouridylate methyltransferase	55687	0.285526	-3.50231	1.00547e-06	16.755	0.3351	-0.604822	-3.62868	-1.16387	-1.83585
51	123631	AKT1S1	AKT1 substrate 1 (proline-rich)	84335	0.368288	-2.71527	1.0452e-06	17.34	0.34	0.107393	-5.95449	1.31931	-1.2366
52	223367	unassigned	unassigned	343066	0.395577	-2.52796	1.08588e-06	17.925	0.342639	-1.42074	1.50646	-3.12103	-2.31658
53	235193	ZNF652	zinc finger protein 652	22834	0.254273	-3.93277	1.13208e-06	18.4925	0.342639	-0.320418	-1.47688	-1.41508	-4.68981
54	104215	CAPN6	calpain 6	827	0.298715	-3.34768	1.13309e-06	18.5025	0.342639	-2.68073	-3.59747	-0.549917	-0.144519
55	158065	unassigned	unassigned		0.322151	-3.10413	1.16254e-06	18.8925	0.3435	-2.79162	-3.44903	0.750204	-1.04631
56	698173	unassigned	unassigned		0.623273	-1.60443	1.28075e-06	20.4775	0.359781	-2.80837	3.82431	-3.55747	-0.18673
57	128088	unassigned	unassigned		0.290471	-3.44269	1.28332e-06	20.5075	0.359781	-0.794118	-3.57099	-1.97449	-0.794548
58	194612	C20orf114	chromosome 20 open reading frame 114	92747	0.298881	-3.34581	1.34078e-06	21.285	0.366983	-2.35597	-2.69459	-1.4732	-0.445667
59	208060	PLAUR	plasminogen activator, urokinase receptor	5329	0.318941	-3.13538	1.39165e-06	21.93	0.371695	-2.14883	-0.859201	-3.05054	-0.535984
60	177964	unassigned	unassigned	131405	0.328238	-3.04657	1.45894e-06	22.86	0.381	-3.63612	-3.18469	0.703096	-0.311032
61	114661	HNRPA0	heterogeneous nuclear ribonucleoprotein A0	10949	0.294881	-3.3912	1.49271e-06	23.35	0.382787	-0.942589	-2.83418	-1.79685	-1.47357
62	113849	unassigned	unassigned		0.414528	-2.41238	1.65232e-06	25.4925	0.410898	1.68548	-5.47879	-0.797081	-0.491445
63	205014	CHD7	chromodomain helicase DNA binding protein 7	55636	0.313295	-3.19188	1.70469e-06	26.2425	0.410898	-0.448263	-2.08573	-2.93722	-1.2264
64	182071	CENTB2	centaurin, beta 2	23527	0.308478	-3.24172	1.70983e-06	26.2975	0.410898	-1.85997	-1.93208	-2.55715	-0.437841
65	107502	LOC390557	similar to Chromosome condensation protein G		0.338268	-2.95623	1.79931e-06	27.4825	0.413036	-3.94776	-0.196118	-1.36594	-0.745219
66	188605	SNAP23	synaptosomal-associated protein, 23kDa	8773	0.320391	-3.12119	1.85156e-06	28.13	0.413036	-3.00655	-1.80426	-1.5706	-0.186975
67	218527	UBE2G2	ubiquitin-conjugating enzyme E2G 2 (UBC7 homolog, yeast)	7327	0.304223	-3.28706	1.87467e-06	28.395	0.413036	-2.04614	-2.73097	-1.91166	-0.178419
68	134044	CRISP2	cysteine-rich secretory protein 2	7180	0.307242	-3.25476	1.89723e-06	28.6675	0.413036	-2.15965	-2.47211	-1.89386	-0.284589
69	403204	LOC152719	hypothetical protein LOC152719		0.304264	-3.28662	1.89736e-06	28.6675	0.413036	-1.05658	-1.4654	-1.68466	-2.65978
70	128758	unassigned	unassigned		0.307295	-3.25421	1.91706e-06	28.9125	0.413036	-1.70681	-4.10282	-0.978147	-0.0214483
71	139777	unassigned	unassigned		0.327509	-3.05335	1.95097e-06	29.35	0.41338	-2.09087	-0.494788	-1.76872	-2.0872
72	226332	RPL7A	ribosomal protein L7a	6130	0.334411	-2.99034	2.01239e-06	30.0875	0.417882	-0.863834	-0.368064	-2.89559	-2.19374
73	211692	TNFRSF1A	tumor necrosis factor receptor superfamily, member 1A	7132	0.377505	-2.64897	2.0756e-06	30.865	0.422808	-0.316116	-4.78338	-2.06623	1.544
74	157060	SERTAD4	SERTA domain containing 4	56256	0.246186	-4.06196	2.22223e-06	32.51	0.438963	-0.114761	-2.14254	-0.174658	-5.65675
75	236245	unassigned	unassigned		0.320499	-3.12014	2.29531e-06	33.4075	0.438963	-4.15097	-1.78381	-0.243911	-0.38775
76	106574	unassigned	unassigned	1021	0.338729	-2.95222	2.31906e-06	33.6775	0.438963	0.307993	-2.61312	-2.89353	-1.04853
77	197651	ID4	inhibitor of DNA binding 4, dominant negative helix-loop-helix protein	3400	0.315407	-3.1705	2.37226e-06	34.27	0.438963	-0.269792	-4.20481	-0.99986	-1.18438
78	199968	LGI2	leucine-rich repeat LGI family, member 2	55203	0.362191	-2.76098	2.45028e-06	35.15	0.438963	-4.53611	-0.245319	0.785057	-1.86434
79	114788				0.380349	-2.62916	2.46172e-06	35.295	0.438963	-2.99656	0.0744518	-2.96351	0.307201
80	160140	LOC388610	hypothetical LOC388610	388610	0.319305	-3.1318	2.46735e-06	35.34	0.438963	-2.00393	-1.94194	-0.555885	-2.08621
81	512792	unassigned	unassigned		0.339051	-2.94941	2.50826e-06	35.835	0.438963	0.00576489	-1.56629	-3.02719	-1.65398
82	125057	KLK5	kallikrein 5	25818	0.3456	-2.89352	2.52384e-06	35.995	0.438963	-0.940391	-0.404689	-3.64815	-1.13807
83	116303	SULF2	sulfatase 2	55959	0.350065	-2.85661	2.74063e-06	38.425	0.462426	-4.12988	-0.897833	0.54272	-1.57223
84	695459	unassigned	unassigned		0.341923	-2.92464	2.81321e-06	39.1975	0.462426	-1.40129	-0.665743	-3.37192	-0.754078
85	235090	unassigned	unassigned	148229	0.283706	-3.52477	2.9072e-06	40.28	0.462426	-0.16413	-2.3885	-0.21265	-4.50484
86	164292	WWTR1	WW domain containing transcription regulator 1	25937	0.321809	-3.10743	2.90845e-06	40.29	0.462426	-2.237	-2.46966	-1.09595	-0.740279
87	166163	HLA	major histocompatibility complex, class I, E	3133	0.318154	-3.14314	2.98356e-06	41.1475	0.462426	-1.43727	-4.19182	0.0397414	-1.01947
88	208121	unassigned	unassigned		0.330964	-3.02148	3.05804e-06	41.9625	0.462426	-2.79043	-2.11052	-1.26135	-0.218714
89	192325	TMED9	transmembrane emp24 protein transport domain containing 9	54732	0.330035	-3.02998	3.12763e-06	42.695	0.462426	-0.205853	-3.27187	-2.82167	-0.0978374
90	231391	unassigned	unassigned		0.340331	-2.93832	3.13159e-06	42.7275	0.462426	-2.85294	-1.89684	0.107421	-1.5776
91	163287	MOXD1	monooxygenase, DBH-like 1	26002	0.39234	-2.54881	3.21918e-06	43.7	0.462426	-5.6027	-1.31933	-0.365555	1.88827
92	10693949	unassigned	unassigned		0.339665	-2.94408	3.32099e-06	44.8375	0.462426	-1.08809	-0.366885	-2.21031	-2.56598
93	112648	THRAP4	thyroid hormone receptor associated protein 4	9862	0.364417	-2.74411	3.33271e-06	44.9525	0.462426	0.357004	-1.47468	-3.23284	-1.47483
94	185984	KIAA0261	KIAA0261	23063	0.342173	-2.9225	3.35465e-06	45.2125	0.462426	-2.473	-1.12618	-0.777801	-1.81183
95	228243	unassigned	unassigned	353088	0.326481	-3.06297	3.365e-06	45.3225	0.462426	-1.63215	-2.16743	-2.43092	-0.22922
96	211573	NPTX2	neuronal pentraxin II	4885	0.347047	-2.88145	3.38143e-06	45.465	0.462426	-2.60513	-0.840621	0.471633	-3.13306
97	203481	OR8G2	olfactory receptor, family 8, subfamily G, member 2	26492	0.189588	-5.2746	3.42735e-06	45.9175	0.462426	-0.527777	-0.256876	0.0133489	-8.82494
98	200966	CYP26A1	cytochrome P450, family 26, subfamily A, polypeptide 1	1592	0.313311	-3.19172	3.46097e-06	46.275	0.462426	-1.60518	-0.889029	-0.625921	-3.57721
99	216266	ELMOD2	ELMO domain containing 2	255520	0.389979	-2.56424	3.46689e-06	46.3475	0.462426	-2.83187	0.406838	-2.74297	-0.266131
100	172468	C1orf38	chromosome 1 open reading frame 38	9473	0.421804	-2.37077	3.4987e-06	46.665	0.462426	-1.85736	-1.96737	2.15649	-3.31318
101	706891	LOC400763	hypothetical gene supported by AK000394		0.33325	-3.00075	3.51618e-06	46.89	0.462426	0.012088	-2.3794	-1.48698	-2.48701
102	223124	EML5	echinoderm microtubule associated protein like 5	161436	0.360412	-2.7746	3.54597e-06	47.1675	0.462426	-2.4368	-1.83161	0.713842	-2.33456
103	173428	HDHD4	haloacid dehalogenase-like hydrolase domain containing 4	140838	0.328078	-3.04806	3.61369e-06	47.87	0.464757	-2.09479	-2.63646	-0.502882	-1.19743
104	103642	MGC12538	hypothetical protein MGC12538		0.326806	-3.05992	3.747e-06	49.3	0.469761	-1.12731	-4.02202	-0.680971	-0.623672
105	200980	NID1	nidogen 1	4811	0.333036	-3.00268	3.85661e-06	50.4375	0.469761	-1.5602	-1.44294	-2.12248	-1.21938
106	203537	unassigned	unassigned		0.384171	-2.60301	3.87705e-06	50.6175	0.469761	0.903402	-3.24014	-3.10653	-0.0774488
107	126259	C13orf7	chromosome 13 open reading frame 7	79596	0.354224	-2.82307	3.95675e-06	51.45	0.469761	-1.46424	-3.75538	0.776192	-1.54563
108	138606	OTUD5	OTU domain containing 5	55593	0.326442	-3.06333	3.96962e-06	51.575	0.469761	-1.28321	-1.892	-0.588815	-2.69638
109	132712	unassigned	unassigned	3123	0.661059	-1.51272	4.02104e-06	52.13	0.469761	1.71269	-4.58724	2.93862	-2.45267
110	215497	FLJ36004	likely ortholog of mouse Pas1 candidate 1	160492	0.293391	-3.40842	4.06238e-06	52.575	0.469761	0.808975	-0.603288	-7.37333	0.091232
111	121817	COTL1	coactosin-like 1 (Dictyostelium)	23406	0.352094	-2.84015	4.15752e-06	53.5125	0.469761	-2.26351	-1.43563	0.655406	-2.98014
112	197126	SERPINB8	serpin peptidase inhibitor, clade B (ovalbumin), member 8	5271	0.338799	-2.95161	4.22941e-06	54.295	0.469761	-2.58755	-3.08371	-0.111427	-0.463308
113	702228	SAMD7	sterile alpha motif domain containing 7	344658	0.340856	-2.93379	4.38936e-06	55.94	0.469761	-1.39109	-1.12552	-2.27197	-1.42248
114	303848	unassigned	unassigned		0.36445	-2.74386	4.42583e-06	56.35	0.469761	-2.62705	0.127383	0.403402	-3.72857
115	155213	CNN2	calponin 2	1265	0.360123	-2.77683	4.48586e-06	56.9375	0.469761	-4.75354	-0.377308	0.253609	-1.01652
116	155360	LOC144481	hypothetical protein LOC144481		0.373661	-2.67622	4.56001e-06	57.71	0.469761	0.802042	-3.00754	-1.20998	-2.26532
117	200005	unassigned	unassigned		0.357356	-2.79833	4.56515e-06	57.7575	0.469761	-3.07105	-1.73169	-1.37542	0.239895
118	198670	FLJ20280	hypothetical protein FLJ20280	54876	0.331239	-3.01897	4.64875e-06	58.6275	0.469761	-0.802451	-3.70356	-1.34207	-0.528135
119	355797	unassigned	unassigned		0.354589	-2.82017	4.67731e-06	58.945	0.469761	-3.37874	-2.83338	0.20818	0.0208144
120	230250	LOC151171	hypothetical protein LOC151171		0.350901	-2.84981	4.70029e-06	59.1275	0.469761	-0.905268	-0.55935	-4.4063	-0.172534
121	154810	unassigned	unassigned		0.340436	-2.93741	4.71287e-06	59.27	0.469761	-1.79139	-1.54486	-1.50413	-1.37779
122	148010	unassigned	unassigned	5611	0.341023	-2.93236	4.75256e-06	59.6475	0.469761	-1.18701	-4.58493	0.470514	-0.906818
123	196262	UBQLN4	ubiquilin 4	56893	0.418216	-2.39111	4.85938e-06	60.7575	0.469761	1.2819	-2.22836	-3.81209	-0.272171
124	223624	LRRC1	leucine rich repeat containing 1	55227	0.364852	-2.74084	4.86417e-06	60.825	0.469761	-2.58674	-0.66325	-0.759798	-1.80869
125	191882	unassigned	unassigned		0.369571	-2.70584	4.94319e-06	61.65	0.469761	-3.37882	-1.47021	-1.23018	0.3349
126	224202	RGPD1	RANBP2-like and GRIP domain containing 1	5903	0.385007	-2.59735	5.05087e-06	62.7	0.469761	0.83469	-3.7068	-0.479085	-2.15698
127	184984	JAG2	jagged 2	3714	0.361219	-2.7684	5.13099e-06	63.4525	0.469761	-1.1794	0.250081	-1.72438	-3.22251
128	107350	CDK5RAP2	CDK5 regulatory subunit associated protein 2	55755	0.330474	-3.02595	5.14709e-06	63.5925	0.469761	-1.30844	-3.22086	-1.22463	-0.635625
129	167492	POLI	polymerase (DNA directed) iota	11201	0.265028	-3.77319	5.19665e-06	64.0725	0.469761	-0.936173	-1.14262	0.179559	-5.7639
130	685815	H1T2	HANP1	341567	0.373195	-2.67956	5.25394e-06	64.6725	0.469761	0.70348	1.73609	-1.39012	-6.73743
131	119665	TAX1BP3	Tax1 (human T-cell leukemia virus type I) binding protein 3	30851	0.339813	-2.9428	5.26943e-06	64.86	0.469761	-0.84987	-2.8124	-2.61202	0.0455451
132	121792	LEPREL1	leprecan-like 1	55214	0.42551	-2.35012	5.29206e-06	65.1025	0.469761	-4.56847	-1.45779	-0.49361	1.58894
133	174178	LSS	lanosterol synthase (2,3-oxidosqualene-lanosterol cyclase)	4047	0.338293	-2.95602	5.33595e-06	65.52	0.469761	-1.32065	-2.18988	-1.54754	-1.19655
134	186443	MGC23280	hypothetical protein MGC23280	147015	0.348518	-2.86929	5.4082e-06	66.2525	0.469761	-2.14405	-1.69941	-0.718051	-1.52127
135	118662	ART3	ADP-ribosyltransferase 3	419	0.36797	-2.71761	5.41908e-06	66.38	0.469761	-2.64845	-2.16577	0.500843	-1.45598
136	120981	UAP1	UDP-N-acteylglucosamine pyrophosphorylase 1	6675	0.524878	-1.90521	5.43339e-06	66.525	0.469761	-2.25122	-3.76513	2.83429	-0.537723
137	207495	KDELR1	KDEL (Lys-Asp-Glu-Leu) endoplasmic reticulum protein retention receptor 1	10945	0.3374	-2.96384	5.44093e-06	66.6	0.469761	-1.95546	-3.23693	-1.06426	-0.0132245
138	199251	SORCS3	sortilin-related VPS10 domain containing receptor 3	22986	0.39671	-2.52073	5.53128e-06	67.495	0.469761	-1.7607	-3.71722	1.26267	-1.12012
139	187860	ZNF664	zinc finger protein 664	144348	0.334771	-2.98712	5.54586e-06	67.61	0.469761	-1.45262	-2.71845	-1.36587	-0.778084
140	193959	unassigned	unassigned	162655	0.33347	-2.99877	5.59404e-06	68.1075	0.469761	-1.78113	-0.932912	-0.244503	-3.37894
141	169642	BIRC8	baculoviral IAP repeat-containing 8	112401	0.346636	-2.88487	5.61501e-06	68.3575	0.469761	-1.26812	-1.86233	-2.79985	-0.183717
142	126776	MICB	MHC class I polypeptide-related sequence B	4277	0.364777	-2.7414	5.61654e-06	68.3775	0.469761	-0.981734	-4.75153	-0.89647	0.810076
143	181268	KCND2	potassium voltage-gated channel, Shal-related subfamily, member 2	3751	0.216443	-4.62015	5.66738e-06	68.83	0.469761	-0.230609	0.189437	0.470548	-9.26114
144	195631	unassigned	unassigned	79673	0.340408	-2.93765	5.78959e-06	70.0325	0.469761	-1.89547	-2.65075	-0.787554	-0.884879
145	132738	unassigned	unassigned		0.358737	-2.78755	5.81242e-06	70.2575	0.469761	-2.30615	-1.1329	-1.93799	-0.538953
146	159901	CCL2	chemokine (C-C motif) ligand 2	6347	0.802402	-1.24626	5.82884e-06	70.4175	0.469761	-6.05224	-0.703815	0.493991	4.99165
147	143507	CPM	carboxypeptidase M	1368	0.360387	-2.77479	5.84854e-06	70.6	0.469761	-2.54173	-2.08066	0.248406	-1.51553
148	124952	unassigned	unassigned		0.355266	-2.81479	5.87153e-06	70.795	0.469761	-3.12056	-2.75623	0.0575075	-0.152839
149	198313				0.375891	-2.66034	5.88638e-06	70.9175	0.469761	-2.87249	-3.19229	0.703505	-0.285176
150	137623	unassigned	unassigned	51136	0.348863	-2.86646	5.89107e-06	70.9575	0.469761	-2.37132	-2.67259	-0.422601	-0.610572
151	107347	SNTB1	syntrophin, beta 1 (dystrophin-associated protein A1, 59kDa, basic component 1)	6641	0.421044	-2.37505	6.01525e-06	72.085	0.469761	-2.86167	-2.82293	-0.629514	1.32228
152	211614	ATP8B2	ATPase, Class I, type 8B, member 2	57198	0.379892	-2.63232	6.05949e-06	72.4525	0.469761	-1.69008	0.489698	-1.14095	-3.24401
153	684137	unassigned	unassigned		0.362095	-2.7617	6.08613e-06	72.7425	0.469761	-4.09928	-0.897786	-0.82824	-0.0369286
154	217150	CBLN4	cerebellin 4 precursor	140689	0.340143	-2.93994	6.11796e-06	73.045	0.469761	-0.83272	-3.61103	-0.960998	-0.818406
155	215855	PIP5K1B	phosphatidylinositol-4-phosphate 5-kinase, type I, beta	8395	0.403911	-2.47579	6.14169e-06	73.275	0.469761	-3.655	0.124405	-0.0781623	-1.6228
156	117000	unassigned	unassigned		0.42	-2.38095	6.14899e-06	73.345	0.469761	0.35099	-3.23983	-3.09864	0.981331
157	165998	NCSTN	nicastrin	23385	0.351194	-2.84743	6.19384e-06	73.7525	0.469761	-0.765406	-4.24933	-1.36058	0.336678
158	699849	unassigned	unassigned		0.364879	-2.74063	6.50997e-06	76.6775	0.485301	-2.88082	-1.79917	-0.47489	-0.663159
159	110329	SYNC1	syncoilin, intermediate filament 1	81493	0.387157	-2.58293	6.82194e-06	79.675	0.489212	-2.4352	-3.7272	-0.0410587	0.727421
160	230690	FLJ31222	FLJ31222 protein		0.379042	-2.63823	6.84346e-06	79.86	0.489212	-1.15598	0.0513333	-2.0607	-2.43294
161	164172	FKBPL	FK506 binding protein like	63943	0.347818	-2.87506	6.84436e-06	79.8675	0.489212	-0.51571	-3.36162	-0.786396	-1.43065
162	158364	unassigned	unassigned	54753	0.358059	-2.79284	6.86098e-06	79.9875	0.489212	-0.196892	-2.12369	-2.28011	-1.32624
163	102286	GALNT5	UDP-N-acetyl-alpha-D-galactosamine:polypeptide N-acetylgalactosaminyltransferase 5 (GalNAc-T5)	11227	0.467664	-2.13829	6.90184e-06	80.4275	0.489212	-2.84071	-0.589841	-2.43567	1.4804
164	153476	NDRG2	NDRG family member 2	57447	0.501839	-1.99267	6.92594e-06	80.595	0.489212	2.23684	-2.50001	-2.54548	-1.17017
165	174907	CDC27	cell division cycle 27	996	0.367218	-2.72318	6.93977e-06	80.72	0.489212	-3.02103	-1.9313	-0.593312	-0.235529
166	142946	unassigned	unassigned	342371	0.358275	-2.79115	7.08971e-06	81.96	0.492829	-1.83126	-1.14524	-2.02747	-0.919462
167	165973	HLA	major histocompatibility complex, class II, DR alpha	3122	0.979052	-1.0214	7.12699e-06	82.3025	0.492829	-3.0162	-3.61917	2.92934	3.58386
168	648566	LOC401054	similar to FLJ00274 protein		0.391184	-2.55634	7.2523e-06	83.4475	0.494882	-3.38867	-0.459084	-0.811522	-0.757054
169	152070	GPR64	G protein-coupled receptor 64	10149	0.435753	-2.29488	7.26718e-06	83.635	0.494882	1.62969	-0.211445	-1.90854	-4.30337
170	114799	unassigned	unassigned		0.275453	-3.63038	7.36968e-06	84.5775	0.497515	-0.968372	-0.558055	0.195725	-6.10978

## Sheet: S5
	Supplementary Table 5: GO Overrepresentation analysis in proteomics dataset, enriched in invasive phenotype (early generation)
RANK	GO TERM	NOM p-value	GENES IN LIST	GENES IN REFERENCE	ENRICHMENT
1	heparin binding	0.003	2	8	28.957
2	glycosaminoglycan binding	0.006	2	12	19.305
3	polysaccharide binding	0.007	2	13	17.82
4	cellular response to endogenous stimulus	0.009	2	15	15.444
5	response to endogenous stimulus	0.009	2	15	15.444
6	positive regulation of lipase activity	0.01	2	16	14.478
7	coated pit	0.012	2	18	12.87
8	regulation of lipase activity	0.012	2	18	12.87
9	MutLalpha complex	0.017	1	1	115.828
10	xylosyltransferase activity	0.017	1	1	115.828
11	MutLbeta complex	0.017	1	1	115.828
12	acylglycerol homeostasis	0.017	1	1	115.828
13	positive regulation of triglyceride catabolic process	0.017	1	1	115.828
14	phosphatidylcholine binding	0.017	1	1	115.828
15	heterogeneous nuclear ribonucleoprotein complex	0.017	1	1	115.828
16	triglyceride homeostasis	0.017	1	1	115.828
17	structural constituent of myelin sheath	0.017	1	1	115.828
18	thermoception	0.017	1	1	115.828
19	positive regulation of very-low-density lipoprotein particle remodeling	0.017	1	1	115.828
20	negative regulation of mitotic recombination	0.017	1	1	115.828
21	negative regulation of DNA recombination	0.017	1	1	115.828
22	somatic hypermutation of immunoglobulin genes	0.017	1	1	115.828
23	quaternary ammonium group binding	0.017	1	1	115.828
24	guanine/thymine mispair binding	0.017	1	1	115.828
25	chiasma	0.017	1	1	115.828
26	glycosaminoglycan biosynthetic process	0.017	1	1	115.828
27	lipase activator activity	0.017	1	1	115.828
28	somatic diversification of immunoglobulins	0.017	1	1	115.828
29	sensory perception of temperature stimulus	0.017	1	1	115.828
30	mismatch repair complex binding	0.017	1	1	115.828
31	negative regulation of DNA metabolic process	0.017	1	1	115.828
32	lipoprotein lipase activator activity	0.017	1	1	115.828
33	MutSalpha complex binding	0.017	1	1	115.828
34	UDP-xylosyltransferase activity	0.017	1	1	115.828
35	production of molecular mediator of immune response	0.017	1	1	115.828
36	immunoglobulin production	0.017	1	1	115.828
37	protein xylosyltransferase activity	0.017	1	1	115.828
38	internode region of axon	0.017	1	1	115.828
39	resolution of meiotic recombination intermediates	0.017	1	1	115.828
40	meiotic metaphase I plate congression	0.017	1	1	115.828
41	male meiosis chromosome segregation	0.017	1	1	115.828
42	spindle midzone assembly involved in meiosis	0.017	1	1	115.828
43	pachytene	0.017	1	1	115.828
44	mismatched DNA binding	0.017	1	1	115.828

## Sheet: S6
	Supplementary Table 6: GO Overrepresentation analysis in proteomics dataset, enriched in angiogenic phenotype (late generation)
RANK	GO TERM	NOM p-value	GENES IN LIST	GENES IN REFERENCE	ENRICHMENT
1	melanosome	3.487E-7	10	25	10.179
2	pigment granule	3.487E-7	10	25	10.179
3	endoplasmic reticulum lumen	1.905E-5	7	17	10.478
4	protein folding	3.331E-5	6	12	12.723
5	intramolecular oxidoreductase activity, transposing S-S bonds	1.215E-4	4	4	25.447
6	protein disulfide isomerase activity	1.215E-4	4	4	25.447
7	metabolic process	2.542E-4	24	275	2.221
8	cytoplasmic membrane-bounded vesicle	3.506E-4	13	103	3.212
9	cell redox homeostasis	4.127E-4	5	13	9.787
10	intramolecular oxidoreductase activity	5.242E-4	4	7	14.541
11	isomerase activity	5.432E-4	5	14	9.088
12	mitochondrion	0.001	15	151	2.528
13	organic ether metabolic process	0.002	3	4	19.085
14	glycerol ether metabolic process	0.002	3	4	19.085
15	mitochondrial matrix	0.002	6	30	5.089
16	mitochondrial lumen	0.002	6	30	5.089
17	oxidoreductase activity	0.002	8	54	3.77
18	lipase inhibitor activity	0.003	3	5	15.268
19	disulfide oxidoreductase activity	0.003	3	5	15.268
20	phospholipase inhibitor activity	0.003	3	5	15.268
21	protein disulfide oxidoreductase activity	0.003	3	5	15.268
22	intracellular organelle lumen	0.003	17	200	2.163
23	intracellular organelle part	0.003	17	200	2.163
24	regulation of protein kinase B signaling cascade	0.004	3	6	12.723
25	enzyme inhibitor activity	0.004	3	6	12.723
26	oxidoreductase activity, acting on a sulfur group of donors	0.004	3	6	12.723
27	endoplasmic reticulum	0.004	10	90	2.827
28	mitochondrial inner membrane	0.004	7	48	3.711
29	negative regulation of apoptosis	0.005	6	37	4.127
30	protein N-linked glycosylation via asparagine	0.005	3	7	10.906
31	peptidyl-asparagine modification	0.005	3	7	10.906
32	negative regulation of cell death	0.006	6	38	4.018
33	negative regulation of programmed cell death	0.006	6	38	4.018
34	negative regulation of cellular process	0.006	8	66	3.084
35	regulation of body fluid levels	0.007	3	8	9.543
36	ER-Golgi intermediate compartment	0.007	3	8	9.543
37	intracellular organelle	0.007	34	564	1.534
38	cytoplasmic part	0.008	32	526	1.548
39	positive regulation of vesicle fusion	0.008	2	2	25.447
40	mitochondrial membrane	0.008	7	55	3.239
41	electron carrier activity	0.008	4	18	5.655
42	mitochondrial envelope	0.009	7	56	3.181
43	unfolded protein binding	0.009	3	9	8.482
44	protein tetramerization	0.009	3	9	8.482
45	intracellular membrane-bounded organelle	0.009	27	425	1.617
46	cellular metabolic process	0.01	21	305	1.752
47	mitochondrial part	0.01	7	57	3.125
48	receptor activity	0.01	8	72	2.827
49	transmembrane receptor activity	0.011	6	44	3.47
50	intracellular part	0.011	47	875	1.367
51	cytoplasm	0.011	41	739	1.412
52	calcium-dependent phospholipid binding	0.011	3	10	7.634
53	intracellular	0.012	47	880	1.359
54	catalytic activity	0.012	28	457	1.559
55	transmembrane transport	0.013	9	92	2.489
56	body fluid secretion	0.013	2	3	16.965
57	protein export from nucleus	0.013	2	3	16.965
58	nuclear transport	0.013	2	3	16.965
59	nuclear export	0.013	2	3	16.965
60	nucleocytoplasmic transport	0.013	2	3	16.965
61	negative regulation of protein kinase B signaling cascade	0.013	2	3	16.965
62	post-translational protein modification	0.014	3	11	6.94
63	localization	0.015	22	338	1.656
64	cell part	0.016	53	1035	1.303
65	cell	0.016	53	1035	1.303
66	binding	0.018	50	971	1.31
67	inhibition of adenylate cyclase activity by dopamine receptor signaling pathway	0.019	2	4	12.723
68	arachidonic acid secretion	0.019	2	4	12.723
69	male sex determination	0.019	2	4	12.723
70	regulation of synaptic transmission, glutamatergic	0.019	2	4	12.723
71	positive regulation of protein kinase B signaling cascade	0.019	2	4	12.723
72	acid secretion	0.019	2	4	12.723
73	renal water homeostasis	0.019	2	4	12.723
74	cellular_component	0.02	54	1070	1.284
75	anti-apoptosis	0.02	4	24	4.241

## Sheet: S7
	Supplementary Table 7: GO Overrepresentation analysis in transcriptomics dataset, enriched in invasive phenotype (early generation)
RANK	GO TERM	NOM p-value	GENES IN LIST	GENES IN REFERENCE	ENRICHMENT
1	transmission of nerve impulse	6.126E-16	39	368	5.248
2	synaptic transmission	1.838E-15	36	322	5.536
3	cell communication	1.078E-14	41	448	4.532
4	cell periphery	1.221E-14	139	3485	1.975
5	plasma membrane	2.291E-14	137	3441	1.971
6	neuron projection	1.367E-13	35	355	4.882
7	cell projection	1.004E-11	43	613	3.473
8	molecular_function	1.327E-11	358	13435	1.319
9	binding	1.495E-11	310	11172	1.374
10	cellular_component	3.649E-11	364	13820	1.304
11	intrinsic to membrane	4.382E-10	123	3424	1.779
12	system development	4.484E-10	88	2136	2.04
13	nervous system development	4.546E-10	60	1201	2.474
14	cell part	4.684E-10	338	12814	1.306
15	cell	4.732E-10	338	12815	1.306
16	membrane part	9.664E-10	126	3586	1.74
17	voltage-gated cation channel activity	2.093E-9	17	120	7.015
18	multicellular organismal development	3.49E-9	102	2746	1.839
19	integral to membrane	3.654E-9	117	3318	1.746
20	membrane	4.11E-9	147	4513	1.613
21	developmental process	5.432E-9	110	3073	1.772
22	biological_process	1.317E-8	325	12537	1.284
23	protein binding	2.289E-8	226	8025	1.394
24	axon	2.701E-8	17	145	5.805
25	localization	3.962E-8	93	2544	1.81
26	metal ion transport	5.413E-8	28	404	3.432
27	signaling	5.979E-8	97	2719	1.766
28	synapse	7.984E-8	26	361	3.566
29	enzyme regulator activity	1e-07	41	787	2.58
30	voltage-gated channel activity	1.751E-7	16	147	5.389
31	voltage-gated ion channel activity	1.751E-7	16	147	5.389
32	cation transport	2.309E-7	30	490	3.032
33	signaling process	2.326E-7	49	1069	2.27
34	gated channel activity	2.772E-7	21	262	3.969
35	neurogenesis	3.458E-7	37	704	2.602
36	extracellular region	3.821E-7	68	1746	1.928
37	signal transduction	4.109E-7	48	1058	2.246
38	signal transmission	4.216E-7	48	1059	2.244
39	response to stimulus	5.986E-7	107	3258	1.626
40	plasma membrane part	6.253E-7	66	1699	1.923
41	extracellular region part	6.906E-7	44	947	2.301
42	cation channel activity	7.017E-7	18	208	4.285
43	calcium ion transport	8.896E-7	14	127	5.458
44	channel activity	9.936E-7	21	285	3.648
45	passive transmembrane transporter activity	1.047E-6	21	286	3.636
46	generation of neurons	1.128E-6	35	680	2.549
47	divalent metal ion transport	1.471E-6	14	133	5.212
48	transmembrane transporter activity	2.53E-6	30	554	2.681
49	cell surface receptor linked signaling pathway	3.024E-6	53	1314	1.997
50	system process	3.31E-6	43	975	2.184
51	synapse part	4.67E-6	19	265	3.55
52	signaling pathway	4.75E-6	72	2034	1.753
53	ion transport	5.482E-6	35	733	2.364
54	cell fraction	5.645E-6	44	1031	2.113
55	response to wounding	1.189E-5	34	729	2.309
56	cytoplasmic membrane-bounded vesicle	1.254E-5	29	573	2.506
57	extracellular space	1.36E-5	34	734	2.294
58	regulation of system process	2.85E-5	14	176	3.939
59	transport	3.203E-5	49	1290	1.881
60	establishment of localization	3.264E-5	49	1291	1.879
61	multicellular organismal process	3.274E-5	51	1364	1.851
62	cation transmembrane transporter activity	3.811E-5	19	311	3.025
63	voltage-gated potassium channel activity	5.24E-5	9	77	5.787
64	calcium ion binding	5.776E-5	27	562	2.379
65	insoluble fraction	5.832E-5	34	792	2.126
66	membrane fraction	6.368E-5	33	762	2.144
67	enzyme inhibitor activity	8.074E-5	7	46	7.535
68	neurotransmitter secretion	8.878E-5	8	64	6.189
69	cell junction	1.212E-4	24	493	2.41
70	voltage-gated potassium channel complex	1.241E-4	9	87	5.122
71	receptor binding	1.288E-4	34	827	2.036
72	neuron differentiation	1.849E-4	25	540	2.292
73	secretion by cell	1.953E-4	16	268	2.956
74	response to stress	2.006E-4	37	954	1.92
75	neuron development	2.231E-4	22	451	2.415
76	ion transmembrane transporter activity	2.314E-4	21	421	2.47
77	metal ion binding	2.436E-4	96	3304	1.439
78	regulation of timing of cell differentiation	2.547E-4	3	4	37.136
79	endocytic vesicle membrane	2.832E-4	5	25	9.903
80	voltage-gated calcium channel activity	3.322E-4	5	26	9.522
81	cation binding	3.326E-4	96	3335	1.425
82	response to organic nitrogen	3.345E-4	8	79	5.014
83	ion binding	3.635E-4	96	3344	1.421
84	dendrite	4.155E-4	12	177	3.357
85	regulation of neurological system process	4.214E-4	8	82	4.831
86	potassium ion transport	4.746E-4	11	154	3.537
87	neurological system process	5.178E-4	29	718	2
88	calmodulin binding	5.536E-4	10	132	3.751
89	enzyme linked receptor protein signaling pathway	5.722E-4	23	518	2.199
90	nerve growth factor receptor signaling pathway	5.723E-4	13	211	3.051
91	transporter activity	6.16E-4	38	1052	1.789
92	regulation of multicellular organismal process	6.351E-4	27	658	2.032
93	G-protein coupled receptor protein signaling pathway	6.528E-4	18	362	2.462
94	stored secretory granule	6.579E-4	12	187	3.177
95	energy reserve metabolic process	6.587E-4	9	111	4.015
96	signal transducer activity	6.704E-4	55	1712	1.591
97	molecular transducer activity	6.704E-4	55	1712	1.591
98	axonogenesis	6.729E-4	18	363	2.455
99	cellular process	6.888E-4	139	5291	1.301
100	aging	6.966E-4	8	89	4.451
101	cell-cell signaling	7.211E-4	14	245	2.829
102	regulation of axonogenesis	7.485E-4	6	49	6.063
103	neurofilament	8.353E-4	3	7	21.221
104	regulation of neuron projection development	8.374E-4	7	70	4.952
105	regulation of transmission of nerve impulse	8.374E-4	7	70	4.952
106	regulation of neurogenesis	8.513E-4	11	166	3.281
107	regulation of lyase activity	8.519E-4	8	92	4.306
108	cell morphogenesis involved in neuron differentiation	9.046E-4	18	373	2.389
109	integral to plasma membrane	9.078E-4	39	1113	1.735
110	extracellular matrix	0.001	17	346	2.433
111	activation of phospholipase C activity	0.001	6	53	5.605
112	microtubule-based process	0.001	11	172	3.167
113	clathrin sculpted gamma-aminobutyric acid transport vesicle	0.001	3	8	18.568
114	clathrin sculpted gamma-aminobutyric acid transport vesicle membrane	0.001	3	8	18.568
115	neurofilament cytoskeleton organization	0.001	3	8	18.568
116	intrinsic to plasma membrane	0.001	39	1129	1.71
117	positive regulation of phospholipase C activity	0.001	6	54	5.502
118	postsynaptic membrane	0.001	10	147	3.368
119	glycosaminoglycan binding	0.001	10	147	3.368
120	caspase inhibitor activity	0.001	3	9	16.505
121	calcium-transporting ATPase activity	0.001	3	9	16.505
122	neurofilament cytoskeleton	0.001	3	9	16.505
123	transmembrane receptor activity	0.002	33	921	1.774
124	substrate-specific transmembrane transporter activity	0.002	25	631	1.962
125	voltage-gated calcium channel complex	0.002	4	22	9.003
126	growth cone	0.002	6	58	5.122
127	transmembrane receptor protein tyrosine kinase signaling pathway	0.002	18	397	2.245
128	positive regulation of phospholipase activity	0.002	6	59	5.035
129	intracellular signaling pathway	0.002	38	1122	1.677
130	synaptic vesicle membrane	0.002	5	40	6.189
131	wound healing	0.002	19	434	2.168
132	regulation of lipase activity	0.002	7	83	4.176
133	inflammatory response	0.002	14	276	2.512
134	neuropeptide binding	0.002	5	41	6.038
135	cytoplasm	0.002	172	6951	1.225
136	establishment of localization in cell	0.002	22	543	2.006
137	polysaccharide binding	0.002	10	161	3.075
138	glutamate decarboxylation to succinate	0.002	2	2	49.515
139	microtubule cytoskeleton organization	0.002	7	85	4.078
140	calcium channel regulator activity	0.002	3	11	13.504
141	synaptosome	0.003	7	87	3.984
142	transmembrane transport	0.003	24	622	1.911
143	heparin binding	0.003	8	112	3.537
144	receptor activity	0.003	43	1350	1.577
145	long-term memory	0.003	3	12	12.379
146	positive regulation of lipase activity	0.003	6	66	4.501
147	memory	0.003	5	45	5.502
148	response to nutrient	0.003	10	169	2.93
149	chemical homeostasis	0.003	19	457	2.059
150	response to molecule of bacterial origin	0.003	8	116	3.415
151	blood coagulation	0.004	16	358	2.213
152	clathrin sculpted vesicle	0.004	3	13	11.427
153	adenylate cyclase activity	0.004	3	13	11.427
154	G-protein coupled receptor activity	0.004	23	601	1.895
155	proteinaceous extracellular matrix	0.004	14	294	2.358
156	negative regulation of adenylate cyclase activity	0.004	5	47	5.268
157	negative regulation of lyase activity	0.004	5	47	5.268
158	calcineurin complex	0.004	2	3	33.01
159	intermediate filament bundle assembly	0.004	2	3	33.01
160	glutamate decarboxylase activity	0.004	2	3	33.01
161	calcium-dependent protein serine/threonine phosphatase activity	0.004	2	3	33.01
162	regulation of axon diameter	0.004	2	3	33.01
163	muscle organ development	0.004	9	146	3.052
164	hormone-mediated signaling pathway	0.004	5	48	5.158
165	caspase regulator activity	0.004	4	29	6.83
166	structural constituent of cytoskeleton	0.004	6	71	4.184
167	endocytic vesicle	0.004	6	71	4.184
168	iron ion binding	0.004	6	71	4.184
169	perinuclear region of cytoplasm	0.004	15	333	2.23
170	regulation of neuronal synaptic plasticity	0.004	4	30	6.602
171	axon guidance	0.005	14	302	2.295
172	response to abiotic stimulus	0.005	14	303	2.288
173	response to chemical stimulus	0.005	39	1227	1.574
174	response to bacterium	0.005	11	209	2.606
175	substrate-specific transporter activity	0.005	27	766	1.745
176	myelin sheath	0.005	3	15	9.903
177	activation of protein kinase A activity	0.005	3	15	9.903
178	cytoskeletal protein binding	0.005	19	477	1.972
179	positive regulation of adenylate cyclase activity	0.005	5	52	4.761
180	structural constituent of myelin sheath	0.006	2	4	24.758
181	compact myelin	0.006	2	4	24.758
182	chromaffin granule	0.006	2	4	24.758
183	lipoxygenase pathway	0.006	2	4	24.758
184	chromaffin granule membrane	0.006	2	4	24.758
185	negative regulation of membrane protein ectodomain proteolysis	0.006	2	4	24.758
186	channel regulator activity	0.006	5	53	4.671
187	glial cell differentiation	0.006	3	16	9.284
188	soluble fraction	0.006	14	313	2.215
189	sarcolemma	0.006	6	78	3.809
190	response to temperature stimulus	0.006	6	78	3.809
191	icosanoid biosynthetic process	0.007	4	34	5.825
192	cellular localization	0.007	29	861	1.668
193	immune response	0.007	20	525	1.886
194	positive regulation of lyase activity	0.007	5	55	4.501
195	cellular response to heat	0.007	3	17	8.738
196	regulation of neuron differentiation	0.007	8	132	3.001
197	response to vitamin	0.007	7	105	3.301
198	platelet activation	0.007	11	222	2.453
199	biological regulation	0.007	141	5731	1.218
200	synaptic vesicle	0.007	6	80	3.714
201	cytosolic calcium ion homeostasis	0.007	7	106	3.27
202	response to lipopolysaccharide	0.007	7	106	3.27
203	hormone biosynthetic process	0.008	5	57	4.343
204	calcium- and calmodulin-responsive adenylate cyclase activity	0.008	2	5	19.806
205	regulation of interferon-alpha biosynthetic process	0.008	2	5	19.806
206	glutamate catabolic process	0.008	2	5	19.806
207	adenylate cyclase inhibiting metabotropic glutamate receptor activity	0.008	2	5	19.806
208	intermediate filament cytoskeleton organization	0.008	3	18	8.253
209	activation of adenylate cyclase activity by G-protein signaling pathway	0.008	4	36	5.502
210	positive regulation of adenylate cyclase activity by G-protein signaling pathway	0.008	4	36	5.502
211	anchored to membrane	0.008	7	108	3.209
212	response to organic substance	0.008	27	798	1.675
213	neuropeptide receptor activity	0.009	4	37	5.353
214	blood circulation	0.009	9	167	2.668
215	circulatory system process	0.009	9	167	2.668
216	positive regulation of cellular component organization	0.009	5	59	4.196
217	glucuronosyltransferase activity	0.009	3	19	7.818
218	hormone metabolic process	0.009	6	84	3.537
219	learning or memory	0.009	7	111	3.123
220	presynaptic membrane	0.009	4	38	5.212
221	axon ensheathment	0.009	4	38	5.212
222	ensheathment of neurons	0.009	4	38	5.212
223	regulation of biological quality	0.009	33	1044	1.565
224	central nervous system development	0.01	17	437	1.926
225	sensory perception	0.01	21	584	1.781
226	positive regulation of signaling pathway	0.01	6	86	3.455
227	muscle structure development	0.01	10	202	2.451
228	lipoxygenase activity	0.01	2	6	16.505
229	negative regulation of oxidoreductase activity	0.01	2	6	16.505
230	proteoglycan biosynthetic process	0.01	2	6	16.505
231	ERK1 and ERK2 cascade	0.01	2	6	16.505
232	lung vasculature development	0.01	2	6	16.505
233	presynaptic active zone	0.01	2	6	16.505
234	G-protein beta/gamma-subunit binding	0.01	2	6	16.505
235	glutamate receptor binding	0.01	2	6	16.505
236	intermediate filament-based process	0.01	3	20	7.427
237	neurotransmitter transport	0.01	4	39	5.078
238	regulation of blood pressure	0.011	6	87	3.415
239	regulation of hormone levels	0.011	6	87	3.415
240	calcium ion homeostasis	0.011	9	174	2.561
241	response to amphetamine	0.011	3	21	7.074
242	cell body	0.012	9	176	2.532
243	neuronal cell body	0.012	9	176	2.532
244	cognition	0.012	7	117	2.962
245	B cell activation	0.012	5	64	3.868
246	oxygen and reactive oxygen species metabolic process	0.012	4	41	4.831
247	localization of cell	0.012	11	240	2.269
248	cell motility	0.012	11	240	2.269
249	cell migration	0.012	10	209	2.369
250	regulation of biological process	0.012	129	5278	1.21
251	carbohydrate binding	0.012	14	343	2.021
252	sarcomere	0.013	6	91	3.265
253	positive regulation of pseudopodium assembly	0.013	2	7	14.147
254	neurotransmitter uptake	0.013	2	7	14.147
255	visual learning	0.013	3	22	6.752
256	protein homooligomerization	0.013	5	66	3.751
257	B cell differentiation	0.014	4	43	4.606
258	elevation of cytosolic calcium ion concentration	0.014	6	93	3.195
259	negative regulation of secretion	0.014	3	23	6.458
260	positive regulation of synaptic transmission	0.014	3	23	6.458
261	glucose homeostasis	0.015	4	44	4.501
262	carbohydrate homeostasis	0.015	4	44	4.501
263	lymphocyte activation	0.015	9	184	2.422
264	leukocyte activation	0.016	10	217	2.282
265	lyase activity	0.016	8	154	2.572
266	hormone catabolic process	0.016	2	8	12.379
267	spectrin	0.016	2	8	12.379
268	cyclin binding	0.016	2	8	12.379
269	AU-rich element binding	0.016	2	8	12.379
270	positive regulation of cell-cell adhesion	0.016	2	8	12.379
271	tachykinin receptor signaling pathway	0.016	2	8	12.379
272	main axon	0.016	3	24	6.189
273	cytoskeleton-dependent intracellular transport	0.016	3	24	6.189
274	microtubule-based transport	0.016	3	24	6.189
275	negative regulation of transport	0.016	4	45	4.401
276	hydrolase activity, acting on acid anhydrides, catalyzing transmembrane movement of substances	0.016	4	45	4.401
277	positive regulation of T cell activation	0.016	6	96	3.095
278	cysteine-type endopeptidase activity	0.017	5	70	3.537
279	cell proliferation	0.017	13	322	1.999
280	Z disc	0.017	4	46	4.306
281	lung development	0.017	6	98	3.032
282	gliogenesis	0.018	3	25	5.942
283	heterotrimeric G-protein complex	0.018	3	25	5.942
284	positive regulation of cell projection organization	0.018	3	25	5.942
285	icosanoid metabolic process	0.018	4	47	4.214
286	sulfur compound metabolic process	0.018	5	72	3.439
287	cellular response to hormone stimulus	0.018	5	72	3.439
288	tubulin binding	0.019	6	100	2.971
289	serotonin binding	0.019	2	9	11.003
290	cyclase regulator activity	0.019	2	9	11.003
291	sleep	0.019	2	9	11.003
292	synaptic transmission, dopaminergic	0.019	2	9	11.003
293	arachidonic acid metabolic process	0.019	2	9	11.003
294	oligodendrocyte differentiation	0.019	3	26	5.713
295	regulation of tumor necrosis factor production	0.019	3	26	5.713
296	glutamate receptor activity	0.019	3	26	5.713
297	di-, tri-valent inorganic cation homeostasis	0.019	10	225	2.201
298	negative regulation of neuron apoptosis	0.019	4	48	4.126

## Sheet: S8
	Supplementary Table 8: GO Overrepresentation analysis in transcriptomics dataset, enriched in angiogenic phenotype (late generation)
RANK	GO TERM	NOM p-value	GENES IN LIST	GENES IN REFERENCE	ENRICHMENT
1	binding	1.288E-5	85	11172	1.471
2	molecular_function	1.577E-5	97	13435	1.396
3	biological_process	3.448E-5	91	12537	1.404
4	protein binding	8.944E-5	64	8025	1.542
5	cellular_component	1.094E-4	96	13820	1.343
6	extracellular region	1.151E-4	22	1746	2.437
7	extracellular region part	4.748E-4	14	947	2.859
8	extracellular space	5.118E-4	12	734	3.162
9	negative regulation of retinoic acid receptor signaling pathway	7.217E-4	2	6	64.467
10	endoplasmic reticulum	7.306E-4	13	876	2.87
11	inner ear development	8.65E-4	4	78	9.918
12	signaling pathway	9.05E-4	22	2034	2.092
13	regulation of retinoic acid receptor signaling pathway	0.001	2	8	48.35
14	cell part	0.001	86	12814	1.298
15	cell	0.001	86	12815	1.298
16	signaling	0.002	26	2719	1.849
17	ear development	0.002	4	97	7.975
18	tumor necrosis factor binding	0.002	2	11	35.164
19	ER-Golgi intermediate compartment	0.002	3	47	12.345
20	response to lipopolysaccharide	0.003	4	106	7.298
21	Notch receptor processing	0.003	2	13	29.754
22	cellular hormone metabolic process	0.003	3	53	10.947
23	regulation of signaling pathway	0.003	12	912	2.545
24	response to molecule of bacterial origin	0.003	4	116	6.669
25	cell surface receptor linked signaling pathway	0.004	15	1314	2.208
26	face development	0.004	2	16	24.175
27	protein ADP-ribosylation	0.007	2	22	17.582
28	head development	0.007	2	22	17.582
29	sulfur compound metabolic process	0.007	3	72	8.058
30	endoplasmic reticulum membrane	0.007	8	534	2.897
31	negative regulation of coagulation	0.007	2	23	16.817
32	cytokine-mediated signaling pathway	0.007	3	74	7.841
33	plasma membrane part	0.007	17	1699	1.935
34	response to oxygen levels	0.008	4	147	5.263
35	voltage-gated channel activity	0.008	4	147	5.263
36	voltage-gated ion channel activity	0.008	4	147	5.263
37	NAD+ ADP-ribosyltransferase activity	0.008	2	24	16.117
38	molecular transducer activity	0.008	17	1712	1.92
39	signal transducer activity	0.008	17	1712	1.92
40	voltage-gated potassium channel activity	0.008	3	77	7.535
41	response to glucocorticoid stimulus	0.009	3	78	7.438
42	response to temperature stimulus	0.009	3	78	7.438
43	nuclear membrane-endoplasmic reticulum network	0.009	8	550	2.813
44	growth factor binding	0.009	3	79	7.344
45	growth factor receptor binding	0.009	3	79	7.344
46	neuropeptide signaling pathway	0.009	3	81	7.163
47	negative regulation of multicellular organismal process	0.01	3	82	7.076
48	regulation of virion penetration into host cell	0.01	1	1	193.4
49	platelet-derived growth factor alpha-receptor activity	0.01	1	1	193.4
50	amino sugar biosynthetic process	0.01	1	1	193.4
51	regulation of growth hormone secretion	0.01	1	1	193.4
52	lanosterol synthase activity	0.01	1	1	193.4
53	oxidosqualene cyclase activity	0.01	1	1	193.4
54	regulation of axon extension involved in axon guidance	0.01	1	1	193.4
55	N-acylneuraminate-9-phosphatase activity	0.01	1	1	193.4
56	N-acetylneuraminate biosynthetic process	0.01	1	1	193.4
57	chemokine-mediated signaling pathway	0.01	1	1	193.4
58	response to carbon dioxide	0.01	1	1	193.4
59	regulation of SMAD protein nuclear translocation	0.01	1	1	193.4
60	U-plasminogen activator receptor activity	0.01	1	1	193.4
61	negative regulation of chromatin binding	0.01	1	1	193.4
62	UDP-N-acetylglucosamine diphosphorylase activity	0.01	1	1	193.4
63	serine-type endopeptidase inhibitor activity	0.011	3	85	6.826
64	organ development	0.011	9	700	2.487
65	purine nucleotide binding	0.012	2	30	12.893
66	response to chemical stimulus	0.012	13	1227	2.049
67	regulation of biological process	0.012	39	5278	1.429
68	cellular protein metabolic process	0.013	12	1100	2.11
69	odontogenesis of dentine-containing tooth	0.013	2	32	12.088
70	integral to plasma membrane	0.014	12	1113	2.085
71	membrane	0.015	34	4513	1.457
72	intrinsic to plasma membrane	0.015	12	1129	2.056
73	tRNA metabolic process	0.015	1	2	96.7
74	response to vitamin B3	0.015	1	2	96.7
75	protein tyrosine phosphatase activator activity	0.015	1	2	96.7
76	natural killer cell lectin-like receptor binding	0.015	1	2	96.7
77	TORC1 complex	0.015	1	2	96.7
78	tubulin deacetylase activity	0.015	1	2	96.7
79	CCR2 chemokine receptor binding	0.015	1	2	96.7
80	KDEL sequence binding	0.015	1	2	96.7
81	cellular response to mechanical stimulus	0.015	1	2	96.7
82	neuron projection regeneration	0.015	1	2	96.7
83	gamma-delta T cell activation	0.015	1	2	96.7
84	tRNA (5-methylaminomethyl-2-thiouridylate)-methyltransferase activity	0.015	1	2	96.7
85	chromatin silencing at telomere	0.015	1	2	96.7
86	regulation of cohesin localization to chromatin	0.015	1	2	96.7
87	negative regulation of defense response to virus by host	0.015	1	2	96.7
88	toll-like receptor 2 signaling pathway	0.015	1	2	96.7
89	negative regulation of vasoconstriction	0.015	1	2	96.7
90	heparan sulfate proteoglycan biosynthetic process, enzymatic modification	0.015	1	2	96.7
91	negative regulation of complement activation, lectin pathway	0.015	1	2	96.7
92	negative regulation of cellular process	0.016	8	618	2.504
93	JAK-STAT cascade	0.016	2	36	10.744
94	T cell activation	0.017	3	101	5.745
95	biological regulation	0.017	41	5731	1.384
96	transmembrane receptor protein serine/threonine kinase signaling pathway	0.017	3	102	5.688
97	neural tube closure	0.017	2	37	10.454
98	neuropeptide receptor activity	0.017	2	37	10.454
99	response to corticosteroid stimulus	0.018	3	103	5.633
100	regulation of cell proliferation	0.018	5	287	3.369
101	organ morphogenesis	0.018	4	189	4.093
102	positive regulation of cellular process	0.018	6	396	2.93

## Sheet: S9
	Supplementary Table 9: GO GSEA in proteomics dataset, enriched in invasive phenotype (early generation)
RANK	GENE SET	SIZE	NOM-P VALUE	FDR %
1	transferase activity, transferring one-carbon groups	11	0.0	28.76
2	methyltransferase activity	11	0.0	14.38
3	regulation of axonogenesis	21	0.0	11.46
4	regulation of neurogenesis	41	0.0	13.12
5	regulation of neuron differentiation	35	0.01	19.0
6	regulation of neuron projection development	26	0.01	23.94
7	anchored to membrane	15	0.02	41.2

[truncated: 5 more sheets: S10, S11, S12, S13, S14]
