# Supplementary material for: Gene Set Based Integrated Data Analysis Reveals Phenotypic Differences in a Brain Cancer Model
Source: PLoS One. 2013 Jul 9;8(7):e68288. doi: 10.1371/journal.pone.0068288 (PMC3706599; doi:10.1371/journal.pone.0068288)
Supplement: File S2 — Preprocessed and normalized Rat Brain Model proteomics data set. (TXT) [file pone.0068288.s002.txt]

iTRAQ1	Protein Name	Acc no	Gene Symbol	No Unique peptide hits	Max C.I. %	P6-1	P6-4	P17-1	P17-4
iTRAQ1	Sodium/potassium-transporting ATPase alpha-2 chain precursor (EC 3.6.3.9) (Sodium pump 2) (Na+/K+ A	P50993	AT1A2	25	100	0.03306404501199722	0.18825626373291016	-0.27668389678001404	0.05536360293626785
iTRAQ1	Spectrin alpha chain. brain (Spectrin. non-erythroid alpha chain) (Alpha-II spectrin) (Fodrin alpha	Q13813	SPTA2	95	100	0.04642335698008537	-0.13671141862869263	-0.019447267055511475	0.10973532497882843
iTRAQ1	Spectrin beta chain. brain 1 (Spectrin. non-erythroid beta chain 1) (Beta-II spectrin) (Fodrin beta	Q01082	SPTB2	80	100	0.017540913075208664	-0.0662725642323494	-5.48817974049598E-4	0.04928046837449074
iTRAQ1	Tubulin beta-2C chain (Tubulin beta-2 chain) - Homo sapiens (Human)	P68371	TBB2C	22	100	0.03248418867588043	0.07860290259122849	0.14406970143318176	-0.2551567852497101
iTRAQ1	Tubulin beta-4 chain (Tubulin 5 beta) - Homo sapiens (Human)	P04350	TBB4	5	100	0.07469487190246582	-0.058757759630680084	0.3732930123806	-0.3892301321029663
iTRAQ1	Tubulin beta-2 chain - Homo sapiens (Human)	P07437	TBB2	4	100	-0.03194768726825714	0.10724325478076935	0.14019432663917542	-0.21548987925052643
iTRAQ1	Tubulin alpha-ubiquitous chain (Alpha-tubulin ubiquitous) (Tubulin K-alpha-1) - Homo sapiens (Human	P68363	TBAK	22	100	0.03784870728850365	0.13790690898895264	0.04410339146852493	-0.21985900402069092
iTRAQ1	Epidermal growth factor receptor precursor (EC 2.7.10.1) (Receptor tyrosine-protein kinase ErbB-1)	P00533	EGFR	42	100	-1.6495471000671387	1.8492640256881714	0.4300827383995056	-0.6297996044158936
iTRAQ1	Tubulin alpha-1 chain (Alpha-tubulin 1) (Testis-specific alpha-tubulin) (Tubulin H2-alpha) - Homo s	P68366	TBA1	4	100	0.09119123965501785	0.016613369807600975	0.20014554262161255	-0.30795013904571533
iTRAQ1	Syntaxin-binding protein 1 (Unc-18 homolog) (Unc-18A) (Unc-18-1) (N-Sec1) (p67) - Homo sapiens (Hum	P61764	STXB1	33	100	-0.04818889498710632	-0.14897479116916656	0.027811741456389427	0.1693519502878189
iTRAQ1	Clathrin heavy chain 1 (CLH-17) - Homo sapiens (Human)	Q00610	CLH1	44	100	0.028567729517817497	-0.03975890204310417	0.13943903148174286	-0.12824785709381104
iTRAQ1	2'.3'-cyclic-nucleotide 3'-phosphodiesterase (EC 3.1.4.37) (CNP) (CNPase) - Homo sapiens (Human)	P09543	CN37	17	100	0.0028314890805631876	-0.17294055223464966	0.5532507300376892	-0.3831416666507721
iTRAQ1	Glyceraldehyde-3-phosphate dehydrogenase (EC 1.2.1.12) (GAPDH) - Homo sapiens (Human)	P04406	G3P	19	100	-0.606552243232727	0.2809780240058899	-0.3342168629169464	0.6597910523414612
iTRAQ1	Guanine nucleotide-binding protein G(i). alpha-2 subunit (Adenylate cyclase-inhibiting G alpha prot	P04899	GNAI2	10	100	-0.30522435903549194	0.14703752100467682	0.09967458993196487	0.05851224064826965
iTRAQ1	Vesicle-fusing ATPase (EC 3.6.4.6) (Vesicular-fusion protein NSF) (N-ethylmaleimide sensitive fusio	P46459	NSF	25	100	0.05141591280698776	-0.08599496632814407	-0.004045538138598204	0.038624588400125504
iTRAQ1	Neural cell adhesion molecule 1. 140 kDa isoform precursor (N-CAM 140) (NCAM-140) (CD56 antigen) -	P13591	NCA11	26	100	-0.2447872906923294	0.22082991898059845	-0.08852970600128174	0.1124870777130127
iTRAQ1	Tenascin precursor (TN) (Tenascin-C) (TN-C) (Hexabrachion) (Cytotactin) (Neuronectin) (GMEM) (JI) (	P24821	TENA	29	100	-0.7118483185768127	1.0564236640930176	-0.022578289732336998	-0.32199713587760925
iTRAQ1	Septin-7 (CDC10 protein homolog) - Homo sapiens (Human)	Q16181	SEPT7	21	100	-0.07545468211174011	0.041765663772821426	-0.08577067404985428	0.11945969611406326
iTRAQ1	Ezrin (p81) (Cytovillin) (Villin-2) - Homo sapiens (Human)	P15311	EZRI	23	100	-0.5502123236656189	0.5572682619094849	-0.16643114387989044	0.15937523543834686
iTRAQ1	Fructose-bisphosphate aldolase A (EC 4.1.2.13) (Muscle-type aldolase) (Lung cancer antigen NY-LU-1)	P04075	ALDOA	19	100	-0.06484627723693848	0.028095006942749023	-0.032067738473415375	0.06881900876760483
iTRAQ1	Moesin (Membrane-organizing extension spike protein) - Homo sapiens (Human)	P26038	MOES	16	100	-0.668723464012146	0.415195107460022	-0.2538495659828186	0.5073779821395874
iTRAQ1	Annexin A5 (Annexin V) (Lipocortin V) (Endonexin II) (Calphobindin I) (CBP-I) (Placental anticoagul	P08758	ANXA5	17	100	-1.2328616380691528	1.1610133647918701	-0.39177995920181274	0.46362823247909546
iTRAQ1	ADP/ATP translocase 1 (Adenine nucleotide translocator 1) (ANT 1) (ADP.ATP carrier protein 1) (Solu	P12235	ADT1	14	100	0.27876394987106323	0.0427921898663044	-0.04536613076925278	-0.27618998289108276
iTRAQ1	Plasma membrane calcium-transporting ATPase 4 (EC 3.6.3.8) (PMCA4) (Plasma membrane calcium pump is	P23634	AT2B4	8	100	-0.40364381670951843	0.33623072504997253	-0.389927476644516	0.4573405683040619
iTRAQ1	Ankyrin-2 (Brain ankyrin) (Ankyrin-B) (Ankyrin. nonerythroid) - Homo sapiens (Human)	Q01484	ANK2	24	100	0.0042002578265964985	0.036661334335803986	-0.18028834462165833	0.13942675292491913
iTRAQ1	ADP/ATP translocase 3 (Adenine nucleotide translocator 2) (ANT 3) (ADP.ATP carrier protein 3) (Solu	P12236	ADT3	3	100	0.17926368117332458	0.1677214801311493	-0.16578525304794312	-0.18119990825653076
iTRAQ1	Heat shock protein HSP 90-alpha (HSP 86) (NY-REN-38 antigen) - Homo sapiens (Human)	P07900	HS90A	24	100	-0.22321130335330963	0.08173315972089767	0.08504980802536011	0.05642833560705185
iTRAQ1	Radixin - Homo sapiens (Human)	P35241	RADI	7	100	-0.27855759859085083	0.19531095027923584	-0.12246707081794739	0.20571371912956238
iTRAQ1	Vacuolar ATP synthase catalytic subunit A. ubiquitous isoform (EC 3.6.3.14) (V-ATPase subunit A 1)	P38606	VATA1	16	100	0.06956766545772552	-0.18772831559181213	0.10464781522750854	0.013512833043932915
iTRAQ1	Creatine kinase B-type (EC 2.7.3.2) (Creatine kinase B chain) (B-CK) - Homo sapiens (Human)	P12277	KCRB	13	100	-0.15044714510440826	0.18823572993278503	0.18285050988197327	-0.22063909471035004
iTRAQ1	Calnexin precursor (Major histocompatibility complex class I antigen-binding protein p88) (p90) (IP	P27824	CALX	19	100	-0.912325382232666	0.6155798435211182	-0.4438945949077606	0.7406401634216309
iTRAQ1	Septin-11 - Homo sapiens (Human)	Q9NVA2	SEP11	17	100	-0.1628659963607788	0.15203894674777985	-0.18791407346725464	0.1987411230802536
iTRAQ1	Titin (EC 2.7.11.1) (Connectin) (Rhabdomyosarcoma antigen MU-RMS-40.14) - Homo sapiens (Human)	Q8WZ42	TITIN	15	100	-0.36767759919166565	0.2605368494987488	0.4663098454475403	-0.3591691255569458
iTRAQ1	Pyruvate kinase isozymes M1/M2 (EC 2.7.1.40) (Pyruvate kinase muscle isozyme) (Pyruvate kinase 2/3)	P14618	KPYM	18	100	-0.21375437080860138	0.3059132695198059	-0.09306655824184418	9.076520218513906E-4
iTRAQ1	Annexin A6 (Annexin VI) (Lipocortin VI) (P68) (P70) (Protein III) (Chromobindin-20) (67 kDa calelec	P08133	ANXA6	20	100	-0.28580906987190247	-0.02940487302839756	-0.12194090336561203	0.4371548593044281
iTRAQ1	Myristoylated alanine-rich C-kinase substrate (MARCKS) (Protein kinase C substrate. 80 kDa protein.	P29966	MARCS	9	100	-0.5105594992637634	1.043736219406128	-0.6760293245315552	0.1428525745868683
iTRAQ1	AP-2 complex subunit alpha-1 (Adapter-related protein complex 2 alpha-1 subunit) (Alpha-adaptin A)	O95782	AP2A1	12	100	0.017502106726169586	0.013415445573627949	-0.08007803559303284	0.04916048049926758
iTRAQ1	Brevican core protein precursor (Brain-enriched hyaluronan-binding protein) (Protein BEHAB) - Homo	Q96GW7	PGCB	14	100	0.11549853533506393	0.3124905526638031	-0.09461572021245956	-0.33337336778640747
iTRAQ1	Malate dehydrogenase. mitochondrial precursor (EC 1.1.1.37) - Homo sapiens (Human)	P40926	MDHM	12	100	0.25373199582099915	0.25359228253364563	-0.07230396568775177	-0.4350203275680542
iTRAQ1	Guanine nucleotide-binding protein G(s) subunit alpha isoforms short (Adenylate cyclase-stimulating	P63092	GNAS2	7	100	-0.37516242265701294	0.028452562168240547	0.027507556602358818	0.3192023038864136
iTRAQ1	Microtubule-associated protein 1B (MAP 1B) [Contains: MAP1 light chain LC1] - Homo sapiens (Human)	P46821	MAP1B	14	100	-0.008413494564592838	-0.01027978677302599	-0.02872633747756481	0.04741961881518364
iTRAQ1	Annexin A1 (Annexin I) (Lipocortin I) (Calpactin II) (Chromobindin-9) (p35) (Phospholipase A2 inhib	P04083	ANXA1	13	100	-1.2501685619354248	0.9622084498405457	-0.5738032460212708	0.8617632985115051
iTRAQ1	Peptidyl-prolyl cis-trans isomerase A (EC 5.2.1.8) (PPIase A) (Rotamase A) (Cyclophilin A) (Cyclosp	P62937	PPIA	8	100	-0.12256647646427155	0.2305678129196167	0.005116351880133152	-0.11311769485473633
iTRAQ1	Septin-6 - Homo sapiens (Human)	Q14141	SEPT6	2	100	-0.04353376477956772	-0.07191505283117294	-0.05803300812840462	0.17348182201385498
iTRAQ1	Septin-8 - Homo sapiens (Human)	Q92599	SEPT8	6	100	0.016822563484311104	-0.05725511163473129	0.012128263711929321	0.02830428257584572
iTRAQ1	Serum albumin precursor - Homo sapiens (Human)	P02768	ALBU	10	100	-1.0007930994033813	1.416195034980774	-2.045407772064209	1.630005955696106
iTRAQ1	Microtubule-associated protein 1A (MAP 1A) (Proliferation-related protein p80) [Contains: MAP1 ligh	P78559	MAP1A	14	100	0.09494403749704361	-0.1545339822769165	-0.0013940930366516113	0.06098403036594391
iTRAQ1	Rho-related GTP-binding protein RhoG precursor - Homo sapiens (Human)	P84095	RHOG	8	100	-0.05706670507788658	-0.10288859158754349	0.38913363218307495	-0.22917833924293518
iTRAQ1	Excitatory amino acid transporter 1 (Sodium-dependent glutamate/aspartate transporter 1) (Glial glu	P43003	EAA1	9	100	-0.21256135404109955	0.1361514776945114	-0.27989399433135986	0.356303870677948
iTRAQ1	Plectin-1 (PLTN) (PCN) (Hemidesmosomal protein 1) (HD1) - Homo sapiens (Human)	Q15149	PLEC1	11	100	0.12445863336324692	-0.07927811145782471	0.15583054721355438	-0.201011061668396
iTRAQ1	Band 4.1-like protein 1 (Neuronal protein 4.1) (4.1N) - Homo sapiens (Human)	Q9H4G0	E41L1	10	100	0.10401960462331772	0.033688515424728394	-0.018215684220194817	-0.11949243396520615
iTRAQ1	Peptidyl-prolyl cis-trans isomerase B precursor (EC 5.2.1.8) (PPIase) (Rotamase) (Cyclophilin B) (S	P23284	PPIB	10	100	-0.5033313035964966	0.25973960757255554	-0.22404299676418304	0.4676347076892853
iTRAQ1	Vacuolar ATP synthase subunit d (EC 3.6.3.14) (V-ATPase d subunit) (Vacuolar proton pump subunit d)	P61421	VA0D	9	100	0.11640599370002747	-0.3857804536819458	-0.04064403474330902	0.31001850962638855
iTRAQ1	Low-density lipoprotein receptor-related protein 1 precursor (LRP) (Alpha-2-macroglobulin receptor)	Q07954	LRP1	15	100	-0.07423847913742065	0.0914679765701294	0.13282954692840576	-0.1500590592622757
iTRAQ1	Electrogenic sodium bicarbonate cotransporter 1 (Sodium bicarbonate cotransporter) (Na(+)/HCO3(-) c	Q9Y6R1	S4A4	12	100	-0.2259790450334549	0.3265829086303711	-0.29174476861953735	0.19114091992378235
iTRAQ1	Calreticulin precursor (CRP55) (Calregulin) (HACBP) (ERp60) (grp60) - Homo sapiens (Human)	P27797	CALR	11	100	-0.9491374492645264	0.558205246925354	-0.3043559193611145	0.6952881813049316
iTRAQ1	Protein disulfide-isomerase A3 precursor (EC 5.3.4.1) (Disulfide isomerase ER-60) (ERp60) (58 kDa m	P30101	PDIA3	11	100	-0.6047112345695496	0.48425060510635376	-0.38939738273620605	0.5098580121994019
iTRAQ1	Septin-2 (Protein NEDD5) - Homo sapiens (Human)	Q15019	SEPT2	11	100	-0.2869904339313507	0.36249127984046936	-0.27382150292396545	0.1983206868171692
iTRAQ1	Putative adenosylhomocysteinase 2 (EC 3.3.1.1) (S-adenosyl-L-homocysteine hydrolase 2) (AdoHcyase 2	O43865	SAHH2	12	100	0.08440524339675903	0.10599258542060852	-0.1865321695804596	-0.0038656468968838453
iTRAQ1	Vacuolar ATP synthase subunit E (EC 3.6.3.14) (V-ATPase E subunit) (Vacuolar proton pump E subunit)	P36543	VATE	9	100	0.031183704733848572	-0.10228897631168365	-0.023954637348651886	0.09505991637706757
iTRAQ1	Guanine nucleotide-binding protein alpha-13 subunit (G alpha-13) - Homo sapiens (Human)	Q14344	GNA13	5	100	-0.05654878169298172	0.2007652372121811	-0.019223742187023163	-0.12499271333217621
iTRAQ1	Coiled-coil alpha-helical rod protein 1 (Alpha helical coiled-coil rod protein) (Putative gene 8 pr	Q8TD31	CCHCR	11	100	-0.6301082968711853	0.553149402141571	-1.0915058851242065	1.1684647798538208
iTRAQ1	Myosin-5A (Myosin Va) (Dilute myosin heavy chain. non-muscle) (Myosin heavy chain 12) (Myoxin) - Ho	Q9Y4I1	MYO5A	9	100	-0.025786815211176872	0.07202652096748352	-0.07649700343608856	0.030257301405072212
iTRAQ1	HLA class I histocompatibility antigen. A-2 alpha chain precursor (MHC class I antigen A*2) - Homo	P01892	1A02	9	100	-1.1357425451278687	0.9287704825401306	-0.2489711195230484	0.45594313740730286
iTRAQ1	Hemoglobin subunit delta (Hemoglobin delta chain) (Delta-globin) - Homo sapiens (Human)	P02042	HBD	2	100	-0.09152745455503464	-0.2396468073129654	0.6353143453598022	-0.3041400909423828
iTRAQ1	Glial fibrillary acidic protein. astrocyte (GFAP) - Homo sapiens (Human)	P14136	GFAP	10	100	0.10759688168764114	0.33917349576950073	-0.2083503156900406	-0.2384200543165207
iTRAQ1	HLA class I histocompatibility antigen. A-30 alpha chain precursor (MHC class I antigen A*30) - Hom	P16188	1A30	3	100	-0.6808040738105774	0.9572482705116272	-0.36616846919059753	0.08972427994012833
iTRAQ1	Neuronal membrane glycoprotein M6-a (M6a) - Homo sapiens (Human)	P51674	GPM6A	6	100	-0.035229213535785675	-0.22718189656734467	-0.06251096725463867	0.3249220848083496
iTRAQ1	Band 4.1-like protein 2 (Generally expressed protein 4.1) (4.1G) - Homo sapiens (Human)	O43491	E41L2	10	100	-0.2315116673707962	0.3015497028827667	-0.3380970358848572	0.26805901527404785
iTRAQ1	Annexin A2 (Annexin II) (Lipocortin II) (Calpactin I heavy chain) (Chromobindin-8) (p36) (Protein I	P07355	ANXA2	9	100	-0.8057846426963806	0.603855550289154	-0.46757590770721436	0.6695050597190857
iTRAQ1	Catenin alpha-2 (Alpha-catenin-related protein) (Alpha N-catenin) - Homo sapiens (Human)	P26232	CTNA2	8	100	-0.13305774331092834	0.1647062599658966	-0.4300549328327179	0.39840641617774963
iTRAQ1	Mitochondrial inner membrane protein (Mitofilin) (p87/89) (Proliferation-inducing gene 4 protein) -	Q16891	IMMT	10	100	0.3120696246623993	0.324604332447052	-0.28602319955825806	-0.3506507873535156
iTRAQ1	HLA class I histocompatibility antigen. Cw-16 alpha chain precursor (MHC class I antigen Cw*16) - H	Q29960	1C16	2	100	-0.4796396493911743	0.9011507034301758	-0.5997813940048218	0.17827031016349792
iTRAQ1	Beta-soluble NSF attachment protein (SNAP-beta) (N-ethylmaleimide-sensitive factor attachment prote	Q9H115	SNAB	11	100	-0.03070417232811451	-0.12014258652925491	0.053135961294174194	0.09771079570055008
iTRAQ1	Spectrin beta chain. brain 4 (Spectrin. non-erythroid beta chain 4) (Beta-V spectrin) (BSPECV) - Ho	Q9NRC6	SPTN5	3	100	0.12364493310451508	-0.2336951643228531	-0.5976669788360596	0.70771723985672
iTRAQ1	Ciliary dynein heavy chain 9 (Axonemal beta dynein heavy chain 9) - Homo sapiens (Human)	Q9NYC9	DYH9	3	100	-0.11207380145788193	-0.24669130146503448	-0.0687393844127655	0.4275044798851013
iTRAQ1	Endoplasmin precursor (Heat shock protein 90 kDa beta member 1) (94 kDa glucose-regulated protein)	P14625	ENPL	10	100	-0.6298344135284424	0.2398373931646347	-0.09288837015628815	0.4828853905200958
iTRAQ1	Ras-related protein Rab-10 - Homo sapiens (Human)	P61026	RAB10	7	100	-0.13990581035614014	0.02336217649281025	0.05792051926255226	0.05862311273813248
iTRAQ1	Ankyrin-3 (ANK-3) (Ankyrin-G) - Homo sapiens (Human)	Q12955	ANK3	3	100	-0.043980132788419724	-0.2283405065536499	0.19910135865211487	0.07321928441524506
iTRAQ1	Neuromodulin (Axonal membrane protein GAP-43) (Growth-associated protein 43) (PP46) (Neural phospho	P17677	NEUM	5	100	-1.1888631582260132	0.3398301601409912	-0.3943658769130707	1.243398904800415
iTRAQ1	Catenin alpha-1 (Cadherin-associated protein) (Alpha E-catenin) (NY-REN-13 antigen) - Homo sapiens	P35221	CTNA1	4	100	-0.6785250306129456	0.41404762864112854	-0.4418685734272003	0.7063459753990173
iTRAQ1	Solute carrier family 12 member 2 (Bumetanide-sensitive sodium-(potassium)-chloride cotransporter 1	P55011	S12A2	8	100	0.03179497271776199	-0.04317459836602211	0.1650858074426651	-0.15370617806911469
iTRAQ1	Probable phospholipid-transporting ATPase IA (EC 3.6.3.1) (Chromaffin granule ATPase II) (ATPase cl	Q9Y2Q0	AT8A1	8	100	-0.006063045002520084	-0.07249292731285095	-0.0029728759545832872	0.08152884989976883
iTRAQ1	D-3-phosphoglycerate dehydrogenase (EC 1.1.1.95) (3-PGDH) - Homo sapiens (Human)	O43175	SERA	6	100	-0.1485808789730072	0.6017708778381348	-0.08022803068161011	-0.37296196818351746
iTRAQ1	Rho-related GTP-binding protein RhoB precursor (H6) - Homo sapiens (Human)	P62745	RHOB	2	100	0.08341776579618454	-0.2048531174659729	0.07045195251703262	0.05098339542746544
iTRAQ1	Guanine nucleotide-binding protein G(I)/G(S)/G(O) gamma-3 subunit precursor - Homo sapiens (Human)	P63215	GBG3	4	100	-0.04126930236816406	-0.2956187427043915	0.048584215342998505	0.28830382227897644
iTRAQ1	Gamma-soluble NSF attachment protein (SNAP-gamma) (N-ethylmaleimide-sensitive factor attachment pro	Q99747	SNAG	6	100	-0.1606178879737854	0.0743674784898758	0.016338830813765526	0.06991158425807953
iTRAQ1	Band 4.1-like protein 3 (4.1B) (Differentially expressed in adenocarcinoma of the lung protein 1) (	Q9Y2J2	E41L3	6	100	0.017309244722127914	0.05159568414092064	0.046188246458768845	-0.1150931715965271
iTRAQ1	Calcium-binding mitochondrial carrier protein Aralar1 (Mitochondrial aspartate glutamate carrier 1)	O75746	CMC1	10	100	0.2516608238220215	0.23887671530246735	-0.0958719402551651	-0.3946656286716461
iTRAQ1	Alpha crystallin B chain (Alpha(B)-crystallin) (Rosenthal fiber component) (Heat-shock protein beta	P02511	CRYAB	7	100	-0.40083640813827515	1.2609503269195557	-0.39223387837409973	-0.4678800106048584
iTRAQ1	Ras-related protein Rab-5A - Homo sapiens (Human)	P20339	RAB5A	5	100	-0.21989770233631134	0.14569765329360962	-0.19446885585784912	0.26866891980171204
iTRAQ1	HLA class I histocompatibility antigen. B-39 alpha chain precursor (MHC class I antigen B*39) - Hom	P30475	1B39	2	100	0.17601633071899414	-0.03170885518193245	-0.03835421800613403	-0.10595325380563736
iTRAQ1	Utrophin (Dystrophin-related protein 1) (DRP1) (DRP) - Homo sapiens (Human)	P46939	UTRO	2	100	0.1873910129070282	-0.21824856102466583	0.5609872341156006	-0.5301297307014465
iTRAQ1	Ras-related protein Rab-5C (RAB5L) (L1880) - Homo sapiens (Human)	P51148	RAB5C	2	100	-0.8337953686714172	0.5898370146751404	-0.7466721534729004	0.990630567073822
iTRAQ1	Guanine nucleotide-binding protein G(I)/G(S)/G(O) gamma-2 subunit precursor (G gamma-I) - Homo sapi	P59768	GBG2	3	100	-0.04848070442676544	-0.17323732376098633	-0.12192746251821518	0.34364548325538635
iTRAQ1	Plexin-A1 precursor (Semaphorin receptor NOV) - Homo sapiens (Human)	Q9UIW2	PLXA1	5	100	-0.11527381092309952	-0.24675561487674713	-0.008917278610169888	0.3709467053413391
iTRAQ1	Neural cell adhesion molecule 2 precursor (N-CAM 2) - Homo sapiens (Human)	O15394	NCAM2	6	100	-0.1809794306755066	-0.055362820625305176	0.04360320791602135	0.19273903965950012
iTRAQ1	Septin-4 (Peanut-like protein 2) (Brain protein H5) (Cell division control-related protein 2) (hCDC	O43236	SEPT4	6	100	0.0342324823141098	-0.09536375850439072	0.3060188591480255	-0.2448875606060028
iTRAQ1	Catenin delta-1 (p120 catenin) (p120(ctn)) (Cadherin-associated Src substrate) (CAS) (p120(cas)) -	O60716	CTND1	5	100	-0.23878741264343262	0.1322137713432312	-0.2819877564907074	0.3885614275932312
iTRAQ1	Vacuolar ATP synthase subunit G 2 (EC 3.6.3.14) (V-ATPase G subunit 2) (Vacuolar proton pump G subu	O95670	VATG2	3	100	0.21137231588363647	-0.2779267132282257	0.05715789273381233	0.009396511130034924
iTRAQ1	Keratin. type II cytoskeletal 1 (Cytokeratin-1) (CK-1) (Keratin-1) (K1) (67 kDa cytokeratin) (Hair	P04264	K2C1	5	100	-0.17767059803009033	-0.285494863986969	0.4268973469734192	0.036268141120672226
iTRAQ1	Tropomyosin alpha-3 chain (Tropomyosin-3) (Tropomyosin gamma) (hTM5) - Homo sapiens (Human)	P06753	TPM3	7	100	-0.1376163363456726	0.07742702215909958	0.15204031765460968	-0.09185101091861725
iTRAQ1	Protein disulfide-isomerase precursor (EC 5.3.4.1) (PDI) (Prolyl 4-hydroxylase subunit beta) (Cellu	P07237	PDIA1	5	100	-0.7667005658149719	0.36171478033065796	-0.3708549737930298	0.7758407592773438
iTRAQ1	Nucleoside diphosphate kinase A (EC 2.7.4.6) (NDK A) (NDP kinase A) (Tumor metastatic process-assoc	P15531	NDKA	2	100	-0.33240318298339844	0.12416921555995941	0.12159627676010132	0.0866377055644989
iTRAQ1	Phosphoglycerate mutase 1 (EC 5.4.2.1) (EC 5.4.2.4) (EC 3.1.3.13) (Phosphoglycerate mutase isozyme	P18669	PGAM1	6	100	-0.028500860556960106	0.03650451451539993	0.22524790465831757	-0.23325155675411224
iTRAQ1	NADH-ubiquinone oxidoreductase 75 kDa subunit. mitochondrial precursor (EC 1.6.5.3) (EC 1.6.99.3) (	P28331	NDUS1	7	100	0.3707515001296997	0.10561565309762955	-0.1394650936126709	-0.33690208196640015
iTRAQ1	Centrosomal protein of 135 kDa (Cep135 protein) (Centrosomal protein 4) - Homo sapiens (Human)	Q66GS9	CP135	3	100	0.1735820323228836	0.008636301383376122	0.03271365910768509	-0.21493199467658997
iTRAQ1	Vacuolar ATP synthase subunit H (EC 3.6.3.14) (V-ATPase H subunit) (Vacuolar proton pump subunit H)	Q9UI12	VATH	5	100	0.14947140216827393	-0.0970711037516594	-0.06378647685050964	0.011386184021830559
iTRAQ1	Copine-6 (Copine VI) (Neuronal-copine) (N-copine) - Homo sapiens (Human)	O95741	CPNE6	3	100	0.24272817373275757	-0.19555450975894928	0.04593602567911148	-0.09310968965291977
iTRAQ1	Pyruvate dehydrogenase E1 component alpha subunit. somatic form. mitochondrial precursor (EC 1.2.4.	P08559	ODPA	6	100	0.15733668208122253	0.17217792570590973	-0.08457077294588089	-0.24494382739067078
iTRAQ1	2-oxoglutarate dehydrogenase E1 component. mitochondrial precursor (EC 1.2.4.2) (Alpha-ketoglutarat	Q02218	ODO1	9	100	0.0581129789352417	0.1489909291267395	0.04122608155012131	-0.2483299970626831
iTRAQ1	Bullous pemphigoid antigen 1 isoforms 1/2/3/4/5/8 (230 kDa bullous pemphigoid antigen) (BPA) (Hemid	Q03001	BPA1	5	100	0.0057936119846999645	0.02619168907403946	0.15081745386123657	-0.18280276656150818
iTRAQ1	Neutral alpha-glucosidase AB precursor (EC 3.2.1.84) (Glucosidase II subunit alpha) - Homo sapiens	Q14697	GANAB	4	100	-0.8069086074829102	0.6972954273223877	-0.6511006355285645	0.7607138156890869
iTRAQ1	Rootletin (Ciliary rootlet coiled-coil protein) - Homo sapiens (Human)	Q5TZA2	CROCC	2	100	0.2123415768146515	-0.36253345012664795	0.49125945568084717	-0.3410676121711731
iTRAQ1	Pre-mRNA-processing-splicing factor 8 (Splicing factor Prp8) (PRP8 homolog) (220 kDa U5 snRNP-speci	Q6P2Q9	PRP8	3	100	-0.01326705515384674	-0.24442976713180542	0.10015402734279633	0.15754279494285583
iTRAQ1	Copine-8 (Copine VIII) - Homo sapiens (Human)	Q86YQ8	CPNE8	2	100	-0.09232113510370255	-0.23655788600444794	0.021991847082972527	0.3068871796131134
iTRAQ1	Protein DmX-like 2 (Rabconnectin-3) - Homo sapiens (Human)	Q8TDJ6	DMXL2	5	100	0.08201343566179276	-0.09580056369304657	0.10293348878622055	-0.08914636075496674
iTRAQ1	Ciliary dynein heavy chain 5 (Axonemal beta dynein heavy chain 5) (HL1) - Homo sapiens (Human)	Q8TE73	DYH5	5	100	-0.3547593951225281	-0.22612689435482025	0.45368507504463196	0.12720121443271637
iTRAQ1	Spectrin beta chain. brain 3 (Spectrin. non-erythroid beta chain 3) (Beta-IV spectrin) - Homo sapie	Q9H254	SPTN4	6	100	0.058148350566625595	-0.057597965002059937	-0.1900106817483902	0.18946029245853424
iTRAQ1	Plexin-A4 precursor - Homo sapiens (Human)	Q9HCM2	PLXA4	4	100	-0.07112384587526321	-0.10843188315629959	-0.01655574142932892	0.19611147046089172
iTRAQ1	Intercellular adhesion molecule 5 precursor (ICAM-5) (Telencephalin) - Homo sapiens (Human)	Q9UMF0	ICAM5	7	100	0.133220836520195	-0.12957462668418884	-0.057294536381959915	0.05364832654595375
iTRAQ1	Actin-related protein 2/3 complex subunit 2 (ARP2/3 complex 34 kDa subunit) (p34-ARC) - Homo sapien	O15144	ARPC2	7	100	0.039930395781993866	0.06374024599790573	-0.12193285673856735	0.018262220546603203
iTRAQ1	ADAM 23 precursor (A disintegrin and metalloproteinase domain 23) (Metalloproteinase-like. disinteg	O75077	ADA23	7	100	-0.02284160628914833	-0.31350186467170715	0.36640849709510803	-0.030065016821026802
iTRAQ1	Alpha-enolase (EC 4.2.1.11) (2-phospho-D-glycerate hydro-lyase) (Non-neural enolase) (NNE) (Enolase	P06733	ENOA	3	100	-0.4781618118286133	0.4341979920864105	0.0138128362596035	0.030150998383760452
iTRAQ1	Proto-oncogene tyrosine-protein kinase Yes (EC 2.7.10.2) (p61-Yes) (c-Yes) - Homo sapiens (Human)	P07947	YES	7	100	-0.11235363036394119	0.11750682443380356	-0.0012118909507989883	-0.003941304050385952
iTRAQ1	Vimentin - Homo sapiens (Human)	P08670	VIME	6	100	-0.4410307705402374	0.2960718274116516	-0.11782454699277878	0.2627834975719452
iTRAQ1	Serine/threonine-protein phosphatase 2A 65 kDa regulatory subunit A alpha isoform (PP2A. subunit A.	P30153	2AAA	6	100	-0.089435875415802	0.04685267060995102	0.09517120569944382	-0.05258800461888313
iTRAQ1	F-actin capping protein subunit beta (CapZ beta) - Homo sapiens (Human)	P47756	CAPZB	3	100	-0.1125524491071701	0.0776384249329567	-0.1651555299758911	0.20006954669952393
iTRAQ1	MARCKS-related protein (MARCKS-like protein 1) (Macrophage myristoylated alanine-rich C kinase subs	P49006	MRP	5	100	-0.6224254965782166	1.001529335975647	-0.817426323890686	0.4383224546909332
iTRAQ1	Alpha-centractin (Centractin) (Centrosome-associated actin homolog) (Actin-RPV) (ARP1) - Homo sapie	P61163	ACTZ	4	100	-0.07162656635046005	-0.03700830414891243	0.2517181634902954	-0.14308327436447144
iTRAQ1	MAGUK p55 subfamily member 2 (Protein MPP2) (Discs large homolog 2) - Homo sapiens (Human)	Q14168	MPP2	7	100	-0.02751496247947216	-0.1820424497127533	-0.05482681468129158	0.2643842399120331
iTRAQ1	Protein D11Lgp1 homolog precursor - Homo sapiens (Human)	Q8N2G8	LGP1	3	100	0.09110328555107117	-0.20341216027736664	-0.06704076379537582	0.1793496310710907
iTRAQ1	Mucin-16 (Ovarian carcinoma antigen CA125) (Ovarian cancer related tumor marker CA125) (CA-125) - H	Q8WXI7	MUC16	4	100	0.2684982419013977	-0.12336406111717224	0.25960680842399597	-0.40474098920822144
iTRAQ1	Ryanodine receptor 2 (Cardiac muscle-type ryanodine receptor) (RyR2) (RYR-2) (Cardiac muscle ryanod	Q92736	RYR2	2	100	0.1402578204870224	-0.06864453852176666	-0.20202112197875977	0.13040784001350403
iTRAQ1	NFX1-type zinc finger-containing protein 1 - Homo sapiens (Human)	Q9P2E3	ZNFX1	4	100	0.10914216190576553	-0.015289937146008015	-0.15461225807666779	0.06076003238558769
iTRAQ1	Guanine nucleotide-binding protein G(I)/G(S)/G(O) gamma-12 subunit precursor - Homo sapiens (Human)	Q9UBI6	GBG12	3	100	-0.0851619616150856	0.13457658886909485	0.13337191939353943	-0.18278655409812927
iTRAQ1	Septin-9 (MLL septin-like fusion protein) (MLL septin-like fusion protein MSF-A) (Ovarian/Breast se	Q9UHD8	SEPT9	7	100	-0.4502714276313782	0.14394590258598328	-0.2953670620918274	0.6016926169395447
iTRAQ1	Plexin-B2 precursor (MM1) - Homo sapiens (Human)	O15031	PLXB2	3	100	-0.41615283489227295	0.49428462982177734	-0.3111379146575928	0.23300610482692719
iTRAQ1	Copine-3 (Copine III) - Homo sapiens (Human)	O75131	CPNE3	2	100	-0.3589593470096588	0.23042359948158264	-0.3029610216617584	0.4314967691898346
iTRAQ1	NADH dehydrogenase [ubiquinone] iron-sulfur protein 3. mitochondrial precursor (EC 1.6.5.3) (EC 1.6	O75489	NDUS3	2	100	0.2694706618785858	-0.01900855079293251	0.09166896343231201	-0.3421310782432556
iTRAQ1	Lymphocyte antigen Ly-6H precursor - Homo sapiens (Human)	O94772	LY6H	4	100	0.04426466301083565	-0.2367916852235794	-0.04255356267094612	0.23508058488368988
iTRAQ1	C-1-tetrahydrofolate synthase. cytoplasmic (C1-THF synthase) [Includes: Methylenetetrahydrofolate d	P11586	C1TC	6	100	-0.748890221118927	0.7547737956047058	0.021988866850733757	-0.027872415259480476
iTRAQ1	Protein disulfide-isomerase A4 precursor (EC 5.3.4.1) (Protein ERp-72) (ERp72) - Homo sapiens (Huma	P13667	PDIA4	6	100	-0.7118287086486816	0.3705373704433441	-0.27769386768341064	0.6189851760864258
iTRAQ1	Vacuolar ATP synthase subunit C (EC 3.6.3.14) (V-ATPase C subunit) (Vacuolar proton pump C subunit)	P21283	VATC	8	100	0.14413298666477203	-0.17931951582431793	-0.07611765712499619	0.11130417883396149
iTRAQ1	Ubiquinol-cytochrome-c reductase complex core protein I. mitochondrial precursor (EC 1.10.2.2) - Ho	P31930	UQCR1	4	100	0.3446449339389801	0.16671745479106903	-0.22430835664272308	-0.28705403208732605
iTRAQ1	Antigen KI-67 - Homo sapiens (Human)	P46013	KI67	3	100	-0.32950320839881897	0.22260844707489014	-0.10712435841560364	0.21401911973953247
iTRAQ1	Fascin (Singed-like protein) (55 kDa actin-bundling protein) (p55) - Homo sapiens (Human)	Q16658	FSCN1	5	100	-0.3830413520336151	0.22482940554618835	-0.04172355681657791	0.19993548095226288
iTRAQ1	Myosin-14 (Myosin heavy chain. nonmuscle IIc) (Nonmuscle myosin heavy chain IIc) (NMHC II-C) - Homo	Q7Z406	MYH14	2	100	0.05156577751040459	-0.16252371668815613	0.03185828775167465	0.07909965515136719
iTRAQ1	Leucine-rich repeat LGI family member 3 precursor (Leucine-rich glioma-inactivated protein 3) (LGI1	Q8N145	LGI3	2	100	0.22656849026679993	-0.26752400398254395	0.6322145462036133	-0.5912590026855469
iTRAQ1	Myeloid/lymphoid or mixed-lineage leukemia protein 3 homolog (EC 2.1.1.43) (Histone-lysine N-methyl	Q8NEZ4	MLL3	3	100	7.295720279216766E-4	-0.2267259657382965	0.4588177502155304	-0.23282136023044586
iTRAQ1	Myosin-18A (Myosin XVIIIa) (Myosin containing PDZ domain) (Molecule associated with JAK3 N-terminus	Q92614	MY18A	3	100	0.13656142354011536	-0.08836309611797333	0.08934645354747772	-0.13754476606845856
iTRAQ1	Copine-4 (Copine IV) (Copine-8) - Homo sapiens (Human)	Q96A23	CPNE4	4	100	-0.1199469193816185	-0.017845163121819496	-0.18663620948791504	0.3244282901287079
iTRAQ1	Vacuolar protein sorting-associated protein 35 (Vesicle protein sorting 35) (hVPS35) (Maternal-embr	Q96QK1	VPS35	5	100	-0.0053776102140545845	-0.036948274821043015	-0.023525560274720192	0.06585144251585007
iTRAQ1	Leucine zipper putative tumor suppressor 2 (Protein LAPSER1) - Homo sapiens (Human)	Q9BRK4	LZTS2	2	100	-0.09633587300777435	-0.2933402955532074	0.6918792128562927	-0.3022030293941498
iTRAQ1	Caspase recruitment domain-containing protein 14 (CARD-containing MAGUK protein 2) (Carma 2) - Homo	Q9BXL6	CAR14	4	100	0.3186704218387604	-0.18720656633377075	-0.32802265882492065	0.19655880331993103
iTRAQ1	Kinesin-like protein KIF17 (KIF3-related motor protein) - Homo sapiens (Human)	Q9P2E2	KIF17	3	100	0.10310667008161545	0.14789149165153503	-0.09075199067592621	-0.16024617850780487
iTRAQ1	Heat shock 70 kDa protein 12A - Homo sapiens (Human)	O43301	HS12A	6	100	0.06648898124694824	-0.0780557245016098	0.25283920764923096	-0.2412724643945694
iTRAQ1	Synaptotagmin-7 (Synaptotagmin VII) (SytVII) - Homo sapiens (Human)	O43581	SYT7	5	100	-0.0032937941141426563	-0.10349875688552856	-0.029226165264844894	0.13601870834827423
iTRAQ1	Proto-oncogene tyrosine-protein kinase ABL1 (EC 2.7.10.2) (p150) (c-ABL) (Abelson murine leukemia v	P00519	ABL1	3	100	0.37687739729881287	0.27841803431510925	-0.6558478474617004	5.52442972548306E-4
iTRAQ1	Glucose-6-phosphate isomerase (EC 5.3.1.9) (GPI) (Phosphoglucose isomerase) (PGI) (Phosphohexose is	P06744	G6PI	4	100	0.011823355220258236	0.07448022812604904	0.03194577619433403	-0.11824935674667358
iTRAQ1	Cytochrome c oxidase subunit VIb isoform 1 (EC 1.9.3.1) (COX VIb-1) - Homo sapiens (Human)	P14854	CX6B1	2	100	0.33868807554244995	-0.2436245083808899	-0.1267828494310379	0.03171927481889725
iTRAQ1	SON protein (SON3) (Negative regulatory element-binding protein) (NRE-binding protein) (DBP-5) (Bax	P18583	SON	3	99984	-0.17732524871826172	0.27838951349258423	-0.5363998413085938	0.43533557653427124
iTRAQ1	Receptor-type tyrosine-protein phosphatase zeta precursor (EC 3.1.3.48) (R-PTP-zeta) - Homo sapiens	P23471	PTPRZ	5	100	-0.24797047674655914	0.30391231179237366	-0.40639981627464294	0.35045796632766724
iTRAQ1	Oligodendrocyte-myelin glycoprotein precursor - Homo sapiens (Human)	P23515	OMGP	5	100	0.0981336161494255	-0.10521752387285233	0.17041733860969543	-0.16333343088626862
iTRAQ1	Cytosol aminopeptidase (EC 3.4.11.1) (Leucine aminopeptidase) (LAP) (Leucyl aminopeptidase) (Prolin	P28838	AMPL	4	100	-0.4419589340686798	0.2595575451850891	0.3120213449001312	-0.12961997091770172
iTRAQ1	Actin-like protein 3 (Actin-related protein 3) - Homo sapiens (Human)	P61158	ARP3	5	100	0.03410318121314049	-0.016230067238211632	-0.22512130439281464	0.20724819600582123
iTRAQ1	Collagen alpha-1(VII) chain precursor (Long-chain collagen) (LC collagen) - Homo sapiens (Human)	Q02388	CO7A1	5	100	0.08300130069255829	0.03700793907046318	-0.11890165507793427	-0.0011075850343331695
iTRAQ1	Protein disulfide-isomerase A6 precursor (EC 5.3.4.1) (Protein disulfide isomerase P5) (Thioredoxin	Q15084	PDIA6	4	100	-0.5556899309158325	0.33326759934425354	-0.309386283159256	0.531808614730835
iTRAQ1	IQ motif and Sec7 domain-containing protein 1 (ADP-ribosylation factors guanine nucleotide-exchange	Q6DN90	IQEC1	3	100	0.15922972559928894	-0.16590724885463715	0.22902275621891022	-0.222345232963562
iTRAQ1	Tau-tubulin kinase 2 (EC 2.7.11.1) - Homo sapiens (Human)	Q6IQ55	TTBK2	2	100	-0.11082407087087631	-0.2611162066459656	-6.025339826010168E-4	0.3725428283214569
iTRAQ1	Envoplakin (210 kDa paraneoplastic pemphigus antigen) (p210) (210 kDa cornified envelope precursor	Q92817	EVPL	4	100	0.24818319082260132	-0.1636638045310974	-0.06973399221897125	-0.01478539314121008
iTRAQ1	Histone H2A type 1-C - Homo sapiens (Human)	Q93077	H2A1C	4	100	1.1523534059524536	-0.02840222232043743	-0.46791398525238037	-0.6560372114181519
iTRAQ1	BTB/POZ domain-containing protein KCTD12 (Pfetin) (Predominantly fetal expressed T1 domain) - Homo	Q96CX2	KCD12	5	100	-0.17576879262924194	0.34185609221458435	-0.28784194588661194	0.12175465375185013
iTRAQ1	Cadherin-23 precursor (Otocadherin) - Homo sapiens (Human)	Q9H251	CAD23	5	100	-0.05699344724416733	0.11095113307237625	0.1523166000843048	-0.20627428591251373
iTRAQ1	Midasin (MIDAS-containing protein) - Homo sapiens (Human)	Q9NU22	MDN1	3	100	0.10723697394132614	0.01610487699508667	-0.13681243360042572	0.013470587320625782
iTRAQ1	Ankyrin repeat domain-containing protein 26 - Homo sapiens (Human)	Q9UPS8	ANR26	3	100	0.02231224812567234	-0.1318356990814209	0.4735865890979767	-0.3640631437301636
iTRAQ1	Disheveled-associated activator of morphogenesis 1 - Homo sapiens (Human)	Q9Y4D1	DAAM1	4	100	-0.09113359451293945	-0.41898348927497864	-0.10130449384450912	0.6114215850830078
iTRAQ1	Numb-like protein (Numb-R) - Homo sapiens (Human)	Q9Y6R0	NUMBL	3	100	-0.004003866109997034	-0.1369273066520691	0.3474418818950653	-0.20651069283485413
iTRAQ1	Histone deacetylase complex subunit SAP30 (Sin3-associated polypeptide. 30 kDa) (Sin3 corepressor c	O75446	SAP30	2	99991	-0.21251118183135986	-0.026660706847906113	-0.26489269733428955	0.5040646195411682
iTRAQ1	Ubiquitin conjugation factor E4 B (Ubiquitin fusion degradation protein 2) (Homozygously deleted in	O95155	UBE4B	4	100	0.004289601929485798	-0.1486046016216278	0.13494135439395905	0.009373648092150688
iTRAQ1	Serine/threonine-protein kinase OSR1 (EC 2.7.11.1) (Oxidative stress-responsive 1 protein) - Homo s	O95747	OXSR1	2	99992	-0.1344175636768341	0.044309183955192566	0.34350475668907166	-0.2533963918685913
iTRAQ1	Gelsolin precursor (Actin-depolymerizing factor) (ADF) (Brevin) (AGEL) - Homo sapiens (Human)	P06396	GELS	4	100	-0.08679661154747009	0.02788420021533966	0.38911980390548706	-0.3302074074745178
iTRAQ1	Transcription factor E2-alpha (Immunoglobulin enhancer-binding factor E12/E47) (Transcription facto	P15923	TFE2	2	99999	0.19354155659675598	0.2673438489437103	-0.37793609499931335	-0.08294929563999176
iTRAQ1	Ubiquitin-activating enzyme E1 (A1S9 protein) - Homo sapiens (Human)	P22314	UBE1	4	100	-0.1394229531288147	0.3467870056629181	0.09321781992912292	-0.3005818724632263
iTRAQ1	Glycerol-3-phosphate dehydrogenase. mitochondrial precursor (EC 1.1.99.5) (GPD-M) (GPDH-M) (mtGPD)	P43304	GPDM	3	100	-0.20726807415485382	-0.07951521128416061	0.3827784061431885	-0.09599513560533524
iTRAQ1	T-complex protein 1 subunit gamma (TCP-1-gamma) (CCT-gamma) (hTRiC5) - Homo sapiens (Human)	P49368	TCPG	5	100	-0.3823011815547943	0.35080045461654663	-0.03665187582373619	0.06815259903669357
iTRAQ1	NADH dehydrogenase [ubiquinone] flavoprotein 1. mitochondrial precursor (EC 1.6.5.3) (EC 1.6.99.3)	P49821	NDUV1	5	100	0.34473884105682373	0.006128836888819933	-0.1816769242286682	-0.16919073462486267
iTRAQ1	Histone H3.1 (H3/a) (H3/b) (H3/c) (H3/d) (H3/f) (H3/h) (H3/i) (H3/j) (H3/k) (H3/l) - Homo sapiens (	P68431	H31	4	100	1.0697704553604126	-0.0959458202123642	-0.4179016053676605	-0.5559229850769043
iTRAQ1	Neurogenic locus notch homolog protein 2 precursor (Notch 2) (hN2) [Contains: Notch 2 extracellular	Q04721	NOTC2	2	99998	0.0592077411711216	0.13815784454345703	-0.28752216696739197	0.09015659242868423
iTRAQ1	NAD(P) transhydrogenase. mitochondrial precursor (EC 1.6.1.2) (Pyridine nucleotide transhydrogenase	Q13423	NNTM	4	100	0.2734558880329132	0.18660686910152435	-0.143917515873909	-0.31614524126052856
iTRAQ1	Obscurin (Obscurin-myosin light chain kinase) (Obscurin-MLCK) (Obscurin-RhoGEF) - Homo sapiens (Hum	Q5VST9	OBSCN	3	100	-0.026139667257666588	-0.4488271474838257	-0.15505684912204742	0.6300236582756042
iTRAQ1	Rab effector MyRIP (Myosin-VIIa- and Rab-interacting protein) (Exophilin-8) (Slp homolog lacking C2	Q8NFW9	MYRIP	2	99996	0.1830216944217682	-0.24883314967155457	0.16944190859794617	-0.10363046824932098
iTRAQ1	Nesprin-2 (Nuclear envelope spectrin repeat protein 2) (Syne-2) (Synaptic nuclear envelope protein	Q8WXH0	SYNE2	2	100	0.44872552156448364	-0.30470964312553406	0.1541421264410019	-0.29815801978111267
iTRAQ1	Dedicator of cytokinesis protein 6 - Homo sapiens (Human)	Q96HP0	DOCK6	2	100	-0.1549665629863739	0.035340942442417145	0.18747611343860626	-0.0678505003452301
iTRAQ1	Protein NipSnap1 - Homo sapiens (Human)	Q9BPW8	NIPS1	4	100	0.049340296536684036	0.02858215570449829	0.030531223863363266	-0.1084536761045456
iTRAQ1	Death-inducer obliterator 1 (DIO-1) (Death-associated transcription factor 1) (DATF-1) (hDido1) - H	Q9BTC0	DIDO1	3	99999	0.0049473741091787815	-0.026536844670772552	-0.2274092584848404	0.2489987313747406
iTRAQ1	DNA replication factor Cdt1 (Double parked homolog) (DUP) - Homo sapiens (Human)	Q9H211	CDT1	2	100	-0.27038612961769104	-0.04674903303384781	-0.11002134531736374	0.4271565079689026
iTRAQ1	Reticulon-4 (Neurite outgrowth inhibitor) (Nogo protein) (Foocen) (Neuroendocrine-specific protein)	Q9NQC3	RTN4	4	100	-0.5166942477226257	0.14100204408168793	-0.02305304817855358	0.39874526858329773
iTRAQ1	Probable histone-lysine N-methyltransferase ASH1L (EC 2.1.1.43) (ASH1-like protein) (Absent small a	Q9NR48	ASH1L	2	100	0.3162515461444855	-0.041745979338884354	-0.26435402035713196	-0.010151543654501438
iTRAQ1	Ribosome-binding protein 1 (Ribosome receptor protein) (180 kDa ribosome receptor homolog) (ES/130-	Q9P2E9	RRBP1	5	100	-0.4716895520687103	0.6369783282279968	-1.0575251579284668	0.8922364115715027
iTRAQ1	TBC1 domain family member 14 - Homo sapiens (Human)	Q9P2M4	TBC14	2	99945	0.24074958264827728	-0.2597464621067047	-0.533935546875	0.5529324412345886
iTRAQ1	NADH dehydrogenase [ubiquinone] 1 alpha subcomplex subunit 12 (EC 1.6.5.3) (EC 1.6.99.3) (NADH-ubiq	Q9UI09	NDUAC	3	100	0.26470568776130676	0.07608948647975922	-0.04047541320323944	-0.30031976103782654
iTRAQ1	TRAF2 and NCK-interacting protein kinase (EC 2.7.11.1) - Homo sapiens (Human)	Q9UKE5	TNIK	2	100	0.0073512098751962185	0.03702407702803612	0.17843343317508698	-0.22280871868133545
iTRAQ1	Microtubule-actin cross-linking factor 1. isoforms 1/2/3/5 (Actin cross-linking family protein 7) (	Q9UPN3	MACF1	3	100	-0.1019350066781044	0.363571435213089	-0.4240350127220154	0.1623985916376114
iTRAQ1	Talin-1 - Homo sapiens (Human)	Q9Y490	TLN1	2	100	0.12373609840869904	0.12502963840961456	-0.43313080072402954	0.18436504900455475
iTRAQ1	Chloride intracellular channel protein 4 (Intracellular chloride ion channel protein p64H1) - Homo	Q9Y696	CLIC4	4	100	-0.3072984516620636	0.343773752450943	0.38652941584587097	-0.42300471663475037
iTRAQ1	Agrin precursor - Homo sapiens (Human)	O00468	AGRIN	2	100	0.21868069469928741	-0.34378212690353394	0.31961509585380554	-0.19451364874839783
iTRAQ1	Ubiquinol-cytochrome c reductase complex ubiquinone-binding protein QP-C (EC 1.10.2.2) (Ubiquinol-c	O14949	UCRQ	3	100	0.27079519629478455	0.15077830851078033	0.00804264098405838	-0.42961612343788147
iTRAQ1	Probable phospholipid-transporting ATPase IIB (EC 3.6.3.1) - Homo sapiens (Human)	O43861	ATP9B	2	99.96	0.4360453486442566	-0.2671414315700531	-0.015322140417993069	-0.15358178317546844
iTRAQ1	NADH dehydrogenase [ubiquinone] iron-sulfur protein 2. mitochondrial precursor (EC 1.6.5.3) (EC 1.6	O75306	NDUS2	2	100	0.10909803956747055	0.14106641709804535	0.09680702537298203	-0.3469714820384979
iTRAQ1	Sphingosine-1-phosphate lyase 1 (EC 4.1.2.27) (SP-lyase) (hSPL) (Sphingosine-1-phosphate aldolase)	O95470	SGPL1	2	100	-0.049999553710222244	-0.157917782664299	0.027778472751379013	0.18013885617256165
iTRAQ1	Cytochrome c1. heme protein. mitochondrial precursor (Cytochrome c-1) - Homo sapiens (Human)	P08574	CY1	3	100	0.2911532521247864	0.08986023813486099	-0.14793725311756134	-0.23307621479034424
iTRAQ1	Cystic fibrosis transmembrane conductance regulator (CFTR) (cAMP-dependent chloride channel) (ATP-b	P13569	CFTR	2	100	0.3007488548755646	0.016748983412981033	-0.20723778009414673	-0.11026006191968918
iTRAQ1	Keratin. type I cytoskeletal 10 (Cytokeratin-10) (CK-10) (Keratin-10) (K10) - Homo sapiens (Human)	P13645	K1C10	3	100	0.02560449205338955	-0.3626737594604492	0.35070669651031494	-0.013637404888868332
iTRAQ1	CD99 antigen precursor (T-cell surface glycoprotein E2) (E2 antigen) (Protein MIC2) (12E7) - Homo s	P14209	CD99	2	100	-0.4582519233226776	0.9695509672164917	-0.18460868299007416	-0.3266903758049011
iTRAQ1	Glucosidase 2 subunit beta precursor (Glucosidase II subunit beta) (Protein kinase C substrate. 60.	P14314	GLU2B	4	100	-0.6708842515945435	0.40703484416007996	-0.3592332899570465	0.62308269739151
iTRAQ1	Zinc finger protein 40 (Human immunodeficiency virus type I enhancer-binding protein 1) (HIV-EP1) (	P15822	ZEP1	4	100	0.06867379695177078	0.11227654665708542	0.07306665182113647	-0.2540169954299927
iTRAQ1	Keratin. type II cytoskeletal 2 epidermal (Cytokeratin-2e) (K2e) (CK 2e) - Homo sapiens (Human)	P35908	K22E	2	100	0.16334696114063263	-0.1237933486700058	-0.06883103400468826	0.029277421534061432
iTRAQ1	Kinetochore-associated protein 1 (Rough deal homolog) (hRod) (HsROD) (Rod) - Homo sapiens (Human)	P50748	KNTC1	2	99997	-0.12692226469516754	0.14328162372112274	0.14936108887195587	-0.16572044789791107
iTRAQ1	PR domain zinc finger protein 15 (PR domain-containing protein 15) (Zinc finger protein 298) - Homo	P57071	PRD15	2	100	-0.033313944935798645	0.1002446636557579	-0.06073547899723053	-0.006195241119712591
iTRAQ1	T-lymphoma invasion and metastasis-inducing protein 1 (TIAM-1 protein) - Homo sapiens (Human)	Q13009	TIAM1	2	100	-0.32429277896881104	0.47589951753616333	-0.32066112756729126	0.16905440390110016
iTRAQ1	AP-3 complex subunit beta-2 (Adapter-related protein complex 3 beta-2 subunit) (Beta3B-adaptin) (Ad	Q13367	AP3B2	2	99998	-0.21140383183956146	-0.05305831879377365	-0.13420401513576508	0.3986661732196808
iTRAQ1	Neuronal membrane glycoprotein M6-b (M6b) - Homo sapiens (Human)	Q13491	GPM6B	3	100	-0.027386745437979698	0.047842711210250854	-0.05664945766329765	0.03619348630309105
iTRAQ1	Cadherin-related tumor suppressor homolog precursor (Protein fat homolog) - Homo sapiens (Human)	Q14517	FATH	2	99288	0.08934608846902847	-0.43621665239334106	0.18601205945014954	0.16085852682590485
iTRAQ1	Thyroid receptor-interacting protein 12 (TRIP12) - Homo sapiens (Human)	Q14669	TRIPC	3	100	-0.41730472445487976	-0.07161501049995422	0.1356298327445984	0.3532899022102356
iTRAQ1	Nuclear mitotic apparatus protein 1 (NuMA protein) (SP-H antigen) - Homo sapiens (Human)	Q14980	NUMA1	2	100	0.02948010340332985	0.10915926098823547	-0.2123894840478897	0.07375012338161469
iTRAQ1	F-box only protein 38 (Modulator of KLF7 activity homolog) (MoKA) - Homo sapiens (Human)	Q6PIJ6	FBX38	2	99851	0.022263947874307632	-0.21794818341732025	0.5862162709236145	-0.3905320465564728
iTRAQ1	Mitochondrial Rho GTPase 1 (EC 3.6.5.-) (MIRO-1) (hMiro-1) (Ras homolog gene family member T1) (Rac	Q8IXI2	MIRO1	3	100	-0.0469362735748291	0.23402252793312073	-0.1931840181350708	0.006097756791859865
iTRAQ1	Partitioning-defective 3 homolog B (PAR3-beta) (Partitioning-defective 3-like protein) (PAR3-L prot	Q8TEW8	PAR3L	2	99999	-0.10975152254104614	-0.31149768829345703	0.24198424816131592	0.17926496267318726
iTRAQ1	Immunoglobulin superfamily member 8 precursor (CD81 partner 3) (Glu-Trp-Ile EWI motif-containing pr	Q969P0	IGSF8	3	100	-0.08713404834270477	-0.4155987501144409	0.5264762043952942	-0.02374342270195484
iTRAQ1	Immunoglobulin superfamily member 21 precursor - Homo sapiens (Human)	Q96ID5	IGS21	3	100	-0.07144872099161148	-0.09845534712076187	0.03180010989308357	0.13810396194458008
iTRAQ1	60S ribosomal protein L10-like - Homo sapiens (Human)	Q96L21	RL10L	4	100	-0.03607551008462906	-0.11141747236251831	-0.21116429567337036	0.3586573004722595
iTRAQ1	SH3-containing GRB2-like protein 3-interacting protein 1 (Endophilin-3-interacting protein) - Homo	Q9BQI5	SGIP1	4	100	0.11258529126644135	0.1306513547897339	-0.11696820706129074	-0.1262684464454651
iTRAQ1	Centrosome-associated protein CEP250 (Centrosomal protein 2) (Centrosomal Nek2-associated protein 1	Q9BV73	CP250	2	100	-0.0951203852891922	-0.393120676279068	-0.260637491941452	0.748878538608551
iTRAQ1	SH3 domain-binding glutamic acid-rich-like protein 3 (SH3 domain-binding protein 1) (SH3BP-1) - Hom	Q9H299	SH3L3	2	100	0.07789186388254166	0.02951684221625328	0.021548312157392502	-0.12895701825618744
iTRAQ1	PR domain zinc finger protein 5 (PR domain-containing protein 5) - Homo sapiens (Human)	Q9NQX1	PRDM5	2	99999	-0.36712831258773804	-0.11811541765928268	0.5271140336990356	-0.041870277374982834
iTRAQ1	Matrix-remodelling-associated protein 5 precursor (Adhesion protein with leucine-rich repeats and i	Q9NR99	MXRA5	2	99994	-0.00864098034799099	-0.138717919588089	0.2571125626564026	-0.10975365340709686
iTRAQ1	Bromodomain and WD repeat domain-containing protein 1 (WD repeat protein 9) - Homo sapiens (Human)	Q9NSI6	BRWD1	2	100	0.16856035590171814	0.0716245099902153	0.3923332095146179	-0.6325180530548096
iTRAQ1	ADAM 22 precursor (A disintegrin and metalloproteinase domain 22) (Metalloproteinase-like. disinteg	Q9P0K1	ADA22	2	100	0.029845494776964188	-0.2982912063598633	0.4983980059623718	-0.22995229065418243
iTRAQ1	DnaJ homolog subfamily B member 11 precursor (ER-associated dnaJ protein 3) (ErJ3) (ER-associated H	Q9UBS4	DNJBB	4	100	-0.37869179248809814	0.3304581344127655	-0.5259277820587158	0.5741614103317261
iTRAQ1	Neuronal-specific septin-3 - Homo sapiens (Human)	Q9UH03	SEPT3	5	100	-0.11877460777759552	-0.059000466018915176	-0.009492184966802597	0.1872672587633133
iTRAQ1	Contactin-associated protein-like 2 precursor (Cell recognition molecule Caspr2) - Homo sapiens (Hu	Q9UHC6	CNTP2	4	100	0.04938362538814545	-0.3712518811225891	0.2417895793914795	0.08007866144180298
iTRAQ1	Bromodomain adjacent to zinc finger domain 2B (hWALp4) - Homo sapiens (Human)	Q9UIF8	BAZ2B	3	100	0.21188853681087494	-0.1511256843805313	-0.007375662215054035	-0.05338718369603157
iTRAQ1	Myosin-6 (Myosin VI) - Homo sapiens (Human)	Q9UM54	MYO6	5	100	-0.15856067836284637	-0.08401709049940109	0.27757981419563293	-0.03500204533338547
iTRAQ1	Transferrin receptor protein 2 (TfR2) - Homo sapiens (Human)	Q9UP52	TFR2	3	99991	-0.10297023504972458	-0.07124986499547958	0.2975638210773468	-0.12334371358156204
iTRAQ1	Talin-2 - Homo sapiens (Human)	Q9Y4G6	TLN2	2	100	0.1844913363456726	-0.027606312185525894	-0.14816875755786896	-0.008716261945664883
iTRAQ1	Voltage-dependent L-type calcium channel subunit beta-4 (CAB4) (Calcium channel voltage-dependent s	O00305	CACB4	2	100	0.014437464065849781	0.04626884683966637	-0.10386793315410614	0.04316162317991257
iTRAQ1	Fatty acid-binding protein. brain (B-FABP) (Brain lipid-binding protein) (BLBP) (Mammary-derived gr	O15540	FABPB	3	100	-1.126535177230835	0.9700313806533813	-0.2087743878364563	0.3652781844139099
iTRAQ1	SWI/SNF-related matrix-associated actin-dependent regulator of chromatin subfamily A member 5 (EC 3	O60264	SMCA5	2	99998	-0.5884087681770325	0.6191887259483337	-0.2402055710554123	0.20942559838294983
iTRAQ1	WD repeat protein 1 (Actin-interacting protein 1) (AIP1) (NORI-1) - Homo sapiens (Human)	O75083	WDR1	3	100	0.05879790335893631	-0.05474197864532471	0.16806405782699585	-0.17211997509002686
iTRAQ1	PHD finger protein 2 (GRC5) - Homo sapiens (Human)	O75151	PHF2	2	100	0.2682669758796692	0.13008110225200653	-0.033137138932943344	-0.36521095037460327
iTRAQ1	Vesicle-trafficking protein SEC22b (SEC22 vesicle-trafficking protein homolog B) (SEC22 vesicle-tra	O75396	SC22B	2	100	-0.23292694985866547	0.23138543963432312	-0.08879080414772034	0.09033230692148209
iTRAQ1	Carbonyl reductase [NADPH] 3 (EC 1.1.1.184) (NADPH-dependent carbonyl reductase 3) - Homo sapiens (	O75828	DHC3	3	100	-0.22248724102973938	0.3748360276222229	-0.10211397707462311	-0.050234805792570114
iTRAQ1	Protocadherin-8 precursor (Arcadlin) - Homo sapiens (Human)	O95206	PCDH8	3	100	-0.2720683515071869	0.03133886307477951	0.06782661378383636	0.1729028820991516
iTRAQ1	NADH dehydrogenase [ubiquinone] 1 beta subcomplex subunit 10 (EC 1.6.5.3) (EC 1.6.99.3) (NADH-ubiqu	O96000	NDUBA	2	100	0.5531217455863953	-0.05008020997047424	-0.12455355376005173	-0.3784879744052887
iTRAQ1	Integrin alpha-V precursor (Vitronectin receptor subunit alpha) (CD51 antigen) [Contains: Integrin	P06756	ITAV	3	100	-0.26274821162223816	0.21765053272247314	-0.0701994076371193	0.1152971088886261
iTRAQ1	Cytochrome c oxidase polypeptide VIc precursor (EC 1.9.3.1) - Homo sapiens (Human)	P09669	COX6C	2	99999	0.3717302978038788	0.034913867712020874	-0.049318186938762665	-0.3573260009288788
iTRAQ1	Ubiquinol-cytochrome c reductase complex 14 kDa protein (EC 1.10.2.2) (Complex III subunit VI) (QP-	P14927	UCR6	4	100	0.3189239799976349	0.05918920412659645	-0.21793970465660095	-0.1601734608411789
iTRAQ1	Lamin-B1 - Homo sapiens (Human)	P20700	LMNB1	2	99695	0.11533306539058685	-0.16349586844444275	-0.03575434163212776	0.08391714096069336
iTRAQ1	Nebulin - Homo sapiens (Human)	P20929	NEBU	2	100	0.0664726048707962	-0.3528781831264496	-0.15891283750534058	0.44531840085983276
iTRAQ1	Laminin alpha-2 chain precursor (Laminin M chain) (Merosin heavy chain) - Homo sapiens (Human)	P24043	LAMA2	3	100	0.19378849864006042	0.31382980942726135	-0.14079855382442474	-0.3668197691440582
iTRAQ1	Microtubule-associated protein 4 (MAP 4) - Homo sapiens (Human)	P27816	MAP4	4	100	-0.7074833512306213	0.792495846748352	-0.2890796661376953	0.2040671706199646
iTRAQ1	Phosphatidylinositol 4-kinase alpha (EC 2.7.1.67) (PI4-kinase alpha) (PtdIns-4-kinase alpha) (PI4K-	P42356	PI4KA	3	100	0.07296834141016006	-0.2038433998823166	-0.2674331068992615	0.3983081579208374
iTRAQ1	NADH dehydrogenase [ubiquinone] 1 alpha subcomplex subunit 8 (EC 1.6.5.3) (EC 1.6.99.3) (NADH-ubiqu	P51970	NDUA8	3	100	0.31658318638801575	-0.02111057937145233	-0.062763512134552	-0.2327090948820114
iTRAQ1	Rho GDP-dissociation inhibitor 1 (Rho GDI 1) (Rho-GDI alpha) - Homo sapiens (Human)	P52565	GDIR	3	100	-0.27480873465538025	0.09906055778265	0.21026310324668884	-0.03451492637395859
iTRAQ1	Cysteine-rich protein 2 (CRP2) (Protein ESP1) - Homo sapiens (Human)	P52943	CRIP2	3	100	-1.1163386106491089	0.5408728122711182	-0.6756450533866882	1.2511109113693237
iTRAQ1	Smoothelin - Homo sapiens (Human)	P53814	SMOO	2	99999	0.0625285655260086	-0.36993664503097534	0.26896387338638306	0.03844420611858368
iTRAQ1	Cadherin-13 precursor (Truncated-cadherin) (T-cadherin) (T-cad) (Heart-cadherin) (H-cadherin) (P105	P55290	CAD13	2	100	0.006002486217767	-0.23507383465766907	-0.035167478024959564	0.2642388343811035
iTRAQ1	Puromycin-sensitive aminopeptidase (EC 3.4.11.-) (PSA) - Homo sapiens (Human)	P55786	PSA	4	100	-0.030141556635499	0.1239476129412651	0.0023547520395368338	-0.09616080671548843
iTRAQ1	Histone H2B type 1-D (H2B.b) (H2B/b) (H2B.1 B) (HIRA-interacting protein 2) - Homo sapiens (Human)	P58876	H2B1D	4	100	1.1865416765213013	-0.04446430876851082	-0.6428236365318298	-0.4992537796497345
iTRAQ1	Actin-related protein 2/3 complex subunit 4 (ARP2/3 complex 20 kDa subunit) (p20-ARC) - Homo sapien	P59998	ARPC4	2	100	0.03841214254498482	-0.08645836263895035	-0.07682164013385773	0.12486786395311356
iTRAQ1	Ras-related protein R-Ras2 (Ras-like protein TC21) (Teratocarcinoma oncogene) - Homo sapiens (Human	P62070	RRAS2	3	100	0.021556373685598373	-0.3052288591861725	0.2623099088668823	0.02136256918311119
iTRAQ1	28S ribosomal protein S9. mitochondrial precursor (S9mt) (MRP-S9) - Homo sapiens (Human)	P82933	RT09	3	99999	0.26138097047805786	-0.10317207872867584	0.1093960851430893	-0.2676049768924713
iTRAQ1	Protocadherin-1 precursor (Protocadherin-42) (PC42) (Cadherin-like protein 1) - Homo sapiens (Human	Q08174	PCDH1	3	99999	-0.037935223430395126	-0.2382497489452362	-0.4103686511516571	0.6865535974502563
iTRAQ1	Apical-like protein (Protein APXL) - Homo sapiens (Human)	Q13796	APXL	2	100	0.10766511410474777	-0.3550732433795929	-0.20896147191524506	0.4563696086406708
iTRAQ1	Plakophilin-1 (Band-6 protein) (B6P) - Homo sapiens (Human)	Q13835	PKP1	2	99994	0.25084367394447327	0.11887549608945847	0.14854742586612701	-0.5182666182518005
iTRAQ1	Serum paraoxonase/arylesterase 2 (EC 3.1.1.2) (EC 3.1.8.1) (PON 2) (Serum aryldialkylphosphatase 2)	Q15165	PON2	4	100	-0.4350305199623108	0.15815302729606628	-0.27185916900634766	0.5487366914749146
iTRAQ1	UTP--glucose-1-phosphate uridylyltransferase 2 (EC 2.7.7.9) (UDP-glucose pyrophosphorylase 2) (UDPG	Q16851	UGPA2	2	99999	-0.06274803727865219	-0.012824447825551033	-0.18711893260478973	0.2626914083957672
iTRAQ1	BTB/POZ domain-containing protein KCTD16 - Homo sapiens (Human)	Q68DU8	KCD16	2	99998	-0.07575245201587677	0.07825677841901779	-0.36299532651901245	0.360491007566452
iTRAQ1	Prostate. ovary. testis-expressed protein on chromosome 8 - Homo sapiens (Human)	Q6S8J7	POTE8	3	100	-0.022892890498042107	-0.18012577295303345	0.3598542809486389	-0.1568356156349182
iTRAQ1	G protein-regulated inducer of neurite outgrowth 1 (GRIN1) - Homo sapiens (Human)	Q7Z2K8	GRIN1	2	100	0.033101920038461685	-0.12467742711305618	-0.10183803737163544	0.19341355562210083
iTRAQ1	NACHT. LRR and PYD-containing protein 13 (Nucleotide-binding oligomerization domain protein 14) - H	Q86W25	NAL13	2	99993	-0.033777203410863876	-0.6080461144447327	0.13247081637382507	0.509352445602417
iTRAQ1	Golgi phosphoprotein 2 (Golgi membrane protein GP73) - Homo sapiens (Human)	Q8NBJ4	GP73	2	100	-0.07503727078437805	0.18002630770206451	-0.6519215106964111	0.5469324588775635
iTRAQ1	Myosin IIIA (EC 2.7.11.1) - Homo sapiens (Human)	Q8NEV4	MYO3A	2	100	0.23094798624515533	0.042768657207489014	-0.38292571902275085	0.1092090755701065
iTRAQ1	Syntaxin-binding protein 6 (Amisyn) - Homo sapiens (Human)	Q8NFX7	STXB6	3	100	0.5240461826324463	0.2109726220369339	1.1966139078140259	-1.9316326379776
iTRAQ1	Carnitine O-palmitoyltransferase I. brain isoform (EC 2.3.1.21) (Carnitine palmitoyltransferase 1C)	Q8TCG5	CPT1C	2	99977	0.11408058553934097	-0.07170016318559647	0.13356652855873108	-0.17594695091247559
iTRAQ1	Glutamate [NMDA] receptor subunit 3A precursor (N-methyl-D-aspartate receptor subtype NR3A) (NMDAR-	Q8TCU5	NMD3A	2	99997	0.07576878368854523	-0.11413802206516266	-0.12037108093500137	0.1587403267621994
iTRAQ1	Wiskott-Aldrich syndrome protein family member 1 (WASP-family protein member 1) (Protein WAVE-1) (V	Q92558	WASF1	3	100	0.05468165501952171	0.15126140415668488	-0.14291203022003174	-0.06303101778030396
iTRAQ1	Pre-mRNA-splicing factor ATP-dependent RNA helicase PRP16 (EC 3.6.1.-) (ATP-dependent RNA helicase	Q92620	PRP16	3	99998	0.0783390924334526	0.0056054298765957355	-0.13754281401634216	0.05359829217195511
iTRAQ1	Methyltransferase-like protein 2 (EC 2.1.1.-) - Homo sapiens (Human)	Q96IZ6	METL2	2	99991	-0.07062795758247375	-0.23258455097675323	0.3159347176551819	-0.012722213752567768
iTRAQ1	Protein disulfide-isomerase TXNDC10 precursor (EC 5.3.4.1) (Thioredoxin domain-containing protein 1	Q96JJ7	TXD10	4	100	-0.10121285915374756	-0.013798316940665245	-0.18361760675907135	0.2986287772655487
iTRAQ1	Lysosomal-trafficking regulator (Beige homolog) - Homo sapiens (Human)	Q99698	LYST	3	100	-0.34458187222480774	-0.3724265396595001	0.7082724571228027	0.008735932409763336
iTRAQ1	Collagen alpha-1(XII) chain precursor - Homo sapiens (Human)	Q99715	COCA1	2	99997	-0.07185982167720795	-0.12677590548992157	0.002073490060865879	0.19656223058700562
iTRAQ1	T-complex protein 1 subunit eta (TCP-1-eta) (CCT-eta) (HIV-1 Nef-interacting protein) - Homo sapien	Q99832	TCPH	4	100	-0.09208384156227112	0.2136654257774353	-0.09983067214488983	-0.02175091579556465
iTRAQ1	Sorbin and SH3 domain-containing protein 1 (Ponsin) (c-Cbl-associated protein) (CAP) (SH3 domain pr	Q9BX66	SRBS1	2	99731	-0.1252060979604721	0.024659348651766777	0.3062589168548584	-0.20571215450763702
iTRAQ1	Zinc finger protein 644 (Zinc finger motif enhancer-binding protein 2) (Zep-2) - Homo sapiens (Huma	Q9H582	ZN644	3	100	0.18565651774406433	-0.06880839169025421	-0.19433525204658508	0.07748712599277496
iTRAQ1	Mitochondrial glutamate carrier 1 (GC-1) (Glutamate/H(+) symporter 1) (Solute carrier family 25 mem	Q9H936	GHC1	2	100	0.45434650778770447	-0.17897599935531616	-0.243832066655159	-0.0315384641289711
iTRAQ1	Bromodomain adjacent to zinc finger domain protein 1A (ATP-utilizing chromatin assembly and remodel	Q9NRL2	BAZ1A	2	99993	0.23884382843971252	-0.16862156987190247	-0.03928638622164726	-0.030935877934098244
iTRAQ1	Chromodomain-helicase-DNA-binding protein 7 (EC 3.6.1.-) (ATP-dependent helicase CHD7) (CHD-7) (Fra	Q9P2D1	CHD7	3	99994	0.269855797290802	0.1327725499868393	-0.47193166613578796	0.06930331140756607
iTRAQ1	Ankyrin repeat and FYVE domain-containing protein 1 (Ankyrin repeats hooked to a zinc finger motif)	Q9P2R3	ANFY1	2	100	-0.042739689350128174	0.178113654255867	0.05531071498990059	-0.19068469107151031
iTRAQ1	Bridging integrator 2 (Breast cancer-associated protein 1) - Homo sapiens (Human)	Q9UBW5	BIN2	2	100	0.16707931458950043	-0.2046385556459427	0.21231353282928467	-0.1747542917728424
iTRAQ1	Myeloid/lymphoid or mixed-lineage leukemia protein 4 (Trithorax homolog 2) - Homo sapiens (Human)	Q9UMN6	MLL4	2	100	0.04348410293459892	0.014746312983334064	0.004006929229944944	-0.062237344682216644
iTRAQ1	Timeless homolog (hTIM) - Homo sapiens (Human)	Q9UNS1	TIM	2	99992	-0.1757168471813202	-0.2823897898197174	0.37462499737739563	0.08348163962364197
iTRAQ1	Transcription intermediary factor 1-gamma (TIF1-gamma) (Tripartite motif-containing protein 33) (RE	Q9UPN9	TIF1G	2	99954	-0.06184548884630203	-0.17464344203472137	-0.04593270272016525	0.28242161870002747
iTRAQ1	Protein KIAA1045 - Homo sapiens (Human)	Q9UPV7	K1045	3	100	0.0674646869301796	-0.20548023283481598	0.1523044854402542	-0.014288945123553276
iTRAQ1	Proliferation-associated protein 2G4 (Cell cycle protein p38-2G4 homolog) (hG4-1) (ErbB3-binding pr	Q9UQ80	PA2G4	2	100	-0.04066597670316696	0.16577360033988953	-0.3088946044445038	0.18378698825836182
iTRAQ1	Protein C21orf5 - Homo sapiens (Human)	Q9Y3R5	CU005	3	99987	0.219500333070755	-0.10092269629240036	0.39285120368003845	-0.5114288330078125
iTRAQ1	Vacuolar ATP synthase subunit D (EC 3.6.3.14) (V-ATPase D subunit) (Vacuolar proton pump D subunit)	Q9Y5K8	VATD	3	100	0.06695405393838882	-0.09676942974328995	-0.12323078513145447	0.1530461609363556
iTRAQ1	Mitochondrial carrier homolog 2 (Met-induced mitochondrial protein) - Homo sapiens (Human)	Q9Y6C9	MTCH2	3	100	0.08414517343044281	0.23880568146705627	-0.47960031032562256	0.15664945542812347
iTRAQ1	DNA (cytosine-5)-methyltransferase 3A (EC 2.1.1.37) (Dnmt3a) (DNA methyltransferase HsaIIIA) (DNA M	Q9Y6K1	DNM3A	2	99887	-0.07831084728240967	-0.13413646817207336	0.06984326988458633	0.1426040381193161
iTRAQ1	Lysosomal alpha-mannosidase precursor (EC 3.2.1.24) (Mannosidase. alpha B) (Lysosomal acid alpha-ma	O00754	MA2B1	2	100	0.050428394228219986	0.3087870180606842	0.09993832558393478	-0.4591537415981293
iTRAQ1	Citron Rho-interacting kinase (EC 2.7.11.1) (CRIK) (Rho-interacting. serine/threonine-protein kinas	O14578	CTRO	2	98543	0.11904306709766388	0.09358752518892288	0.061975933611392975	-0.27460652589797974
iTRAQ1	Chromodomain-helicase-DNA-binding protein 1 (EC 3.6.1.-) (ATP-dependent helicase CHD1) (CHD-1) - Ho	O14646	CHD1	2	99997	0.19856904447078705	-0.18818992376327515	-0.3310680091381073	0.3206888735294342
iTRAQ1	Transportin-2 (Karyopherin beta-2b) - Homo sapiens (Human)	O14787	TNPO2	2	100	0.07092861831188202	0.1784747838973999	-0.4313349425792694	0.18193155527114868
iTRAQ1	Protein KIAA0355 - Homo sapiens (Human)	O15063	K0355	2	99.94	-0.16779831051826477	-9.435819811187685E-4	0.29302549362182617	-0.12428359687328339
iTRAQ1	Serine/threonine-protein kinase DCAMKL1 (EC 2.7.11.1) (Doublecortin-like and CAM kinase-like 1) - H	O15075	DCAK1	2	100	0.1485939621925354	0.015650009736418724	-0.27475422620773315	0.11051023751497269
iTRAQ1	Alpha-actinin-4 (Non-muscle alpha-actinin 4) (F-actin cross-linking protein) - Homo sapiens (Human)	O43707	ACTN4	3	99999	0.18846216797828674	-0.28738677501678467	0.19497810304164886	-0.09605351090431213
iTRAQ1	Calumenin precursor (Crocalbin) (IEF SSP 9302) - Homo sapiens (Human)	O43852	CALU	2	100	-0.7836036086082458	0.35153958201408386	-0.45409509539604187	0.8861591219902039
iTRAQ1	Autoimmune regulator (Autoimmune polyendocrinopathy candidiasis ectodermal dystrophy protein) (APEC	O43918	AIRE	2	98815	-0.4405154287815094	-0.13855034112930298	0.48177164793014526	0.09729409962892532
iTRAQ1	Down syndrome cell adhesion molecule precursor (CHD2) - Homo sapiens (Human)	O60469	DSCAM	2	99996	0.1719244420528412	-0.12127828598022461	0.1556285172700882	-0.20627467334270477
iTRAQ1	Adenylate cyclase type 9 (EC 4.6.1.1) (Adenylate cyclase type IX) (ATP pyrophosphate-lyase 9) (Aden	O60503	ADCY9	2	100	0.1271636039018631	-0.08657531440258026	-0.06353066116571426	0.022942371666431427
iTRAQ1	Programmed cell death protein 6 (Probable calcium-binding protein ALG-2) - Homo sapiens (Human)	O75340	PDCD6	3	100	-0.21956411004066467	0.10864578932523727	-0.04202684015035629	0.15294517576694489
iTRAQ1	Diacylglycerol kinase iota (EC 2.7.1.107) (Diglyceride kinase iota) (DGK-iota) (DAG kinase iota) -	O75912	DGKI	2	99901	-1.201168417930603	1.1181892156600952	0.417474627494812	-0.3344953656196594
iTRAQ1	Slit homolog 2 protein precursor (Slit-2) [Contains: Slit homolog 2 protein N-product; Slit homolog	O94813	SLIT2	2	99981	0.688740611076355	-0.13560323417186737	-0.22359250485897064	-0.3295448422431946
iTRAQ1	Tight junction protein ZO-3 (Zonula occludens 3 protein) (Zona occludens 3 protein) (Tight junction	O95049	ZO3	2	99998	0.37653085589408875	1.8665399693418294E-4	-0.2704980969429016	-0.10621938854455948
iTRAQ1	NADH dehydrogenase [ubiquinone] 1 alpha subcomplex subunit 3 (EC 1.6.5.3) (EC 1.6.99.3) (NADH-ubiqu	O95167	NDUA3	2	99.93	0.17786990106105804	0.09994279593229294	-0.07549753785133362	-0.20231515169143677
iTRAQ1	Glycosyltransferase-like protein LARGE1 (EC 2.4.-.-) (Acetylglucosaminyltransferase-like 1A) - Homo	O95461	LARGE	2	98729	0.3699615001678467	-0.08797992020845413	0.15550243854522705	-0.4374840259552002
iTRAQ1	Zinc finger and BTB domain-containing protein 11 - Homo sapiens (Human)	O95625	ZBT11	2	99996	0.1293269842863083	-0.2344304472208023	-0.01766667515039444	0.12277013063430786
iTRAQ1	Multidrug resistance protein 1 (EC 3.6.3.44) (ATP-binding cassette sub-family B member 1) (P-glycop	P08183	MDR1	2	99993	0.02226896956562996	-0.2124827653169632	0.13227419555187225	0.057939592748880386
iTRAQ1	Cytochrome c oxidase subunit 7C. mitochondrial precursor (EC 1.9.3.1) (Cytochrome c oxidase polypep	P15954	COX7C	2	100	0.3126947581768036	-0.012826221063733101	-0.09498678147792816	-0.20488175749778748
iTRAQ1	Heterogeneous nuclear ribonucleoproteins A2/B1 (hnRNP A2 / hnRNP B1) - Homo sapiens (Human)	P22626	ROA2	2	100	0.8239107728004456	-0.06106957048177719	-0.3062431514263153	-0.45659804344177246
iTRAQ1	Tetraspanin-7 (Tspan-7) (Transmembrane 4 superfamily member 2) (Cell surface glycoprotein A15) (T-c	P41732	TSN7	2	99999	-0.02922412008047104	-0.6151549220085144	0.4382857084274292	0.20609332621097565
iTRAQ1	Wiskott-Aldrich syndrome protein (WASp) - Homo sapiens (Human)	P42768	WASP	2	99278	-0.13127398490905762	-0.5663927793502808	-0.4919873774051666	1.1896541118621826
iTRAQ1	F-actin capping protein alpha-2 subunit (CapZ alpha-2) - Homo sapiens (Human)	P47755	CAZA2	2	100	0.14673830568790436	-0.06614390015602112	0.004137622192502022	-0.08473201841115952
iTRAQ1	Glutaminyl-tRNA synthetase (EC 6.1.1.18) (Glutamine--tRNA ligase) (GlnRS) - Homo sapiens (Human)	P47897	SYQ	2	99502	0.12166403979063034	-0.4047103822231293	-0.15864792466163635	0.4416942596435547
iTRAQ1	DNA-binding protein RFX5 (Regulatory factor X subunit 5) - Homo sapiens (Human)	P48382	RFX5	2	99986	0.21239033341407776	-0.15653324127197266	0.13377976417541504	-0.18963685631752014
iTRAQ1	Elongation factor Tu. mitochondrial precursor (EF-Tu) (P43) - Homo sapiens (Human)	P49411	EFTU	2	100	0.02067648433148861	0.18375615775585175	-0.11763481795787811	-0.08679782599210739
iTRAQ1	Alpha-mannosidase IIx (EC 3.2.1.114) (Mannosyl-oligosaccharide 1.3-1.6-alpha-mannosidase) (MAN IIx)	P49641	MA2A2	2	99998	0.12883755564689636	0.022802188992500305	-0.49865302443504333	0.3470132648944855
iTRAQ1	Lipopolysaccharide-responsive and beige-like anchor protein (CDC4-like protein) (Beige-like protein	P50851	LRBA	2	99986	-0.20660480856895447	-0.06901956349611282	0.4001857042312622	-0.12456132471561432
iTRAQ1	T-complex protein 1 subunit theta (TCP-1-theta) (CCT-theta) (NY-REN-15 antigen) - Homo sapiens (Hum	P50990	TCPQ	2	99987	-0.23132836818695068	0.07994162291288376	0.14892560243606567	0.0024611360859125853
iTRAQ1	Monocarboxylate transporter 1 (MCT 1) (Solute carrier family 16 member 1) - Homo sapiens (Human)	P53985	MOT1	2	100	-0.6078587770462036	0.6111727356910706	-0.3023844063282013	0.29907044768333435
iTRAQ1	Sodium/potassium-transporting ATPase subunit beta-3 (Sodium/potassium-dependent ATPase beta-3 subun	P54709	AT1B3	2	99893	-0.692547082901001	0.3017110228538513	-0.29833555221557617	0.6891716122627258
iTRAQ1	Eukaryotic initiation factor 4A-I (EC 3.6.1.-) (ATP-dependent RNA helicase eIF4A-1) (eIF4A-I) (eIF-	P60842	IF4A1	3	100	-0.26884955167770386	0.0580017976462841	0.02044299803674221	0.1904047578573227
iTRAQ1	DNA-dependent protein kinase catalytic subunit (EC 2.7.11.1) (DNA-PK catalytic subunit) (DNA-PKcs)	P78527	PRKDC	3	100	-0.22995035350322723	0.3123035728931427	-0.098902128636837	0.01654890738427639
iTRAQ1	Transcriptional activator protein Pur-alpha (Purine-rich single-stranded DNA-binding protein alpha)	Q00577	PURA	3	100	0.20032735168933868	0.03659328073263168	-0.09369396418333054	-0.14322666823863983
iTRAQ1	Protein-glutamine gamma-glutamyltransferase E precursor (EC 2.3.2.13) (TGase E) (TGE) (TG(E)) (Tran	Q08188	TGM3	2	99777	0.2383146584033966	-0.3746131360530853	0.4943207800388336	-0.3580223023891449
iTRAQ1	Growth factor receptor-bound protein 10 (GRB10 adaptor protein) (Insulin receptor-binding protein G	Q13322	GRB10	2	99889	0.03546111285686493	-0.0010920059867203236	-0.024709245190024376	-0.009659862145781517
iTRAQ1	Dynactin subunit 2 (Dynactin complex 50 kDa subunit) (50 kDa dynein-associated polypeptide) (p50 dy	Q13561	DCTN2	2	99999	-0.020524518564343452	-0.0482005774974823	0.15590068697929382	-0.08717558532953262
iTRAQ1	Methylglutaconyl-CoA hydratase. mitochondrial precursor (EC 4.2.1.18) (AU-specific RNA-binding enoy	Q13825	AUMH	2	100	0.09037953615188599	-0.036385271698236465	-0.029619356617331505	-0.024374913424253464
iTRAQ1	Potassium voltage-gated channel subfamily C member 3 (Voltage-gated potassium channel subunit Kv3.3	Q14003	KCNC3	2	99472	0.04787592962384224	0.05362996831536293	-0.00394305819645524	-0.09756284207105637
iTRAQ1	Chromodomain helicase-DNA-binding protein 4 (EC 3.6.1.-) (ATP-dependent helicase CHD4) (CHD-4) (Mi-	Q14839	CHD4	2	99.61	-0.17880715429782867	0.220119908452034	0.031862467527389526	-0.07317522913217545
iTRAQ1	Condensin complex subunit 1 (Non-SMC condensin I complex subunit D2) (Chromosome condensation-relat	Q15021	CND1	2	99.42	0.8838508725166321	2.7152698040008545	1.1766525506973267	-4.775773048400879
iTRAQ1	Transcription elongation factor A protein-like 1 (TCEA-like protein 1) (Transcription elongation fa	Q15170	TCAL1	2	99916	-0.2029312402009964	0.1857960969209671	0.3555879294872284	-0.3384527862071991
iTRAQ1	Uncharacterized protein C10orf132 - Homo sapiens (Human)	Q2TAP0	CJ132	2	99.85	0.031662944704294205	-0.10495783388614655	0.43511226773262024	-0.3618173897266388
iTRAQ1	Uncharacterized protein C1orf106 - Homo sapiens (Human)	Q3KP66	CA106	2	99983	0.373233437538147	0.08605459332466125	0.056734539568424225	-0.5160225629806519
iTRAQ1	Uncharacterized protein C20orf174 - Homo sapiens (Human)	Q5JPB2	CT174	2	99721	0.10521414130926132	-0.5973585247993469	0.17944051325321198	0.3127039074897766
iTRAQ1	HERV-K_7p22.1 provirus ancestral Env polyprotein precursor (Envelope polyprotein) (HERV-K(HML-2.HOM) envelope protein) (HERV-K108 envelope protein) (HERV-K(C7) envelope protein) (EnvK2 protein) [Contains: Surface protein (SU); Transmemb	Q69384	ENK2	2	99852	0.18962015211582184	-0.5053475499153137	-0.008162155747413635	0.3238895833492279
iTRAQ1	Calpain-13 (EC 3.4.22.-) - Homo sapiens (Human)	Q6MZZ7	CAN13	2	99973	0.029134005308151245	-0.11168523877859116	0.007097598165273666	0.07545363157987595
iTRAQ1	Transmembrane protein 65 - Homo sapiens (Human)	Q6PI78	TMM65	2	100	0.2032577246427536	-0.0140221631154418	0.22518259286880493	-0.41441816091537476
iTRAQ1	Ankyrin repeat domain-containing protein 11 (Ankyrin repeat-containing cofactor 1) - Homo sapiens (	Q6UB99	ANR11	2	99996	0.03290141373872757	0.3294990658760071	-0.18377940356731415	-0.1786210834980011
iTRAQ1	Calpain-12 (EC 3.4.22.-) - Homo sapiens (Human)	Q6ZSI9	CAN12	2	98908	0.09208878129720688	0.1349446028470993	-0.014359070919454098	-0.2126743197441101
iTRAQ1	Protein C14orf145 - Homo sapiens (Human)	Q6ZU80	CN145	2	99992	0.573952317237854	0.17592225968837738	-0.758994996547699	0.009120436385273933
iTRAQ1	Staphylococcal nuclease domain-containing protein 1 (p100 co-activator) (100 kDa coactivator) (EBNA	Q7KZF4	SND1	2	100	0.036250144243240356	0.11783438175916672	-0.16249194741249084	0.008407418616116047
iTRAQ1	Otoancorin precursor - Homo sapiens (Human)	Q7RTW8	OTOAN	2	99918	-0.008208210580050945	-0.06749241799116135	0.3015449047088623	-0.22584426403045654
iTRAQ1	Protein C10orf118 (CTCL tumor antigen HD-CL-01/L14-2) - Homo sapiens (Human)	Q7Z3E2	CJ118	2	99.89	-0.31995439529418945	0.15097321569919586	0.10697773844003677	0.06200345605611801
iTRAQ1	CUB and sushi domain-containing protein 3 precursor (CUB and sushi multiple domains protein 3) - Ho	Q7Z407	CSMD3	2	99936	0.18892315030097961	0.04934730380773544	0.16123080253601074	-0.3995012640953064
iTRAQ1	Zinc finger protein 598 - Homo sapiens (Human)	Q86UK7	ZN598	2	99997	-0.05174968019127846	0.14394709467887878	-0.09505698829889297	0.002859578002244234
iTRAQ1	ATP-binding cassette sub-family A member 13 - Homo sapiens (Human)	Q86UQ4	ABCAD	3	100	0.08630432933568954	-0.07081666588783264	0.02616131491959095	-0.041648980230093
iTRAQ1	Protein KIAA1219 - Homo sapiens (Human)	Q86X10	K1219	2	99975	0.05232297256588936	-0.4936099648475647	0.05044962465763092	0.3908373713493347
iTRAQ1	Coiled-coil domain-containing protein 60 - Homo sapiens (Human)	Q8IWA6	CCD60	2	99.99	-0.13446637988090515	-0.4406275451183319	-0.054642729461193085	0.6297366619110107
iTRAQ1	Putative Polycomb group protein ASXL1 (Additional sex combs-like protein 1) - Homo sapiens (Human)	Q8IXJ9	ASXL1	2	99989	-0.1490151286125183	0.20832370221614838	-0.06616117060184479	0.006852597929537296
iTRAQ1	Uncharacterized protein C12orf25 - Homo sapiens (Human)	Q8IYM0	CL025	2	99793	-0.05476803332567215	-0.02591610886156559	-0.26533982157707214	0.3460239768028259
iTRAQ1	Protein KIAA1967 (Deleted in breast cancer gene 1 protein) (DBC.1) (DBC-1) (p30 DBC) - Homo sapiens	Q8N163	K1967	2	99915	0.23944434523582458	0.13168925046920776	-0.6066780090332031	0.23554444313049316
iTRAQ1	Centaurin-delta 1 (Cnt-d1) (Arf-GAP. Rho-GAP. ankyrin repeat and pleckstrin homology domain-contain	Q8WZ64	CEND1	3	99984	-0.001036547007970512	-0.09723217040300369	-0.11503559350967407	0.2133043110370636
iTRAQ1	Nuclear pore complex protein Nup205 (Nucleoporin Nup205) (205 kDa nucleoporin) - Homo sapiens (Huma	Q92621	NU205	2	99979	-0.04493938013911247	0.10387366265058517	-0.3708691895008087	0.3119348883628845
iTRAQ1	Delta-sarcoglycan (SG-delta) (35 kDa dystrophin-associated glycoprotein) (35DAG) - Homo sapiens (Hu	Q92629	SGCD	2	99.52	0.2691457271575928	-0.06272777169942856	0.16937555372714996	-0.3757935166358948
iTRAQ1	Zinc-finger protein DPF3 (cer-d4) - Homo sapiens (Human)	Q92784	DPF3	2	99998	-0.013074115850031376	-0.08289746195077896	0.10809186846017838	-0.012120290659368038
iTRAQ1	Probable DNA dC->dU-editing enzyme APOBEC-3D (EC 3.5.4.-) - Homo sapiens (Human)	Q96AK3	ABC3D	2	98526	0.37349793314933777	-0.19575943052768707	0.24556811153888702	-0.4233066141605377
iTRAQ1	Transmembrane protein 58 precursor - Homo sapiens (Human)	Q96DD7	TMM58	2	100	0.08873476088047028	-0.11353945732116699	-0.019533716142177582	0.044338408857584
iTRAQ1	Ubiquitin thioesterase protein OTUB1 (EC 3.4.-.-) (Otubain-1) (OTU domain-containing ubiquitin alde	Q96FW1	OTUB1	3	100	0.053171806037425995	-0.036033544689416885	0.20442622900009155	-0.22156448662281036
iTRAQ1	Zinc finger protein 469 (Fragment) - Homo sapiens (Human)	Q96JG9	ZN469	2	100	0.10787014663219452	-0.09250327199697495	0.16405348479747772	-0.1794203668832779
iTRAQ1	Histone-lysine N-methyltransferase. H3 lysine-36 and H4 lysine-20 specific (EC 2.1.1.43) (H3-K36-HM	Q96L73	NSD1	2	99997	0.07680172473192215	0.007962536066770554	0.4861108362674713	-0.5708751082420349
iTRAQ1	Testis-specific serine/threonine-protein kinase 2 (EC 2.7.11.1) (TSSK-2) (Testis-specific kinase 2)	Q96PF2	TSSK2	2	99878	-0.08703792095184326	-0.48532572388648987	0.14472582936286926	0.42763781547546387
iTRAQ1	E3 ubiquitin-protein ligase NEDD4-like protein (EC 6.3.2.-) (Nedd4-2) (NEDD4.2) - Homo sapiens (Hum	Q96PU5	NED4L	2	99999	-0.023250561207532883	-0.274716317653656	0.35801759362220764	-0.060050707310438156
iTRAQ1	Ataxin-2 (Spinocerebellar ataxia type 2 protein) (Trinucleotide repeat-containing gene 13 protein)	Q99700	ATX2	2	99187	0.45552361011505127	0.20034778118133545	0.14700691401958466	-0.8028782606124878
iTRAQ1	A-kinase anchor protein 9 (Protein kinase A-anchoring protein 9) (PRKA9) (A-kinase anchor protein 4	Q99996	AKAP9	2	100	0.21267402172088623	-0.45343324542045593	0.15700125694274902	0.08375796675682068
iTRAQ1	MAP kinase-interacting serine/threonine-protein kinase 1 (EC 2.7.11.1) (MAP kinase signal-integrati	Q9BUB5	MKNK1	2	99551	0.40004754066467285	-0.19128656387329102	-0.16136950254440308	-0.04739145562052727
iTRAQ1	BTB/POZ domain-containing protein 2 - Homo sapiens (Human)	Q9BX70	BTBD2	2	100	0.3672482967376709	0.20254789292812347	-0.3217196762561798	-0.24807649850845337
iTRAQ1	Cat eye syndrome critical region protein 2 - Homo sapiens (Human)	Q9BXF3	CECR2	2	99999	-0.011412442661821842	-0.07690601050853729	0.06815773248672485	0.020160719752311707
iTRAQ1	FXYD domain-containing ion transport regulator 6 precursor - Homo sapiens (Human)	Q9H0Q3	FXYD6	2	100	-0.0041770231910049915	-0.5259081721305847	0.008665747940540314	0.5214194059371948
iTRAQ1	Mucin-5B precursor (Mucin-5 subtype B. tracheobronchial) (High molecular weight salivary mucin MG1)	Q9HC84	MUC5B	2	99971	-0.18940548598766327	0.16893024742603302	-0.1884225755929947	0.20889781415462494
iTRAQ1	SH3 domain GRB2-like protein B2 (Endophilin-B2) - Homo sapiens (Human)	Q9NR46	SHLB2	2	100	0.11386235058307648	0.15514035522937775	0.0334429033100605	-0.30244559049606323
iTRAQ1	LanC-like protein 2 (Testis-specific adriamycin sensitivity protein) - Homo sapiens (Human)	Q9NS86	LANC2	2	100	-0.01560840755701065	-0.024387536570429802	-0.019141575321555138	0.05913751944899559
iTRAQ1	Protein FAM49B (L1) - Homo sapiens (Human)	Q9NUQ9	FA49B	2	99853	0.045164141803979874	0.013380085118114948	0.09267184883356094	-0.1512160748243332
iTRAQ1	PH and SEC7 domain-containing protein 3 (Pleckstrin homology and SEC7 domain-containing protein 3)	Q9NYI0	PSD3	3	100	0.169960618019104	-0.22259734570980072	-0.11005657911300659	0.1626933068037033
iTRAQ1	Cadherin EGF LAG seven-pass G-type receptor 1 precursor (Flamingo homolog 2) (hFmi2) - Homo sapiens	Q9NYQ6	CELR1	2	99913	0.2013782560825348	-0.1334167718887329	0.03580917418003082	-0.1037706509232521
iTRAQ1	Cell division cycle 2-related protein kinase 7 (EC 2.7.11.22) (CDC2-related protein kinase 7) (Cdc2	Q9NYV4	CD2L7	2	99931	-0.038663581013679504	0.14739449322223663	-0.15422789752483368	0.04549698531627655
iTRAQ1	Ubiquitin carboxyl-terminal hydrolase 35 (EC 3.1.2.15) (Ubiquitin thioesterase 35) (Ubiquitin-speci	Q9P2H5	UBP35	2	99983	-0.22687064111232758	-0.2832784354686737	0.22060199081897736	0.2895470857620239
iTRAQ1	Probable ATP-dependent RNA helicase DDX20 (EC 3.6.1.-) (DEAD box protein 20) (DEAD box protein DP 1	Q9UHI6	DDX20	3	99986	0.16899597644805908	-0.11079367250204086	-0.13381114602088928	0.07560882717370987
iTRAQ1	F-box only protein 10 - Homo sapiens (Human)	Q9UK96	FBX10	2	99727	-0.10727144032716751	-0.15093834698200226	-0.12285617738962173	0.3810659646987915
iTRAQ1	Synaptopodin-2 (Myopodin) (Genethonin 2) - Homo sapiens (Human)	Q9UMS6	SYNP2	2	99999	-0.8137296438217163	0.35828015208244324	-0.6171302795410156	1.0725797414779663
iTRAQ1	5-azacytidine-induced protein 1 (Pre-acrosome localization protein 1) (Centrosomal protein of 131 k	Q9UPN4	AZI1	3	99989	-0.02623782679438591	-0.25010234117507935	0.10647798329591751	0.16986218094825745
iTRAQ1	Trafficking kinesin-binding protein 1 (106 kDa O-GlcNAc transferase-interacting protein) - Homo sap	Q9UPV9	TRAK1	2	99711	0.2767343521118164	-0.2164406180381775	-0.3460597097873688	0.28576597571372986
iTRAQ1	Serine/arginine repetitive matrix protein 2 (Serine/arginine-rich splicing factor-related nuclear m	Q9UQ35	SRRM2	2	99999	-0.04831227287650108	8.564710151404142E-4	0.22945363819599152	-0.18199782073497772
iTRAQ1	Protocadherin beta 6 precursor (PCDH-beta6) - Homo sapiens (Human)	Q9Y5E3	PCDB6	2	99992	-0.1752500981092453	0.11033874750137329	0.005417158827185631	0.059494197368621826
iTRAQ1	Phosphoserine aminotransferase (EC 2.6.1.52) (PSAT) - Homo sapiens (Human)	Q9Y617	SERC	2	99989	-0.15618808567523956	0.24060973525047302	0.13723747432231903	-0.2216591089963913
iTRAQ1	NADH dehydrogenase [ubiquinone] 1 alpha subcomplex subunit 4 (EC 1.6.5.3) (EC 1.6.99.3) (NADH-ubiqu	O00483	NDUA4	2	100	0.3831403851509094	0.13668151199817657	-0.21476349234580994	-0.30505841970443726
iTRAQ1	ADAMTS-3 precursor (EC 3.4.24.-) (A disintegrin and metalloproteinase with thrombospondin motifs 3)	O15072	ATS3	2	99969	-3.830800123978406E-4	-0.19141052663326263	0.03724253550171852	0.15455105900764465
iTRAQ1	Actin-related protein 2/3 complex subunit 3 (ARP2/3 complex 21 kDa subunit) (p21-ARC) - Homo sapien	O15145	ARPC3	2	100	0.01960001513361931	-0.04126708209514618	-0.024582745507359505	0.046249814331531525
iTRAQ1	Bifunctional 3'-phosphoadenosine 5'-phosphosulfate synthetase 1 (PAPS synthetase 1) (PAPSS 1) (Sulf	O43252	PAPS1	2	98842	-0.04564305767416954	-0.062414009124040604	0.07802566140890121	0.030031409114599228
iTRAQ1	Small glutamine-rich tetratricopeptide repeat-containing protein A (Vpu-binding protein) (UBP) - Ho	O43765	SGTA	2	99982	-0.31007638573646545	-0.08507399260997772	-0.028852621093392372	0.424003005027771
iTRAQ1	Asparaginyl-tRNA synthetase. cytoplasmic (EC 6.1.1.22) (Asparagine--tRNA ligase) (AsnRS) - Homo sap	O43776	SYNC	2	99582	-0.4854324758052826	0.2264017015695572	0.15835528075695038	0.10067547857761383
iTRAQ1	Intron-binding protein aquarius (Intron-binding protein of 160 kDa) (IBP160) - Homo sapiens (Human)	O60306	AQR	2	98777	8.421600214205682E-4	-0.05206693336367607	-0.2190801054239273	0.2703048884868622
iTRAQ1	Serologically defined colon cancer antigen 1 (Antigen NY-CO-1) - Homo sapiens (Human)	O60524	SDCG1	2	99987	0.0597887821495533	-0.0922393649816513	0.32925480604171753	-0.2968042194843292
iTRAQ1	PRAME family member 2 - Homo sapiens (Human)	O60811	PRAM2	2	99715	0.03799552097916603	0.017932334914803505	0.17632682621479034	-0.23225468397140503
iTRAQ1	Xylulose kinase (EC 2.7.1.17) (Xylulokinase) - Homo sapiens (Human)	O75191	XYLB	2	99.47	-0.13134652376174927	0.2747636139392853	-0.035730719566345215	-0.1076863557100296
iTRAQ1	Integrin alpha-10 precursor - Homo sapiens (Human)	O75578	ITA10	2	99845	0.00573347695171833	-0.09252554178237915	0.12963944673538208	-0.04284738004207611
iTRAQ1	Phosphatidylinositol-4-phosphate 3-kinase C2 domain-containing gamma polypeptide (EC 2.7.1.154) (Ph	O75747	P3C2G	2	99228	0.16796350479125977	-0.1293851137161255	-0.04745001345872879	0.00887162797152996
iTRAQ1	Wolframin - Homo sapiens (Human)	O76024	WFS1	2	99559	-0.09934846311807632	0.10721366107463837	-3.342620038893074E-4	-0.007530936039984226
iTRAQ1	Tankyrase-1 (EC 2.4.2.30) (TANK1) (Tankyrase I) (TNKS-1) (TRF1-interacting ankyrin-related ADP-ribo	O95271	TNKS1	2	99325	-0.5548319220542908	-0.25382134318351746	0.5274127721786499	0.2812405228614807
iTRAQ1	TBC1 domain family member 8 (Vascular Rab-GAP/TBC-containing protein) (AD 3) - Homo sapiens (Human)	O95759	TBCD8	2	99264	0.17838914692401886	0.4030354619026184	-0.05002475902438164	-0.5313998460769653
iTRAQ1	Echinoderm microtubule-associated protein-like 2 (EMAP-2) (HuEMAP-2) - Homo sapiens (Human)	O95834	EMAL2	2	99306	-0.069739431142807	0.045504070818424225	0.05532544478774071	-0.031090082600712776
iTRAQ1	Reversion-inducing cysteine-rich protein with Kazal motifs precursor (hRECK) (Suppressor of tumorig	O95980	RECK	2	99866	0.14314813911914825	0.2013123631477356	-0.5418307185173035	0.1973702311515808
iTRAQ1	C4b-binding protein alpha chain precursor (C4bp) (Proline-rich protein) (PRP) - Homo sapiens (Human	P04003	C4BP	2	98084	-0.04119693487882614	0.4966970682144165	-0.6642436385154724	0.20874352753162384
iTRAQ1	Bifunctional aminoacyl-tRNA synthetase [Includes: Glutamyl-tRNA synthetase (EC 6.1.1.17) (Glutamate	P07814	SYEP	2	99662	-0.19306814670562744	0.285991370677948	-0.053578294813632965	-0.039344921708106995
iTRAQ1	Fumarate hydratase. mitochondrial precursor (EC 4.2.1.2) (Fumarase) - Homo sapiens (Human)	P07954	FUMH	2	98939	0.20565073192119598	-0.16397060453891754	0.3320387601852417	-0.37371888756752014
iTRAQ1	U1 small nuclear ribonucleoprotein 70 kDa (U1 snRNP 70 kDa) (snRNP70) (U1-70K) - Homo sapiens (Huma	P08621	RU17	2	99903	0.17527975142002106	-0.14333555102348328	0.11835038661956787	-0.15029458701610565
iTRAQ1	Galectin-1 (Lectin galactoside-binding soluble 1) (Beta-galactoside-binding lectin L-14-I) (Lactose	P09382	LEG1	2	100	-0.42857906222343445	0.3402738571166992	-0.0872645154595375	0.17556971311569214
iTRAQ1	Clusterin precursor (Complement-associated protein SP-40.40) (Complement cytolysis inhibitor) (CLI)	P10909	CLUS	2	99983	-0.3286397159099579	0.3556515872478485	-0.05149001628160477	0.024478135630488396
iTRAQ1	Sucrase-isomaltase. intestinal [Contains: Sucrase (EC 3.2.1.48); Isomaltase (EC 3.2.1.10)] - Homo s	P14410	SUIS	2	98692	0.061279673129320145	-0.0188441202044487	-0.2707606256008148	0.22832506895065308
iTRAQ1	Proto-oncogene vav - Homo sapiens (Human)	P15498	VAV	2	98432	-0.2024090439081192	0.1641046702861786	0.3044716715812683	-0.2661673128604889
iTRAQ1	Endoglin precursor (CD105 antigen) - Homo sapiens (Human)	P17813	EGLN	2	98722	-0.10819588601589203	0.07613368332386017	-0.28917959332466125	0.3212417960166931
iTRAQ1	Galectin-3 (Galactose-specific lectin 3) (Mac-2 antigen) (IgE-binding protein) (35 kDa lectin) (Car	P17931	LEG3	2	100	-0.1039237231016159	-0.04243680089712143	-0.0549476332962513	0.20130816102027893
iTRAQ1	Myosin regulatory light chain 2. nonsarcomeric (Myosin RLC) - Homo sapiens (Human)	P19105	MLRM	2	99989	0.013405732810497284	0.006174513138830662	-0.3580470681190491	0.3384668231010437
iTRAQ1	POU domain. class 3. transcription factor 2 (Nervous system-specific octamer-binding transcription	P20265	PO3F2	2	99732	-0.019678110256791115	0.09225550293922424	0.15137270092964172	-0.2239500880241394
iTRAQ1	Filamin-A (Alpha-filamin) (Filamin-1) (Endothelial actin-binding protein) (Actin-binding protein 28	P21333	FLNA	2	100	-0.3833852708339691	0.16487182676792145	-0.21566054224967957	0.4341740012168884
iTRAQ1	CD9 antigen (p24) (Leukocyte antigen MIC3) (Motility-related protein) (MRP-1) (Tetraspanin-29) (Tsp	P21926	CD9	2	100	-0.9230474829673767	1.3359735012054443	-0.3199739456176758	-0.09295213967561722
iTRAQ1	Tryptophanyl-tRNA synthetase. cytoplasmic (EC 6.1.1.2) (Tryptophan--tRNA ligase) (TrpRS) (IFP53) (h	P23381	SYWC	2	99908	-0.06380877643823624	0.32047098875045776	-0.13934439420700073	-0.11731782555580139
iTRAQ1	60S ribosomal protein L13 (Breast basic conserved protein 1) - Homo sapiens (Human)	P26373	RL13	2	99.99	0.2282930314540863	-0.13730013370513916	0.029152685776352882	-0.12014556676149368
iTRAQ1	Cleavage stimulation factor 64 kDa subunit (CSTF 64 kDa subunit) (CF-1 64 kDa subunit) (CstF-64) -	P33240	CSTF2	2	99227	-0.21097491681575775	0.08590452373027802	0.3325253129005432	-0.20745491981506348
iTRAQ1	Protein AF-9 (ALL1 fused gene from chromosome 9 protein) (Myeloid/lymphoid or mixed-lineage leukemi	P42568	AF9	2	99.31	0.11388841271400452	-0.16272640228271484	-0.025880834087729454	0.07471881806850433
iTRAQ1	Ubiquitin carboxyl-terminal hydrolase 5 (EC 3.1.2.15) (Ubiquitin thioesterase 5) (Ubiquitin-specifi	P45974	UBP5	2	99994	-0.050365809351205826	-0.05740451440215111	0.384580135345459	-0.27680981159210205
iTRAQ1	Glutathione S-transferase Mu 5 (EC 2.5.1.18) (GSTM5-5) (GST class-mu 5) - Homo sapiens (Human)	P46439	GSTM5	2	100	0.18398608267307281	-0.03396657109260559	0.2857270836830139	-0.43574661016464233
iTRAQ1	Cyclin-dependent kinase inhibitor 1B (Cyclin-dependent kinase inhibitor p27) (p27Kip1) - Homo sapie	P46527	CDN1B	2	99.08	0.4762815535068512	0.10540037602186203	0.28323379158973694	-0.8649157285690308
iTRAQ1	Dolichyl-diphosphooligosaccharide--protein glycosyltransferase subunit STT3A (EC 2.4.1.119) (Oligos	P46977	STT3A	2	100	-0.44987115263938904	0.34071454405784607	-0.266244113445282	0.37540069222450256
iTRAQ1	Seryl-tRNA synthetase. cytoplasmic (EC 6.1.1.11) (Serine--tRNA ligase) (SerRS) - Homo sapiens (Huma	P49591	SYSC	2	100	-0.1126699447631836	0.24935129284858704	0.10390529036521912	-0.24058663845062256
iTRAQ1	Amiloride-sensitive sodium channel subunit delta (Epithelial Na+ channel subunit delta) (Delta ENaC	P51172	SCNND	2	99636	0.13732272386550903	0.008302564732730389	0.22822082042694092	-0.3738461136817932
iTRAQ1	Arylsulfatase D precursor (EC 3.1.6.-) (ASD) - Homo sapiens (Human)	P51689	ARSD	2	99779	0.19852004945278168	-0.12174669653177261	-0.3152959942817688	0.23852263391017914
iTRAQ1	Tetratricopeptide repeat protein 3 (TPR repeat protein 3) (TPR repeat protein D) - Homo sapiens (Hu	P53804	TTC3	2	99055	0.1639658808708191	0.1709224134683609	-0.09526039659976959	-0.2396278977394104
iTRAQ1	UV excision repair protein RAD23 homolog B (hHR23B) (XP-C repair-complementing complex 58 kDa prote	P54727	RD23B	2	100	-0.6557475924491882	0.8797220587730408	-0.24467232823371887	0.02069789543747902
iTRAQ1	Ephrin type-A receptor 4 precursor (EC 2.7.10.1) (Tyrosine-protein kinase receptor SEK) (Receptor p	P54764	EPHA4	2	99982	-0.057476840913295746	-0.10912636667490005	-0.08713804930448532	0.2537412643432617
iTRAQ1	NACHT. LRR and PYD-containing protein 6 (PYRIN-containing APAF1-like protein 5) - Homo sapiens (Hum	P59044	NALP6	2	99932	0.5820671319961548	0.10517427325248718	-0.39638352394104004	-0.29085785150527954
iTRAQ1	Cell division control protein 42 homolog precursor (G25K GTP-binding protein) - Homo sapiens (Human	P60953	CDC42	2	100	-0.1851627230644226	0.128685861825943	0.031378816813230515	0.02509804628789425
iTRAQ1	Beta-2-microglobulin precursor [Contains: Beta-2-microglobulin variant pI 5.3] - Homo sapiens (Huma	P61769	B2MG	2	100	-0.7919434905052185	1.0519341230392456	-0.30808764696121216	0.04809698462486267
iTRAQ1	Phosphoserine phosphatase (EC 3.1.3.3) (PSP) (O-phosphoserine phosphohydrolase) (PSPase) (L-3-phosp	P78330	SERB	2	99116	0.10579780489206314	-0.008939973078668118	-0.2756785452365875	0.17882071435451508
iTRAQ1	Cytochrome P450 27. mitochondrial precursor (EC 1.14.13.15) (Cytochrome P-450C27/25) (Sterol 26-hyd	Q02318	CP27A	2	99792	0.16640087962150574	0.24164246022701263	-0.66726154088974	0.2592182159423828
iTRAQ1	cAMP-specific 3'.5'-cyclic phosphodiesterase 4B (EC 3.1.4.17) (DPDE4) (PDE32) - Homo sapiens (Human	Q07343	PDE4B	2	99293	-0.12868718802928925	0.14675912261009216	-0.30809375643730164	0.2900218069553375
iTRAQ1	Son of sevenless homolog 1 (SOS-1) - Homo sapiens (Human)	Q07889	SOS1	2	98686	-0.28358185291290283	0.331890344619751	0.1537313610315323	-0.20203985273838043
iTRAQ1	Splicing factor. arginine/serine-rich 4 (Pre-mRNA-splicing factor SRP75) (SRP001LB) - Homo sapiens	Q08170	SFRS4	2	99921	0.04900669679045677	-0.19943204522132874	8.607169729657471E-4	0.14956463873386383
iTRAQ1	Neuroblast differentiation-associated protein AHNAK (Desmoyokin) (Fragments) - Homo sapiens (Human)	Q09666	AHNK	2	99969	-0.06163439154624939	0.050853222608566284	-0.15123134851455688	0.16201251745224
iTRAQ1	Delta3.5-delta2.4-dienoyl-CoA isomerase. mitochondrial precursor (EC 5.3.3.-) - Homo sapiens (Human	Q13011	ECH1	2	99644	0.017456628382205963	0.13972751796245575	0.05812341719865799	-0.2153075635433197
iTRAQ1	Triadin - Homo sapiens (Human)	Q13061	TRDN	2	99.88	0.030573150143027306	0.06852159649133682	-0.04084692522883415	-0.058247823268175125
iTRAQ1	Serine/threonine-protein kinase PRP4 homolog (EC 2.7.11.1) (PRP4 pre-mRNA-processing factor 4 homol	Q13523	PRP4B	2	99343	0.1055554673075676	-0.22966396808624268	0.07242821156978607	0.05168028548359871
iTRAQ1	Laminin beta-3 chain precursor (Laminin 5 beta 3) (Laminin B1k chain) (Kalinin B1 chain) - Homo sap	Q13751	LAMB3	2	98467	0.05706123262643814	-0.25091683864593506	-0.04314064607024193	0.23699624836444855
iTRAQ1	Cytoskeleton-associated protein 5 (Colonic and hepatic tumor over-expressed protein) (Ch-TOG protei	Q14008	CKAP5	2	99839	-0.1373014599084854	-0.2660997211933136	0.2671602666378021	0.1362409144639969
iTRAQ1	Eukaryotic translation initiation factor 3 subunit 10 (eIF-3 theta) (eIF3 p167) (eIF3 p180) (eIF3 p	Q14152	IF3A	2	99866	0.9729292392730713	0.4415659010410309	2.0244362354278564	-3.438931465148926
iTRAQ1	Fas-activated serine/threonine kinase (EC 2.7.11.8) (FAST kinase) - Homo sapiens (Human)	Q14296	FASTK	2	99513	-0.03926697373390198	-0.10623888671398163	-0.07156986743211746	0.21707572042942047
iTRAQ1	Separin (EC 3.4.22.49) (Separase) (Caspase-like protein ESPL1) (Extra spindle poles-like 1 protein)	Q14674	ESPL1	2	99177	-0.05509649217128754	-0.01709263026714325	-0.08758947253227234	0.15977859497070312
iTRAQ1	Protein KIAA0182 (Fragment) - Homo sapiens (Human)	Q14687	K0182	2	99152	-0.17258380353450775	0.07870486378669739	0.031578294932842255	0.06230064108967781
iTRAQ1	Poly(rC)-binding protein 2 (Alpha-CP2) (hnRNP-E2) - Homo sapiens (Human)	Q15366	PCBP2	2	99.99	-0.10427045822143555	-0.09969489276409149	-0.05362997204065323	0.25759533047676086
iTRAQ1	Microtubule-associated protein RP/EB family member 2 (APC-binding protein EB2) (End-binding protein	Q15555	MARE2	2	100	-0.06370335817337036	0.01981237530708313	0.16754692792892456	-0.12365594506263733
iTRAQ1	Zyxin (Zyxin-2) - Homo sapiens (Human)	Q15942	ZYX	2	99934	-0.388428658246994	0.2187141627073288	-0.19472745060920715	0.36444196105003357
iTRAQ1	Import inner membrane translocase subunit TIM50. mitochondrial precursor - Homo sapiens (Human)	Q3ZCQ8	TIM50	2	99943	0.30152440071105957	-0.008324632421135902	0.1318875253200531	-0.4250873029232025
iTRAQ1	Putative quinone oxidoreductase (EC 1.-.-.-) (Tumor protein p53-inducible protein 3) (p53-induced p	Q53FA7	QORX	2	98.71	0.1040569543838501	-0.2843720018863678	0.5796379446983337	-0.3993229269981384
iTRAQ1	Zinc finger protein 533 - Homo sapiens (Human)	Q569K4	ZN533	2	99693	0.04948811233043671	-0.07357653975486755	0.10419226437807083	-0.08010383695363998
iTRAQ1	Protein C6orf141 - Homo sapiens (Human)	Q5SZD1	CF141	2	98954	0.29179343581199646	-0.25503888726234436	0.052766699343919754	-0.08952125161886215
iTRAQ1	Probable G-protein coupled receptor 158 precursor - Homo sapiens (Human)	Q5T848	GP158	2	100	-0.11706583946943283	-0.05179491639137268	-0.15744680166244507	0.3263075649738312
iTRAQ1	Transmembrane protein 16E (Gnathodiaphyseal dysplasia 1 protein) - Homo sapiens (Human)	Q75V66	TM16E	2	99971	-0.29964980483055115	0.1410849690437317	-0.6244603991508484	0.7830252647399902
iTRAQ1	Glutathione S-transferase A5 (EC 2.5.1.18) (Glutathione S-transferase A5-5) (GST class-alpha member	Q7RTV2	GSTA5	2	99983	-0.07834658026695251	0.42048710584640503	0.20489734411239624	-0.5470378398895264
iTRAQ1	TBC1 domain family member 21 - Homo sapiens (Human)	Q8IYX1	TBC21	2	99705	0.04855991154909134	-0.021686799824237823	0.08394315093755722	-0.11081626266241074
iTRAQ1	Protein FAM10A4 - Homo sapiens (Human)	Q8IZP2	F10A4	2	99994	-0.355789452791214	0.6340070962905884	-0.4051036834716797	0.1268860399723053
iTRAQ1	CXXC-type zinc finger protein 6 (Leukemia-associated protein with a CXXC domain) - Homo sapiens (Hu	Q8NFU7	CXXC6	2	99807	-0.17913521826267242	-0.08070120215415955	0.22683008015155792	0.03300633653998375
iTRAQ1	OTU domain-containing protein 7A (EC 3.-.-.-) (Zinc finger protein Cezanne 2) - Homo sapiens (Human	Q8TE49	OTU7A	2	99.76	-0.16767990589141846	0.040442872792482376	0.04213245213031769	0.08510458469390869
iTRAQ1	Atlastin (GTP-binding protein 3) (Guanine nucleotide-binding protein 3) (GBP-3) (Brain-specific GTP	Q8WXF7	SPG3A	2	100	0.07172796130180359	0.0021888939663767815	-0.06353539973497391	-0.010381457395851612
iTRAQ1	Immunoglobulin superfamily member 2 precursor (Glu-Trp-Ile EWI motif-containing protein 101) (EWI-1	Q93033	IGSF2	2	98971	0.12686628103256226	0.16886654496192932	-0.29847538471221924	0.0027425570879131556
iTRAQ1	Zinc finger protein 707 - Homo sapiens (Human)	Q96C28	ZN707	2	99.32	-0.16446606814861298	0.17554906010627747	0.11598645895719528	-0.12706945836544037
iTRAQ1	Leucine-rich repeats and immunoglobulin-like domains protein 1 precursor (LIG-1) - Homo sapiens (Hu	Q96JA1	LRIG1	2	99.76	0.08450684696435928	-0.021101271733641624	-0.2820369005203247	0.2186313271522522
iTRAQ1	Putative RNA methyltransferase NCOA6IP (EC 2.1.1.-) (Nuclear receptor coactivator 6-interacting pro	Q96RS0	NC6IP	2	99142	0.28300827741622925	0.055723898112773895	-0.5327959060668945	0.1940637081861496
iTRAQ1	T-box transcription factor TBX15 (T-box protein 15) - Homo sapiens (Human)	Q96SF7	TBX15	2	99142	0.20639878511428833	-0.16889174282550812	0.852130651473999	-0.8896376490592957
iTRAQ1	Protein KIAA0555 - Homo sapiens (Human)	Q96AA8	K0555	2	99.47	0.20041529834270477	-0.19317838549613953	-0.10095400363206863	0.09371709823608398
iTRAQ1	Tubulin-specific chaperone B (Tubulin folding cofactor B) (Cytoskeleton-associated protein 1) (Cyto	Q99426	TBCB	2	100	-0.3338507115840912	0.3218461573123932	0.00518953287974	0.006815015804022551
iTRAQ1	Protein S100-A13 (S100 calcium-binding protein A13) - Homo sapiens (Human)	Q99584	S10AD	2	99953	-0.23895509541034698	0.07881574332714081	-0.06992924958467484	0.23006859421730042
iTRAQ1	Eukaryotic translation initiation factor 3 subunit 8 (eIF3 p110) (eIF3c) - Homo sapiens (Human)	Q99613	IF38	2	99603	-0.032359231263399124	0.18797408044338226	-0.4341220557689667	0.2785072326660156
iTRAQ1	SH2 domain-containing protein 3A (Novel SH2-containing protein 1) - Homo sapiens (Human)	Q9BRG2	SH23A	2	99.97	-0.14742884039878845	-0.33693811297416687	-0.23297742009162903	0.717344343662262
iTRAQ1	Protein KIAA0586 - Homo sapiens (Human)	Q9BVV6	K0586	2	98.94	-0.12117317318916321	-0.06597631424665451	0.33882126212120056	-0.15167178213596344
iTRAQ1	Tether containing UBX domain for GLUT4 (Alveolar soft part sarcoma chromosome region candidate 1) (	Q9BZE9	ASPC1	2	99288	0.4116990268230438	-0.4643871486186981	0.2284339964389801	-0.175745889544487
iTRAQ1	Forkhead box protein P3 (Scurfin) - Homo sapiens (Human)	Q9BZS1	FOXP3	2	99755	0.053686901926994324	0.22271303832530975	0.08130170404911041	-0.3577016592025757
iTRAQ1	Sialoadhesin precursor (Sialic acid-binding Ig-like lectin 1) (Siglec-1) (CD169 antigen) - Homo sap	Q9BZZ2	SN	2	99467	-0.13753880560398102	-0.31211668252944946	0.11607950925827026	0.333575963973999
iTRAQ1	Glutamate receptor-interacting protein 2 (GRIP2 protein) - Homo sapiens (Human)	Q9C0E4	GRIP2	2	98526	0.019164150580763817	0.14471390843391418	-0.3422362506389618	0.17835818231105804
iTRAQ1	5'-3' exoribonuclease 2 (EC 3.1.13.-) (DHM1-like protein) (DHP protein) - Homo sapiens (Human)	Q9H0D6	XRN2	2	99993	0.17664149403572083	0.12546853721141815	-0.447978675365448	0.14586864411830902
iTRAQ1	Probable ATP-dependent RNA helicase DDX47 (EC 3.6.1.-) (DEAD box protein 47) - Homo sapiens (Human)	Q9H0S4	DDX47	2	98539	0.021951824426651	-0.2586963176727295	-0.027552803978323936	0.2642973065376282
iTRAQ1	Xylosyltransferase 2 (EC 2.4.2.26) (Xylosyltransferase II) (xylT-II) (XT-II) (Peptide O-xylosyltran	Q9H1B5	XYLT2	2	99.79	1.9288296699523926	0.556987464427948	1.3008662462234497	-3.7866833209991455
iTRAQ1	SPARC-related modular calcium-binding protein 1 precursor (Secreted modular calcium-binding protein	Q9H4F8	SMOC1	2	99114	-0.4393279254436493	-0.40544989705085754	1.2634553909301758	-0.41867750883102417
iTRAQ1	Putative ATP-dependent RNA helicase DHX33 (EC 3.6.1.-) (DEAH box protein 33) - Homo sapiens (Human)	Q9H6R0	DHX33	2	99.37	0.03974200412631035	0.08756931126117706	-0.3796987235546112	0.2523874044418335
iTRAQ1	Ankyrin repeat and zinc finger domain-containing protein 1 (Zinc finger protein 744) - Homo sapiens	Q9H8Y5	ANKZ1	2	99702	0.10492182523012161	0.06585519015789032	-0.11886708438396454	-0.051909931004047394
iTRAQ1	Kinesin-like protein KIF13B (Kinesin-like protein GAKIN) - Homo sapiens (Human)	Q9NQT8	KI13B	3	99991	-0.3424569368362427	-0.10966813564300537	-0.22232672572135925	0.6744517683982849
iTRAQ1	Baculoviral IAP repeat-containing protein 6 (Ubiquitin-conjugating BIR-domain enzyme apollon) - Hom	Q9NR09	BIRC6	2	99926	-0.14937227964401245	-0.0818294882774353	0.1436864584684372	0.08751531690359116
iTRAQ1	1-acyl-sn-glycerol-3-phosphate acyltransferase epsilon (EC 2.3.1.51) (1-AGP acyltransferase 5) (1-A	Q9NUQ2	PLCE	2	99995	-0.10663077980279922	0.19008061289787292	-0.05088990554213524	-0.03255993127822876
iTRAQ1	Vacuolar protein sorting-associated protein 18 (hVPS18) - Homo sapiens (Human)	Q9P253	VPS18	2	98662	-0.18309439718723297	0.2797340154647827	0.14674492180347443	-0.24338454008102417
iTRAQ1	Vang-like protein 2 (Van Gogh-like protein 2) (Strabismus 1) (Loop-tail protein 1 homolog) - Homo s	Q9ULK5	VANG2	2	99315	0.18904130160808563	0.061874423176050186	-0.20741043984889984	-0.04350527748465538
iTRAQ1	Coronin-1C (Coronin-3) (hCRNN4) - Homo sapiens (Human)	Q9ULV4	COR1C	2	100	0.18303421139717102	-0.16356831789016724	0.0297867339104414	-0.049252621829509735
iTRAQ1	TRAF3-interacting JNK-activating modulator (TRAF3-interacting protein 3) - Homo sapiens (Human)	Q9Y228	T3JAM	2	99833	0.26563137769699097	-0.020864028483629227	-0.05530765280127525	-0.1894596815109253
iTRAQ1	Afadin- and alpha-actinin-binding protein (ADIP) (Afadin DIL domain-interacting protein) (SSX2-inte	Q9Y2D8	ADIP	2	99754	0.007297435775399208	0.015211567282676697	-0.165094792842865	0.14258578419685364
iTRAQ1	Pleckstrin homology domain-containing family A member 6 (Phosphoinositol 3-phosphate-binding protei	Q9Y2H5	PKHA6	2	99385	0.05265949293971062	-0.0772615522146225	0.03143025189638138	-0.006828194949775934
iTRAQ1	FERM. RhoGEF and pleckstrin domain-containing protein 1 (Chondrocyte-derived ezrin-like protein) -	Q9Y4F1	FARP1	2	100	0.11119836568832397	0.11243372410535812	-0.7169898748397827	0.4933578073978424
iTRAQ1	Wiskott-Aldrich syndrome protein family member 2 (WASP-family protein member 2) (Protein WAVE-2) (V	Q9Y6W5	WASF2	2	99956	0.11965499073266983	-0.029193617403507233	-0.008387366309762001	-0.08207400888204575
iTRAQ1	Interleukin-17 receptor A precursor (IL-17 receptor) (CD217 antigen) (CDw217) - Homo sapiens (Human	Q96F46	I17RA	2	99578	0.642390251159668	0.04893182963132858	-0.7022899985313416	0.010967942886054516
iTRAQ1	Sodium/potassium-transporting ATPase alpha-3 chain (EC 3.6.3.9) (Sodium pump 3) (Na+/K+ ATPase 3) (	P06687	AT1A3	60	100	0.08177302777767181	-0.13668638467788696	0.006908588111400604	0.048004765063524246
iTRAQ1	2'.3'-cyclic-nucleotide 3'-phosphodiesterase (EC 3.1.4.37) (CNP) (CNPase) - Rattus norvegicus (Rat)	P13233	CN37	35	100	0.018381476402282715	-0.20393308997154236	0.5515071153640747	-0.36595553159713745
iTRAQ1	Sodium/potassium-transporting ATPase alpha-1 chain precursor (EC 3.6.3.9) (Sodium pump 1) (Na+/K+ A	P06685	AT1A1	31	100	-0.1139981672167778	-0.2796987295150757	0.15113292634487152	0.24256397783756256
iTRAQ1	Tubulin beta chain (T beta-15) - Rattus norvegicus (Rat)	P04691	TBB1	22	100	0.014810798689723015	0.10694032162427902	0.11485566198825836	-0.23660679161548615
iTRAQ1	Myelin basic protein S (MBP S) - Rattus norvegicus (Rat)	P02688	MBP	23	100	0.09691860526800156	-0.200046569108963	0.6153737902641296	-0.5122458338737488
iTRAQ1	Myelin proteolipid protein (PLP) (Lipophilin) - Rattus norvegicus (Rat)	P60203	MYPR	10	100	0.1691572666168213	-0.07526514679193497	0.516607940196991	-0.6105000376701355
iTRAQ1	Tubulin beta-5 chain - Rattus norvegicus (Rat)	P69897	TBB5	5	100	0.027278540655970573	0.08771930634975433	0.06610165536403656	-0.18109950423240662
iTRAQ1	Tubulin beta-3 chain - Rattus norvegicus (Rat)	Q4QRB4	TBB3	10	100	0.08168133348226547	0.025133207440376282	0.17549607157707214	-0.2823106050491333
iTRAQ1	Tubulin alpha-2 chain (Alpha-tubulin 2) - Rattus norvegicus (Rat)	Q6P9V9	TBA2	22	100	0.03162530064582825	0.13751919567584991	0.044649817049503326	-0.2137943059206009
iTRAQ1	Guanine nucleotide-binding protein G(o) subunit alpha 2 - Rattus norvegicus (Rat)	P30033	GNAO2	20	100	-0.10052361339330673	-0.18942619860172272	0.07629773765802383	0.21365207433700562
iTRAQ1	Guanine nucleotide-binding protein G(o) subunit alpha 1 - Rattus norvegicus (Rat)	P59215	GNAO1	3	100	-0.2160589098930359	-0.19358983635902405	0.023745864629745483	0.38590288162231445
iTRAQ1	Neural cell adhesion molecule 1. 140 kDa isoform precursor (N-CAM 140) (NCAM-140) - Rattus norvegic	P13596	NCAM1	37	100	-0.10313509404659271	-0.09154635667800903	0.016297494992613792	0.1783839613199234
iTRAQ1	Actin. cytoplasmic 2 (Gamma-actin) - Rattus norvegicus (Rat)	P63259	ACTG	19	100	-0.14268459379673004	0.09946699440479279	-0.0815974697470665	0.12481506168842316
iTRAQ1	Tubulin alpha-3 chain (Alpha-tubulin 3) - Rattus norvegicus (Rat)	Q68FR8	TBA3	2	100	0.42347925901412964	0.18043774366378784	0.1565055251121521	-0.7604225277900696
iTRAQ1	Protein bassoon - Rattus norvegicus (Rat)	O88778	BSN	53	100	0.44411927461624146	-0.219208225607872	-0.4722414016723633	0.24733033776283264
iTRAQ1	Dynamin-1 (EC 3.6.5.5) (D100) (Dynamin. brain) (B-dynamin) - Rattus norvegicus (Rat)	P21575	DYN1	41	100	0.1099589541554451	0.05042280629277229	0.05240478739142418	-0.21278655529022217
iTRAQ1	Plasma membrane calcium-transporting ATPase 1 (EC 3.6.3.8) (PMCA1) (Plasma membrane calcium pump is	P11505	AT2B1	38	100	-0.13296324014663696	-0.2837909162044525	0.03537938371300697	0.3813747763633728
iTRAQ1	Contactin-1 precursor (Neural cell surface protein F3) - Rattus norvegicus (Rat)	Q63198	CNTN1	32	100	-0.04604203626513481	-0.3314710855484009	0.15464359521865845	0.22286953032016754
iTRAQ1	Clathrin heavy chain - Rattus norvegicus (Rat)	P11442	CLH	49	100	0.04447084665298462	-0.053941961377859116	0.1301652491092682	-0.1206941306591034
iTRAQ1	Guanine nucleotide-binding protein G(I)/G(S)/G(T) subunit beta 1 (Transducin beta chain 1) - Rattus	P54311	GBB1	13	100	-0.1258259266614914	-0.1512867957353592	0.14614355564117432	0.13096916675567627
iTRAQ1	ATP synthase subunit beta. mitochondrial precursor (EC 3.6.3.14) - Rattus norvegicus (Rat)	P10719	ATPB	19	100	0.2848605811595917	0.11774158477783203	-0.03131895139813423	-0.3712832033634186
iTRAQ1	Plasma membrane calcium-transporting ATPase 2 (EC 3.6.3.8) (PMCA2) (Plasma membrane calcium pump is	P11506	AT2B2	23	100	-0.05185694620013237	-0.3068280518054962	0.0853310227394104	0.2733539640903473
iTRAQ1	Microtubule-associated protein 1A (MAP 1A) [Contains: MAP1 light chain LC2] - Rattus norvegicus (Ra	P34926	MAP1A	48	100	0.1800827831029892	-0.20844639837741852	0.2157590687274933	-0.18739545345306396
iTRAQ1	Synapsin-1 (Synapsin I) - Rattus norvegicus (Rat)	P09951	SYN1	30	100	0.19523033499717712	-0.32320261001586914	-0.05247759073972702	0.18044987320899963
iTRAQ1	Myelin-oligodendrocyte glycoprotein precursor - Rattus norvegicus (Rat)	Q63345	MOG	11	100	0.07624403387308121	-0.12174507975578308	0.5182483196258545	-0.47274723649024963
iTRAQ1	Dynein heavy chain. cytosolic (DYHC) (Cytoplasmic dynein heavy chain 1) (DHC1) (Dynein heavy chain	P38650	DYHC	50	100	-0.06713131070137024	0.20756842195987701	0.0021435380913317204	-0.14258064329624176
iTRAQ1	Heat shock cognate 71 kDa protein (Heat shock 70 kDa protein 8) - Rattus norvegicus (Rat)	P63018	HSP7C	27	100	-0.05969123914837837	-0.04358147457242012	0.06146351248025894	0.04180920124053955
iTRAQ1	Guanine nucleotide-binding protein G(I)/G(S)/G(T) subunit beta 2 (Transducin beta chain 2) (G prote	P54313	GBB2	4	100	-0.3090512752532959	0.22820965945720673	0.11689464747905731	-0.036053020507097244
iTRAQ1	Calcium/calmodulin-dependent protein kinase type II alpha chain (EC 2.7.11.17) (CaM-kinase II alpha	P11275	KCC2A	25	100	0.3920744061470032	-0.5512912273406982	-0.1860831379890442	0.34529998898506165
iTRAQ1	Brain acid soluble protein 1 (BASP1 protein) (Neuronal axonal membrane protein NAP-22) (22 kDa neur	Q05175	BASP	16	100	0.014719284139573574	-0.1952337920665741	0.2676803469657898	-0.08716586232185364
iTRAQ1	ATP synthase subunit alpha. mitochondrial precursor (EC 3.6.3.14) - Rattus norvegicus (Rat)	P15999	ATPA	28	100	0.3025205731391907	0.11553189158439636	-0.06644996255636215	-0.3516025245189667
iTRAQ1	Vacuolar proton translocating ATPase 116 kDa subunit a isoform 1 (V-ATPase 116 kDa isoform a1) (Cla	P25286	VPP1	28	100	0.07567902654409409	-0.3649570941925049	-0.07070739567279816	0.35998547077178955
iTRAQ1	Sodium/potassium-transporting ATPase subunit beta-1 (Sodium/potassium-dependent ATPase beta-1 subun	P07340	AT1B1	16	100	0.045578669756650925	-0.1876990646123886	0.04221763089299202	0.09990277141332626
iTRAQ1	Alpha-internexin (Alpha-Inx) - Rattus norvegicus (Rat)	P23565	AINX	27	100	0.12400586158037186	-0.2810281217098236	0.5803483128547668	-0.4233260452747345
iTRAQ1	Spectrin beta chain. brain 2 (Spectrin. non-erythroid beta chain 2) (Beta-III spectrin) (SPNB-3) (B	Q9QWN8	SPTN2	33	100	0.19926495850086212	-0.17634013295173645	-0.15806664526462555	0.13514181971549988
iTRAQ1	Neuromodulin (Axonal membrane protein GAP-43) (Growth-associated protein 43) (Protein F1) - Rattus	P07936	NEUM	21	100	-0.05743623897433281	-0.5149032473564148	0.24640676379203796	0.32593271136283875
iTRAQ1	Plasma membrane calcium-transporting ATPase 4 (EC 3.6.3.8) (PMCA4) (Plasma membrane calcium pump is	Q64542	AT2B4	17	100	0.04900054261088371	-0.3819163143634796	-0.15025293827056885	0.48316872119903564
iTRAQ1	Calcium/calmodulin-dependent protein kinase type II beta chain (EC 2.7.11.17) (CaM-kinase II beta c	P08413	KCC2B	13	100	0.42203375697135925	-0.4726203382015228	-0.10855835676193237	0.15914493799209595
iTRAQ1	Potassium-transporting ATPase alpha chain 1 (EC 3.6.3.10) (Proton pump) (Gastric H+/K+ ATPase subun	P09626	ATP4A	4	100	-0.03650880604982376	-0.17911256849765778	0.1097756177186966	0.10584574937820435
iTRAQ1	Dihydropyrimidinase-related protein 2 (DRP-2) (Turned on after division. 64 kDa protein) (TOAD-64)	P47942	DPYL2	21	100	-0.09839361160993576	0.10365313291549683	0.267630934715271	-0.27289047837257385
iTRAQ1	Neurofascin precursor - Rattus norvegicus (Rat)	P97685	NFASC	30	100	-0.030658919364213943	-0.19525371491909027	0.1652260273694992	0.06068659946322441
iTRAQ1	Solute carrier family 12 member 5 (Electroneutral potassium-chloride cotransporter 2) (K-Cl cotrans	Q63633	S12A5	29	100	-0.003802797058597207	-0.2638561725616455	-0.13686034083366394	0.40451928973197937
iTRAQ1	Glutamine synthetase (EC 6.3.1.2) (Glutamate--ammonia ligase) (GS) - Rattus norvegicus (Rat)	P09606	GLNA	20	100	-0.14985039830207825	0.0022649040911346674	0.3384752869606018	-0.19088979065418243
iTRAQ1	14-3-3 protein zeta/delta (Protein kinase C inhibitor protein 1) (KCIP-1) (Mitochondrial import sti	P63102	1433Z	12	100	-0.09676282852888107	0.05346834659576416	0.130489781498909	-0.08719529956579208
iTRAQ1	Synaptosomal-associated protein 25 (SNAP-25) (Synaptosomal-associated 25 kDa protein) (Super protei	P60881	SNP25	14	100	-0.08984365314245224	-0.23882047832012177	0.1401471048593521	0.1885170191526413
iTRAQ1	Plasma membrane calcium-transporting ATPase 3 (EC 3.6.3.8) (PMCA3) (Plasma membrane calcium pump is	Q64568	AT2B3	11	100	0.0837748795747757	-0.17684616148471832	-0.08131255209445953	0.17438383400440216
iTRAQ1	Calcium/calmodulin-dependent protein kinase type II delta chain (EC 2.7.11.17) (CaM-kinase II delta	P15791	KCC2D	3	100	0.4762807786464691	-0.2918148934841156	-0.41325584053993225	0.22878995537757874
iTRAQ1	Synaptotagmin-1 (Synaptotagmin I) (SytI) (p65) - Rattus norvegicus (Rat)	P21707	SYT1	18	100	0.07873956114053726	-0.3141823410987854	-0.06961888074874878	0.3050616681575775
iTRAQ1	Contactin-associated protein 1 precursor (Caspr) (Caspr1) (Neurexin 4) (Neurexin IV) (p190) (Parano	P97846	CNTP1	22	100	-0.031725261360406876	-0.16504287719726562	0.3746263384819031	-0.17785818874835968
iTRAQ1	ADP/ATP translocase 2 (Adenine nucleotide translocator 2) (ANT 2) (ADP.ATP carrier protein 2) (Solu	Q09073	ADT2	6	100	0.17746153473854065	0.11474216729402542	-0.13385659456253052	-0.15834711492061615
iTRAQ1	Neurofilament triplet M protein (160 kDa neurofilament protein) (Neurofilament medium polypeptide)	P12839	NFM	17	100	0.07610727846622467	-0.3012824058532715	0.599096953868866	-0.37392178177833557
iTRAQ1	14-3-3 protein gamma - Rattus norvegicus (Rat)	P61983	1433G	10	100	-0.10909970849752426	0.07892709970474243	0.0482587106525898	-0.01808609440922737
iTRAQ1	14-3-3 protein epsilon (14-3-3E) (Mitochondrial import stimulation factor L subunit) (MSF L) - Ratt	P62260	1433E	16	100	-0.16679644584655762	0.1391693353652954	0.11389818787574768	-0.08627107739448547
iTRAQ1	78 kDa glucose-regulated protein precursor (GRP 78) (Heat shock 70 kDa protein 5) (Immunoglobulin h	P06761	GRP78	20	100	-0.5141198039054871	0.1870942860841751	-0.329186350107193	0.6562118530273438
iTRAQ1	Calcium/calmodulin-dependent protein kinase type II gamma chain (EC 2.7.11.17) (CaM-kinase II gamma	P11730	KCC2G	5	100	0.267361044883728	-0.2619090676307678	-0.2836861312389374	0.2782341539859772
iTRAQ1	Synapsin-2 (Synapsin II) - Rattus norvegicus (Rat)	Q63537	SYN2	14	100	0.28756120800971985	-0.28015270829200745	-0.0636024922132492	0.056194007396698
iTRAQ1	Guanine nucleotide-binding protein G(i). alpha-1 subunit (Adenylate cyclase-inhibiting G alpha prot	P10824	GNAI1	5	100	-0.07665368914604187	-0.2681632936000824	0.18966417014598846	0.155152827501297
iTRAQ1	Guanine nucleotide-binding protein subunit beta 4 (Transducin beta chain 4) - Rattus norvegicus (Ra	O35353	GBB4	5	100	-0.46144622564315796	0.1866469383239746	0.07001137733459473	0.20478790998458862
iTRAQ1	Myosin-9 (Myosin heavy chain. nonmuscle IIa) (Nonmuscle myosin heavy chain IIa) (NMMHC II-a) (NMMHC	Q62812	MYH9	12	100	-0.20177964866161346	-0.02399873547255993	-0.0936145931482315	0.31939297914505005
iTRAQ1	Syntaxin-1A (Synaptotagmin-associated 35 kDa protein) (P35A) (Neuron-specific antigen HPC-1) - Ratt	P32851	STX1A	14	100	-0.12760236859321594	-0.2538565993309021	-0.07071694731712341	0.45217594504356384
iTRAQ1	Hemoglobin subunit beta-1 (Hemoglobin beta-1 chain) (Beta-1-globin) (Hemoglobin beta chain. major-f	P02091	HBB1	10	100	-0.09257584065198898	-0.29460078477859497	0.769791841506958	-0.38261523842811584
iTRAQ1	Fructose-bisphosphate aldolase C (EC 4.1.2.13) (Brain-type aldolase) - Rattus norvegicus (Rat)	P09117	ALDOC	11	100	0.1298038512468338	0.14722591638565063	0.02496964856982231	-0.30199941992759705
iTRAQ1	Syntaxin-1B2 (Syntaxin 1B) (P35B) - Rattus norvegicus (Rat)	P61265	STX1C	18	100	-0.03299209475517273	-0.1768534779548645	0.1091744527220726	0.10067111998796463
iTRAQ1	Hexokinase-1 (EC 2.7.1.1) (Hexokinase type I) (HK I) (Brain form hexokinase) - Rattus norvegicus (R	P05708	HXK1	23	100	0.27864351868629456	0.12553225457668304	-0.1215280070900917	-0.2826477885246277
iTRAQ1	NAD-dependent deacetylase sirtuin-2 (EC 3.5.1.-) (SIR2-like protein 2) - Rattus norvegicus (Rat)	Q5RJQ4	SIRT2	15	100	-0.05610696226358414	-0.18526560068130493	0.6955570578575134	-0.45418450236320496
iTRAQ1	Neurofilament triplet H protein (200 kDa neurofilament protein) (Neurofilament heavy polypeptide) (	P16884	NFH	20	100	-0.01977601833641529	-0.09612245857715607	0.3569449186325073	-0.24104644358158112
iTRAQ1	Heat shock protein HSP 90-beta (HSP 84) - Rattus norvegicus (Rat)	P34058	HS90B	19	100	-0.23873205482959747	0.059829238802194595	0.112723208963871	0.06617959588766098
iTRAQ1	14-3-3 protein beta/alpha (Protein kinase C inhibitor protein 1) (KCIP-1) (Prepronerve growth facto	P35213	1433B	3	100	-0.16017910838127136	0.17882654070854187	0.036887746304273605	-0.055535174906253815
iTRAQ1	14-3-3 protein theta (14-3-3 protein tau) - Rattus norvegicus (Rat)	P68255	1433T	5	100	-0.21842005848884583	0.16894976794719696	0.15853571891784668	-0.10906542092561722
iTRAQ1	14-3-3 protein eta - Rattus norvegicus (Rat)	P68511	1433F	3	100	0.05047592893242836	-0.032862477004528046	-0.021019799634814262	0.0034063500352203846
iTRAQ1	Hemoglobin subunit beta-2 (Hemoglobin beta-2 chain) (Beta-2-globin) (Hemoglobin beta chain. minor-f	P11517	HBB2	2	100	-0.20895402133464813	-0.512496292591095	0.8274694085121155	-0.10601907223463058
iTRAQ1	Microtubule-associated protein 2 (MAP 2) (MAP-2) - Rattus norvegicus (Rat)	P15146	MAP2	23	100	0.2609056234359741	-0.20470191538333893	0.0070658400654792786	-0.06326955556869507
iTRAQ1	Serine/threonine-protein phosphatase 2B catalytic subunit alpha isoform (EC 3.1.3.16) (Calmodulin-d	P63329	PP2BA	12	100	0.008805125951766968	-0.02266162447631359	0.18819962441921234	-0.17434312403202057
iTRAQ1	Creatine kinase. ubiquitous mitochondrial precursor (EC 2.7.3.2) (U-MtCK) (Mia-CK) (Acidic-type mit	P25809	KCRU	12	100	0.26485753059387207	0.1176193580031395	-0.061740241944789886	-0.3207366466522217
iTRAQ1	Myosin-10 (Myosin heavy chain. nonmuscle IIb) (Nonmuscle myosin heavy chain IIb) (NMMHC II-b) (NMMH	Q9JLT0	MYH10	21	100	-0.0051508317701518536	-0.0019580540247261524	-0.18193522095680237	0.18904411792755127
iTRAQ1	Aspartate aminotransferase. mitochondrial precursor (EC 2.6.1.1) (Transaminase A) (Glutamate oxaloa	P00507	AATM	15	100	0.1472945511341095	0.12595459818840027	-0.0808827206492424	-0.19236642122268677
iTRAQ1	Elongation factor 1-alpha 1 (EF-1-alpha-1) (Elongation factor 1 A-1) (eEF1A-1) (Elongation factor T	P62630	EF1A1	12	100	-0.4134919047355652	0.2441999912261963	-0.13501231372356415	0.30430424213409424
iTRAQ1	Synaptic vesicle glycoprotein 2A (Synaptic vesicle protein 2A) (Synaptic vesicle protein 2) - Rattu	Q02563	SV2A	14	100	0.10291557013988495	-0.3244377672672272	-0.032304853200912476	0.2538270652294159
iTRAQ1	Ras GTPase-activating protein SynGAP (Synaptic Ras-GTPase-activating protein 1) (Synaptic Ras-GAP 1	Q9QUH6	SYGP1	19	100	0.4660528302192688	-0.24127887189388275	-0.6463196277618408	0.42154568433761597
iTRAQ1	p130Cas-associated protein (p140Cap) (SNAP-25-interacting protein) (SNIP) - Rattus norvegicus (Rat)	Q9QXY2	SNIP	19	100	0.1284606158733368	-0.0732906237244606	-0.17598864436149597	0.12081864476203918
iTRAQ1	Neurofilament triplet L protein (68 kDa neurofilament protein) (Neurofilament light polypeptide) (N	P19527	NFL	16	100	0.15508469939231873	-0.15160517394542694	0.5582335591316223	-0.5617130398750305
iTRAQ1	Serine/threonine-protein kinase MRCK beta (EC 2.7.11.1) (CDC42-binding protein kinase beta) (Myoton	Q7TT49	MRCKB	7	100	0.0538322739303112	-0.17821408808231354	0.5268203616142273	-0.40243855118751526
iTRAQ1	Aconitate hydratase. mitochondrial precursor (EC 4.2.1.3) (Citrate hydro-lyase) (Aconitase) - Rattu	Q9ER34	ACON	19	100	0.17353509366512299	0.16355900466442108	0.026262128725647926	-0.36335623264312744
iTRAQ1	Excitatory amino acid transporter 2 (Sodium-dependent glutamate/aspartate transporter 2) (GLUT-R) (	P31596	EAA2	14	100	0.18073077499866486	-0.33642956614494324	-0.1569664031267166	0.312665194272995
iTRAQ1	4F2 cell-surface antigen heavy chain (4F2hc) - Rattus norvegicus (Rat)	Q794F9	4F2	13	100	0.10414082556962967	0.05586991086602211	-0.23569214344024658	0.0756814107298851
iTRAQ1	Voltage-dependent anion-selective channel protein 1 (VDAC-1) (rVDAC1) (Outer mitochondrial membrane	Q9Z2L0	VDAC1	12	100	0.2989247739315033	0.15903279185295105	-0.17898374795913696	-0.2789738178253174
iTRAQ1	Thy-1 membrane glycoprotein precursor (Thy-1 antigen) (CD90 antigen) (CDw90 antigen) - Rattus norve	P01830	THY1	8	100	-0.033623069524765015	-0.22741903364658356	0.2285652905702591	0.032476820051670074
iTRAQ1	Guanine nucleotide-binding protein G(k) subunit alpha (G(i) alpha-3) - Rattus norvegicus (Rat)	P08753	GNAI3	3	100	-0.3474002480506897	0.0473615899682045	-0.03229261934757233	0.33233126997947693
iTRAQ1	Guanine nucleotide-binding protein G(s) subunit alpha isoforms XLas (Adenylate cyclase-stimulating	Q63803	GNAS1	10	100	-0.3157596290111542	0.0029407748952507973	0.043722059577703476	0.2690967917442322
iTRAQ1	Sodium/calcium exchanger 2 precursor (Na(+)/Ca(2+)-exchange protein 2) - Rattus norvegicus (Rat)	P48768	NAC2	16	100	0.0028872520197182894	-0.19831839203834534	-0.16636493802070618	0.3617960810661316
iTRAQ1	Catenin beta-1 (Beta-catenin) - Rattus norvegicus (Rat)	Q9WU82	CTNB1	17	100	-0.11273940652608871	0.11439312249422073	-0.24297478795051575	0.24132107198238373
iTRAQ1	Heat shock-related 70 kDa protein 2 (Heat shock protein 70.2) (Testis-specific heat shock protein-r	P14659	HSP72	2	100	-0.40467700362205505	0.7735767960548401	-0.1374492198228836	-0.23145057260990143
iTRAQ1	Dynamin-2 (EC 3.6.5.5) - Rattus norvegicus (Rat)	P39052	DYN2	5	100	-0.15069277584552765	0.20838047564029694	0.07650807499885559	-0.13419577479362488
iTRAQ1	Rab GDP dissociation inhibitor alpha (Rab GDI alpha) (Guanosine diphosphate dissociation inhibitor	P50398	GDIA	10	100	-0.10404632240533829	0.1359187811613083	0.1286352574825287	-0.1605077087879181
iTRAQ1	Dihydropyridine-sensitive L-type calcium channel subunits alpha-2/delta precursor [Contains: L-type	P54290	CAC2D	15	100	0.024848394095897675	-0.24361635744571686	-0.0591772198677063	0.2779451906681061
iTRAQ1	Protein kinase C beta type (EC 2.7.11.13) (PKC-beta) (PKC-B) - Rattus norvegicus (Rat)	P68403	KPCB	17	100	-0.10331302136182785	-0.1944403499364853	0.2674361765384674	0.030317189171910286
iTRAQ1	Sarcoplasmic/endoplasmic reticulum calcium ATPase 2 (EC 3.6.3.8) (Calcium pump 2) (SERCA2) (SR Ca(2	P11507	AT2A2	12	100	-0.037918005138635635	0.0695134773850441	-0.31929901242256165	0.2877035140991211
iTRAQ1	Vacuolar ATP synthase subunit B. brain isoform (EC 3.6.3.14) (V-ATPase B2 subunit) (Vacuolar proton	P62815	VATB2	12	100	0.014177593402564526	-0.08937044441699982	0.08333901315927505	-0.008146164007484913
iTRAQ1	Tyrosine-protein phosphatase non-receptor type substrate 1 precursor (SHP substrate 1) (SHPS-1) (In	P97710	SHPS1	12	100	0.05297992378473282	-0.34156113862991333	0.09575184434652328	0.19282937049865723
iTRAQ1	Protein piccolo (Aczonin) (Multidomain presynaptic cytomatrix protein) - Rattus norvegicus (Rat)	Q9JKS6	PCLO	18	100	0.20767265558242798	-0.23163391649723053	-0.2679981589317322	0.29195940494537354
iTRAQ1	Malate dehydrogenase. cytoplasmic (EC 1.1.1.37) (Cytosolic malate dehydrogenase) - Rattus norvegicu	O88989	MDHC	12	100	-0.005081490147858858	0.004545887000858784	0.1567455679178238	-0.15620996057987213
iTRAQ1	Hemoglobin subunit alpha-1/2 (Hemoglobin alpha-1/2 chain) (Alpha-1/2-globin) - Rattus norvegicus (R	P01946	HBA	7	100	-0.14914441108703613	-0.2765507102012634	0.6701374053955078	-0.24444225430488586
iTRAQ1	Brevican core protein precursor (Brain-enriched hyaluronan-binding protein) (Protein BEHAB) [Contai	P55068	PGCB	13	100	-0.01478524412959814	-0.3900870084762573	0.08572649210691452	0.3191457688808441
iTRAQ1	AP-2 complex subunit mu-1 (Adaptin mu-1) (AP-2 mu-2 chain) (Clathrin coat assembly protein AP50) (C	P84092	AP2M1	12	100	-0.012237482704222202	-0.05698870122432709	0.058402158319950104	0.010824024677276611
iTRAQ1	Neural cell adhesion molecule L1 precursor (N-CAM L1) (Nerve-growth factor-inducible large external	Q05695	L1CAM	16	100	-0.09691887348890305	-0.11315280944108963	-0.07756293565034866	0.28763461112976074
iTRAQ1	Microtubule-associated protein tau (Neurofibrillary tangle protein) (Paired helical filament-tau) (	P19332	TAU	12	100	0.15753501653671265	-0.03415904939174652	0.10708504915237427	-0.2304610162973404
iTRAQ1	Dynamin-3 (EC 3.6.5.5) (Dynamin. testicular) (T-dynamin) - Rattus norvegicus (Rat)	Q08877	DYN3	2	100	-0.3939633071422577	0.48677316308021545	-0.005375759210437536	-0.08743409812450409
iTRAQ1	Myc box-dependent-interacting protein 1 (Bridging integrator 1) (Amphiphysin-like protein) (Amphiph	O08839	BIN1	13	100	-0.05630853772163391	-0.06398037075996399	0.2966203987598419	-0.17633147537708282
iTRAQ1	Neuron-specific calcium-binding protein hippocalcin (P23K) - Rattus norvegicus (Rat)	P84076	HPCA	8	100	0.0997716560959816	-0.14644360542297363	0.06150105595588684	-0.014829099178314209
iTRAQ1	Sodium channel protein type 2 subunit alpha (Sodium channel protein type II subunit alpha) (Voltage	P04775	SCN2A	13	100	0.11374712735414505	-0.28635409474372864	-0.06579307466745377	0.23840002715587616
iTRAQ1	Gamma-enolase (EC 4.2.1.11) (2-phospho-D-glycerate hydro-lyase) (Neural enolase) (Neuron-specific e	P07323	ENOG	15	100	-0.0026047879364341497	-0.03193487599492073	0.2724771499633789	-0.23793748021125793
iTRAQ1	Elongation factor 1-alpha 2 (EF-1-alpha-2) (Elongation factor 1 A-2) (eEF1A-2) (Statin S1) - Rattus	P62632	EF1A2	3	100	0.18152661621570587	-0.16668428480625153	0.02609550952911377	-0.04093785583972931
iTRAQ1	Myosin Id (Myosin heavy chain myr 4) - Rattus norvegicus (Rat)	Q63357	MYO1D	16	100	0.010330951772630215	-0.08794742077589035	0.38535112142562866	-0.3077346384525299
iTRAQ1	Sodium/potassium-transporting ATPase subunit beta-2 (Sodium/potassium-dependent ATPase beta-2 subun	P13638	AT1B2	7	100	0.1486842930316925	0.0837966576218605	-0.2742195129394531	0.04173856973648071
iTRAQ1	AP-2 complex subunit alpha-2 (Adapter-related protein complex 2 alpha-2 subunit) (Alpha-adaptin C)	P18484	AP2A2	13	100	0.01343041006475687	0.026126660406589508	-0.05035082623362541	0.010793755762279034
iTRAQ1	Myristoylated alanine-rich C-kinase substrate (MARCKS) (Protein kinase C substrate 80 kDa protein)	P30009	MARCS	7	100	-0.24874471127986908	0.47594794631004333	-0.2512316405773163	0.024028411135077477
iTRAQ1	Alpha-soluble NSF attachment protein (SNAP-alpha) (N-ethylmaleimide-sensitive factor attachment pro	P54921	SNAA	11	100	-0.09913652390241623	-0.04215693846344948	0.03643913194537163	0.10485433042049408
iTRAQ1	AP-2 complex subunit beta-1 (Adapter-related protein complex 2 beta-1 subunit) (Beta-adaptin) (Plas	P62944	AP2B1	11	100	0.0153416832908988	0.0072284601628780365	-0.05094464495778084	0.028374502435326576
iTRAQ1	Neurocalcin delta - Rattus norvegicus (Rat)	Q5PQN0	NCALD	3	100	0.07469291985034943	-0.16672301292419434	-0.01373967807739973	0.10576976835727692
iTRAQ1	Limbic system-associated membrane protein precursor (LSAMP) - Rattus norvegicus (Rat)	Q62813	LSAMP	9	100	-0.10762489587068558	-0.10162370651960373	0.08912771940231323	0.12012089043855667
iTRAQ1	Dynamin-1-like protein (EC 3.6.5.5) (Dynamin-like protein) - Rattus norvegicus (Rat)	O35303	DNM1L	5	100	0.0541277676820755	-0.028966421261429787	-0.04143863543868065	0.016277287155389786
iTRAQ1	Protein kinase C alpha type (EC 2.7.11.13) (PKC-alpha) (PKC-A) - Rattus norvegicus (Rat)	P05696	KPCA	6	100	-0.3640967309474945	0.20514176785945892	-0.08869302272796631	0.2476479858160019
iTRAQ1	Myelin-associated glycoprotein precursor (Siglec-4a) (Brain neuron cytoplasmic protein 3) - Rattus	P07722	MAG	9	100	0.05776999518275261	-0.33445772528648376	0.8435985445976257	-0.5669108033180237
iTRAQ1	Phosphate carrier protein. mitochondrial precursor (PTP) (Solute carrier family 25 member 3) - Ratt	P16036	MPCP	10	100	0.34753718972206116	0.10138503462076187	-0.16142912209033966	-0.28749310970306396
iTRAQ1	Ubiquinol-cytochrome-c reductase complex core protein 2. mitochondrial precursor (EC 1.10.2.2) (Com	P32551	UQCR2	12	100	0.2477695792913437	0.056078117340803146	-0.12024885416030884	-0.1835988461971283
iTRAQ1	Calmodulin (CaM) - Rattus norvegicus (Rat)	P62161	CALM	7	100	0.08113820105791092	-0.14253951609134674	-0.12098927795886993	0.18239060044288635
iTRAQ1	Tenascin-R precursor (TN-R) (Restrictin) (Janusin) (Neural recognition molecule J1-160/180) - Rattu	Q05546	TENR	14	100	0.005506976041942835	-0.3211054801940918	0.09495289623737335	0.22064559161663055
iTRAQ1	6-phosphofructokinase type C (EC 2.7.1.11) (Phosphofructokinase 1) (Phosphohexokinase) (Phosphofruc	P47860	K6PP	12	100	-0.017489135265350342	0.08711504936218262	0.05358833074569702	-0.1232142448425293
iTRAQ1	Visinin-like protein 1 (VILIP) (Neural visinin-like protein 1) (NVL-1) (NVP-1) (21 kDa CABP) - Ratt	P62762	VISL1	10	100	0.06810498237609863	-0.14178432524204254	0.16145355999469757	-0.08777422457933426
iTRAQ1	Protein kinase C gamma type (EC 2.7.11.13) (PKC-gamma) - Rattus norvegicus (Rat)	P63319	KPCG	7	100	0.2444479912519455	-0.30917370319366455	-0.041303835809230804	0.10602954775094986
iTRAQ1	cGMP-dependent 3'.5'-cyclic phosphodiesterase (EC 3.1.4.17) (Cyclic GMP-stimulated phosphodiesteras	Q01062	PDE2A	15	100	0.010966614820063114	-0.2923996150493622	0.06740236282348633	0.21403063833713531
iTRAQ1	Claudin-11 - Rattus norvegicus (Rat)	Q99P82	CLD11	5	100	0.048260077834129333	-0.0442635752260685	0.6219387650489807	-0.6259352564811707
iTRAQ1	Guanine nucleotide-binding protein alpha-11 subunit - Rattus norvegicus (Rat)	Q9JID2	GNA11	4	100	-0.08224079012870789	-0.03979409486055374	0.0770580917596817	0.044976793229579926
iTRAQ1	Glutamate dehydrogenase 1. mitochondrial precursor (EC 1.4.1.3) (GDH) (Memory-related protein 2) (M	P10860	DHE3	10	100	0.223995640873909	0.05175744742155075	-0.04142266884446144	-0.2343304306268692
iTRAQ1	Annexin A3 (Annexin III) (Lipocortin III) (Placental anticoagulant protein III) (PAP-III) (35-alpha	P14669	ANXA3	9	100	-0.43155407905578613	0.24413172900676727	-0.22791454195976257	0.41533687710762024
iTRAQ1	Cytochrome c. somatic - Rattus norvegicus (Rat)	P62898	CYC	8	100	0.31784048676490784	-0.31242311000823975	0.2980508506298065	-0.3034682273864746
iTRAQ1	Guanine nucleotide-binding protein G(q) subunit alpha (Guanine nucleotide-binding protein alpha-q)	P82471	GNAQ	13	100	-0.1847655028104782	-0.13940685987472534	0.1745254546403885	0.14964690804481506
iTRAQ1	Breast carcinoma amplified sequence 1 homolog (Protein whose mRNA is enriched in synaptosomes 2) (P	Q3ZB98	BCAS1	8	100	-0.04154429957270622	-0.22715213894844055	0.6775920987129211	-0.40889567136764526
iTRAQ1	Dihydropyrimidinase-related protein 1 (DRP-1) (Collapsin response mediator protein 1) (CRMP-1) - Ra	Q62950	DPYL1	9	100	0.04799392819404602	0.015516949817538261	0.10832620412111282	-0.17183707654476166
iTRAQ1	Sodium-driven chloride bicarbonate exchanger (Solute carrier family 4 member 10) - Rattus norvegicu	Q80ZA5	S4A10	8	100	0.1791492998600006	-0.2885061204433441	-0.1566280871629715	0.2659848928451538
iTRAQ1	Citrate synthase. mitochondrial precursor (EC 2.3.3.1) - Rattus norvegicus (Rat)	Q8VHF5	CISY	7	100	0.09088883548974991	0.20124687254428864	-0.08243197947740555	-0.2097037434577942
iTRAQ1	Leucine-rich glioma-inactivated protein 1 precursor - Rattus norvegicus (Rat)	Q8K4Y5	LGI1	11	100	-0.0249265618622303	-0.25591740012168884	0.08017542213201523	0.20066852867603302
iTRAQ1	Gamma-aminobutyric acid type B receptor. subunit 2 precursor (GABA-B receptor 2) (GABA-B-R2) (Gb2)	O88871	GABR2	9	100	0.10596111416816711	-0.19937054812908173	-0.05205824598670006	0.14546768367290497
iTRAQ1	NADH dehydrogenase [ubiquinone] flavoprotein 2. mitochondrial precursor (EC 1.6.5.3) (EC 1.6.99.3)	P19234	NDUV2	7	100	0.3039097189903259	0.014557002112269402	-0.1687839925289154	-0.14968274533748627
iTRAQ1	Guanine nucleotide-binding protein G(z) subunit alpha (G(x) alpha chain) (Gz-alpha) - Rattus norveg	P19627	GNAZ	6	100	-0.13130293786525726	-0.06769226491451263	0.019862564280629158	0.1791326403617859
iTRAQ1	Nucleoside diphosphate kinase B (EC 2.7.4.6) (NDK B) (NDP kinase B) (P18) - Rattus norvegicus (Rat)	P19804	NDKB	8	100	-0.436736136674881	0.19244517385959625	-0.14273469150066376	0.3870256543159485
iTRAQ1	Glycogen phosphorylase. brain form (EC 2.4.1.1) (Fragment) - Rattus norvegicus (Rat)	P53534	PYGB	12	100	0.040196750313043594	0.1704469919204712	0.043953001499176025	-0.2545967400074005
iTRAQ1	Ras-related protein Ral-A - Rattus norvegicus (Rat)	P63322	RALA	6	100	0.012325833551585674	-0.07540001720190048	0.16083575785160065	-0.09776157140731812
iTRAQ1	Immunoglobulin superfamily member 4B precursor (Nectin-like protein 1) - Rattus norvegicus (Rat)	Q1WIM3	IGS4B	11	100	-0.08579791337251663	-0.20079761743545532	0.08971742540597916	0.1968781054019928
iTRAQ1	CaM kinase-like vesicle-associated protein (1G5) - Rattus norvegicus (Rat)	Q63092	CAMKV	10	100	0.11919563263654709	-0.38950029015541077	0.07019387930631638	0.2001107782125473
iTRAQ1	Peroxiredoxin-1 (EC 1.11.1.15) (Thioredoxin peroxidase 2) (Thioredoxin-dependent peroxide reductase	Q63716	PRDX1	12	100	-0.2437683790922165	0.24319535493850708	-0.12364723533391953	0.12422025203704834
iTRAQ1	Ras-related C3 botulinum toxin substrate 1 precursor (p21-Rac1) - Rattus norvegicus (Rat)	Q6RUV5	RAC1	6	100	-0.2147984355688095	-0.1008988618850708	0.1338970959186554	0.18180020153522491
iTRAQ1	SH3 and multiple ankyrin repeat domains protein 1 (Shank1) (GKAP/SAPAP-interacting protein) (SPANK-	Q9WV48	SHAN1	8	100	0.004456346854567528	-0.10110518336296082	0.21782048046588898	-0.12117163836956024
iTRAQ1	Flotillin-1 (Reggie-2) (REG-2) - Rattus norvegicus (Rat)	Q9Z1E1	FLOT1	7	100	-0.044769372791051865	-0.018673870712518692	-0.06214184686541557	0.12558509409427643
iTRAQ1	Myosin heavy chain. cardiac muscle beta isoform (MyHC-beta) - Rattus norvegicus (Rat)	P02564	MYH7	4	100	-0.005009640008211136	-0.40895116329193115	0.16116181015968323	0.25279900431632996
iTRAQ1	ATP synthase D chain. mitochondrial (EC 3.6.3.14) - Rattus norvegicus (Rat)	P31399	ATP5H	7	100	0.3948221504688263	0.004029382020235062	-0.11167459934949875	-0.2871769368648529
iTRAQ1	Heat shock 70 kDa protein 1L (Heat shock 70 kDa protein 1-like) (Heat shock 70 kDa protein 3) (HSP7	P55063	HS70L	2	100	-0.08407261967658997	-0.11655140668153763	-0.04997479170560837	0.25059881806373596
iTRAQ1	Transforming protein RhoA precursor - Rattus norvegicus (Rat)	P61589	RHOA	6	100	-0.20312286913394928	0.16936399042606354	0.12894293665885925	-0.09518405050039291
iTRAQ1	Hippocalcin-like protein 1 (Visinin-like protein 3) (VILIP-3) (Neural visinin-like protein 3) (NVL-	P62749	HPCL1	2	100	0.2671930193901062	-0.057813484221696854	-0.07573861628770828	-0.13364091515541077
iTRAQ1	Ubiquitin - Rattus norvegicus (Rat)	P62989	UBIQ	7	100	-0.19658127427101135	0.026219425722956657	0.12186066061258316	0.04850119352340698
iTRAQ1	Ras-related protein Rab-3A - Rattus norvegicus (Rat)	P63012	RAB3A	7	100	0.09204947203397751	-0.14395616948604584	-0.0065737441182136536	0.05848044157028198
iTRAQ1	Neuroplastin precursor (Stromal cell-derived receptor 1) (SDR-1) (Glycoprotein 55/65) (gp55/65) - R	P97546	NPTN	8	100	-0.19412025809288025	-0.29299211502075195	-0.06526398658752441	0.552376389503479
iTRAQ1	Ras-related protein Rab-1A - Rattus norvegicus (Rat)	Q6NYB7	RAB1A	8	100	-0.09893748164176941	-0.15936379134655	0.06192169710993767	0.19637957215309143
iTRAQ1	Regulating synaptic membrane exocytosis protein 2 (Rab3-interacting molecule 2) (RIM 2) - Rattus no	Q9JIS1	RIMS2	8	100	0.14043113589286804	0.06523805856704712	-0.08343328535556793	-0.12223590165376663
iTRAQ1	Septin-5 (Peanut-like protein 1) (Cell division control-related protein 1) (CDCrel-1) - Rattus norv	Q9JJM9	SEPT5	11	100	0.0949719250202179	-0.13260887563228607	-0.15305912494659424	0.19069607555866241
iTRAQ1	ProSAAS precursor (pro-SAAS) (Proprotein convertase subtilisin/kexin type 1 inhibitor) (Proprotein	Q9QXU9	PCSK1	7	100	-0.0913485735654831	0.1391349732875824	0.1476898342370987	-0.1954762190580368
iTRAQ1	Protein kinase C and casein kinase substrate in neurons protein 1 (Synaptic. dynamin-associated pro	Q9Z0W5	PACN1	9	100	-0.06216408684849739	0.07021933048963547	0.04839048907160759	-0.056445732712745667
iTRAQ1	Cadherin-2 precursor (Neural-cadherin) (N-cadherin) (CD325 antigen) - Rattus norvegicus (Rat)	Q9Z1Y3	CADH2	9	100	0.08949380367994308	-0.09086796641349792	-0.016352001577615738	0.017726164311170578
iTRAQ1	Elongation factor 2 (EF-2) - Rattus norvegicus (Rat)	P05197	EF2	9	100	-0.3448416292667389	0.09053383767604828	-0.04466073587536812	0.29896852374076843
iTRAQ1	Glycogen phosphorylase. muscle form (EC 2.4.1.1) (Myophosphorylase) - Rattus norvegicus (Rat)	P09812	PYGM	4	100	0.1897512823343277	0.15791884064674377	0.03416210785508156	-0.38183221220970154
iTRAQ1	Synaptotagmin-2 (Synaptotagmin II) (SytII) - Rattus norvegicus (Rat)	P29101	SYT2	4	100	0.19061525166034698	-0.05980031192302704	-0.04983573034405708	-0.08097920566797256
iTRAQ1	Rabphilin-3A (Exophilin-1) - Rattus norvegicus (Rat)	P47709	RP3A	12	100	0.008424735628068447	-0.18960480391979218	-0.002224941970780492	0.18340501189231873
iTRAQ1	Triosephosphate isomerase (EC 5.3.1.1) (TIM) (Triose-phosphate isomerase) - Rattus norvegicus (Rat)	P48500	TPIS	8	100	0.03266603872179985	-0.04041782766580582	0.21338167786598206	-0.2056298851966858
iTRAQ1	Voltage-gated potassium channel subunit beta-2 (K(+) channel subunit beta-2) (Kv-beta-2) - Rattus n	P62483	KCAB2	10	100	0.18937121331691742	-0.2789030969142914	0.09097796678543091	-0.0014460820239037275
iTRAQ1	Mitogen-activated protein kinase 1 (EC 2.7.11.24) (Extracellular signal-regulated kinase 2) (ERK-2)	P63086	MK01	8	100	0.046477921307086945	0.05479404330253601	-0.028618283569812775	-0.07265368103981018
iTRAQ1	Clathrin coat assembly protein AP180 (Clathrin coat-associated protein AP180) (91 kDa synaptosomal-	Q05140	AP180	7	100	0.08161189407110214	-0.01479688286781311	0.05064917355775833	-0.11746418476104736
iTRAQ1	Cell cycle exit and neuronal differentiation protein 1 - Rattus norvegicus (Rat)	Q5FVI4	CEND	7	100	0.4589696526527405	0.06859666109085083	-0.07674751430749893	-0.450818806886673
iTRAQ1	Dihydropyrimidinase-related protein 3 (DRP-3) (Collapsin response mediator protein 4) (CRMP-4) (TUC	Q62952	DPYL3	5	100	0.08679148554801941	0.14877283573150635	-0.012849975377321243	-0.2227143496274948
iTRAQ1	Synaptic vesicle glycoprotein 2B (Synaptic vesicle protein 2B) - Rattus norvegicus (Rat)	Q63564	SV2B	8	100	0.18105681240558624	-0.26121771335601807	-0.2447471171617508	0.3249080181121826
iTRAQ1	Reticulon-1 (Neuroendocrine-specific protein) (S-rex) - Rattus norvegicus (Rat)	Q64548	RTN1	9	100	-0.11779330670833588	0.12623929977416992	0.0960395559668541	-0.10448555648326874
iTRAQ1	cAMP-dependent protein kinase type I-alpha regulatory subunit - Rattus norvegicus (Rat)	P09456	KAP0	10	100	-0.10046285390853882	0.17235155403614044	0.17303824424743652	-0.24492694437503815
iTRAQ1	Metabotropic glutamate receptor 2 precursor (mGluR2) - Rattus norvegicus (Rat)	P31421	MGR2	7	100	-0.029177825897932053	-0.18892133235931396	-0.04723043367266655	0.26532959938049316
iTRAQ1	Neurocan core protein precursor (Chondroitin sulfate proteoglycan 3) (245 kDa early postnatal core	P55067	CSPG3	8	100	-0.12511514127254486	0.07337190210819244	0.004585619084537029	0.047157615423202515
iTRAQ1	Neurotrimin precursor (GP65) - Rattus norvegicus (Rat)	Q62718	NTRI	8	100	-0.16588665544986725	-0.212504580616951	-0.06999749690294266	0.4483887255191803
iTRAQ1	Reticulon-4 (Neurite outgrowth inhibitor) (Nogo protein) (Foocen) (Glut4 vesicle 20 kDa protein) -	Q9JK11	RTN4	7	100	-0.05656963959336281	-0.0501575842499733	0.27462658286094666	-0.16789935529232025
iTRAQ1	PDZ domain-containing protein 2 (PDZ domain-containing protein 3) (Plakophilin-related armadillo re	Q9QZR8	PDZD2	5	100	-0.15175999701023102	-0.039103247225284576	-0.07189986854791641	0.262763112783432
iTRAQ1	Potassium voltage-gated channel subfamily H member 4 (Voltage-gated potassium channel subunit Kv12.	Q9R1T9	KCNH4	6	100	-0.2708717882633209	-0.15678338706493378	0.14654386043548584	0.28111129999160767
iTRAQ1	Flotillin-2 (Reggie-1) (REG-1) - Rattus norvegicus (Rat)	Q9Z2S9	FLOT2	9	100	-0.024594515562057495	0.012711103074252605	-0.059108540415763855	0.07099195569753647
iTRAQ1	Glutathione S-transferase P (EC 2.5.1.18) (GST 7-7) (Chain 7) (GST class-pi) - Rattus norvegicus (R	P04906	GSTP1	6	100	-0.17824165523052216	0.0076512182131409645	0.4784972667694092	-0.3079068064689636
iTRAQ1	Synaptophysin (Major synaptic vesicle protein p38) - Rattus norvegicus (Rat)	P07825	SYPH	5	100	0.17438213527202606	-0.2655990719795227	-0.22151704132556915	0.3127339780330658
iTRAQ1	Gap junction alpha-1 protein (Connexin-43) (Cx43) (Gap junction 43 kDa heart protein) - Rattus norv	P08050	CXA1	9	100	0.48462969064712524	0.04813070222735405	-0.36354586482048035	-0.16921453177928925
iTRAQ1	Ubiquinol-cytochrome c reductase iron-sulfur subunit. mitochondrial precursor (EC 1.10.2.2) (Rieske	P20788	UCRI	7	100	0.33529049158096313	0.17396274209022522	-0.15877176821231842	-0.35048145055770874
iTRAQ1	Guanine nucleotide-binding protein G(t). alpha-3 subunit (Gustducin alpha-3 chain) - Rattus norvegi	P29348	GNAT3	2	100	0.1594981551170349	-0.19604134559631348	-0.3146675229072571	0.35121071338653564
iTRAQ1	Transitional endoplasmic reticulum ATPase (TER ATPase) (15S Mg(2+)-ATPase p97 subunit) (Valosin-con	P46462	TERA	9	100	-0.0870506763458252	0.15033076703548431	0.06338853389024734	-0.12666861712932587
iTRAQ1	Stress-70 protein. mitochondrial precursor (75 kDa glucose-regulated protein) (GRP 75) (Peptide-bin	P48721	GRP75	7	100	-0.04312964901328087	0.07606451213359833	0.009392570704221725	-0.042327433824539185
iTRAQ1	DnaJ homolog subfamily C member 5 (Cysteine string protein) (CSP) - Rattus norvegicus (Rat)	P60905	DNJC5	7	100	0.04725954681634903	-0.31435489654541016	0.043073005974292755	0.22402234375476837
iTRAQ1	Vesicle-associated membrane protein 2 (VAMP-2) (Synaptobrevin-2) - Rattus norvegicus (Rat)	P63045	VAMP2	6	100	0.2536511719226837	-0.414263516664505	-0.1811152845621109	0.341727614402771
iTRAQ1	Neurofibromin (Neurofibromatosis-related protein NF-1) - Rattus norvegicus (Rat)	P97526	NF1	4	100	-0.01257333904504776	0.22081471979618073	-0.2853446304798126	0.07710323482751846
iTRAQ1	Drebrin (Developmentally-regulated brain protein) - Rattus norvegicus (Rat)	Q07266	DREB	9	100	0.19534911215305328	-0.029936179518699646	-0.3721329867839813	0.20672006905078888
iTRAQ1	Striated muscle-specific serine/threonine protein kinase (EC 2.7.11.1) (Aortic preferentially expre	Q63638	SPEG	3	100	0.18348237872123718	-0.19478309154510498	-0.07704372704029083	0.08834443241357803
iTRAQ1	ATP-binding cassette sub-family F member 1 (ATP-binding cassette 50) - Rattus norvegicus (Rat)	Q6MG08	ABCF1	5	100	0.24053587019443512	-0.3565317690372467	0.4137742221355438	-0.29777830839157104
iTRAQ1	Stabilin-2 precursor (Hyaluronan receptor for endocytosis) [Contains: 175 kDa stabilin-2 (175 kDa h	Q8CFM6	STAB2	4	100	-0.06480787694454193	-0.10335063189268112	0.15113627910614014	0.01702222414314747
iTRAQ1	Septin-9 (Eseptin) (eighth septin) (Septin-like protein) (SLP) - Rattus norvegicus (Rat)	Q9QZR6	SEPT9	7	100	0.12214161455631256	-0.1617017388343811	0.08673827350139618	-0.04717814922332764
iTRAQ1	Homer protein homolog 1 (PSD-Zip45) (VASP/Ena-related gene up-regulated during seizure and LTP) - R	Q9Z214	HOME1	8	100	0.2519839406013489	-0.24838922917842865	-0.21731393039226532	0.2137192189693451
iTRAQ1	Kinesin-like protein KIF1B - Rattus norvegicus (Rat)	O88658	KIF1B	6	100	0.08045149594545364	-0.07004756480455399	0.0625034049153328	-0.07290733605623245
iTRAQ1	Amyloid beta A4 protein precursor (APP) (ABPP) (Alzheimer disease amyloid protein homolog) (Amyloid	P08592	A4	8	100	-0.15802769362926483	0.05420936271548271	-0.03442284092307091	0.13824117183685303
iTRAQ1	Cytochrome c oxidase subunit 5A. mitochondrial precursor (EC 1.9.3.1) (Cytochrome c oxidase polypep	P11240	COX5A	4	100	0.2828529477119446	0.14015689492225647	-0.1373339742422104	-0.28567585349082947
iTRAQ1	cAMP-dependent protein kinase type II-beta regulatory subunit - Rattus norvegicus (Rat)	P12369	KAP3	8	100	-0.19400906562805176	-0.27897655963897705	0.23225560784339905	0.24073001742362976
iTRAQ1	6-phosphofructokinase. muscle type (EC 2.7.1.11) (Phosphofructokinase 1) (Phosphohexokinase) (Phosp	P47858	K6PF	7	100	0.03825381025671959	0.06163390353322029	0.03452545031905174	-0.13441316783428192
iTRAQ1	Plasmolipin (Plasma membrane proteolipid) - Rattus norvegicus (Rat)	P47987	PLLP	3	100	-0.03209683299064636	-0.10781087726354599	0.6468109488487244	-0.5069032311439514
iTRAQ1	Actin-like protein 2 (Actin-related protein 2) - Rattus norvegicus (Rat)	Q5M7U6	ARP2	9	100	0.14147770404815674	-0.0531415231525898	0.03839400038123131	-0.12673018872737885
iTRAQ1	Prohibitin-2 (B-cell receptor-associated protein BAP37) (BAP-37) - Rattus norvegicus (Rat)	Q5XIH7	PHB2	9	100	0.10631538182497025	0.16557081043720245	-0.08015608042478561	-0.19173012673854828
iTRAQ1	Receptor-type tyrosine-protein phosphatase zeta precursor (EC 3.1.3.48) (R-PTP-zeta) (Phosphacan) (	Q62656	PTPRZ	10	100	-0.15418700873851776	-0.21204890310764313	0.036847468465566635	0.32938843965530396
iTRAQ1	Neuroligin-2 precursor - Rattus norvegicus (Rat)	Q62888	NLGN2	3	100	0.029051028192043304	-0.13122881948947906	-0.26149246096611023	0.3636702597141266
iTRAQ1	General transcription factor 3C polypeptide 1 (Transcription factor IIIC-subunit alpha) (TF3C-alpha	Q63505	TF3C1	4	100	0.18727794289588928	-0.008023444563150406	-0.14128169417381287	-0.03797280043363571
iTRAQ1	Discs large homolog 2 (Postsynaptic density protein PSD-93) (Channel-associated protein of synapse-	Q63622	DLG2	8	100	0.3408474326133728	-0.21899132430553436	-0.4337894916534424	0.31193339824676514
iTRAQ1	T-complex protein 1 subunit delta (TCP-1-delta) (CCT-delta) - Rattus norvegicus (Rat)	Q7TPB1	TCPD	8	100	-0.34405165910720825	0.3501717150211334	-5.473580094985664E-4	-0.005572694819420576
iTRAQ1	ELKS/RAB6-interacting/CAST family member 1 (RAB6-interacting protein 2) (ERC protein 1) (ERC1) (CAZ	Q811U3	RB6I2	4	100	0.19370007514953613	-0.34913307428359985	0.6485044360160828	-0.49307146668434143
iTRAQ1	Vascular endothelial growth factor receptor 3 precursor (EC 2.7.10.1) (VEGFR-3) (Tyrosine-protein k	Q91ZT1	VGFR3	5	100	-0.17172180116176605	0.3032827079296112	-0.18575100600719452	0.05419010668992996
iTRAQ1	Succinate dehydrogenase [ubiquinone] flavoprotein subunit. mitochondrial precursor (EC 1.3.5.1) (Fp	Q920L2	DHSA	8	100	0.20372051000595093	-0.061732351779937744	0.017136264592409134	-0.1591244339942932
iTRAQ1	Apolipoprotein A-V precursor (Apolipoprotein A5) (ApoAV) (ApoA-V) (Regeneration-associated protein	Q9QUH3	APOA5	4	100	0.6444762349128723	0.6019376516342163	0.9081702828407288	-2.1545841693878174
iTRAQ1	Cadherin EGF LAG seven-pass G-type receptor 2 (Multiple epidermal growth factor-like domains 3) (Fr	Q9QYP2	CELR2	2	100	-0.02339821495115757	0.09735569357872009	-0.11396042257547379	0.04000294581055641
iTRAQ1	Vascular endothelial growth factor receptor 2 precursor (EC 2.7.10.1) (VEGFR-2) (Protein-tyrosine k	O08775	VGFR2	5	100	-0.10568105429410934	0.035924047231674194	-0.0811230018734932	0.15088000893592834
iTRAQ1	Amphiphysin - Rattus norvegicus (Rat)	O08838	AMPH	9	100	0.018743932247161865	0.05043493211269379	0.1012764573097229	-0.17045532166957855
iTRAQ1	Latrophilin-1 precursor (Calcium-independent alpha-latrotoxin receptor 1) (CIRL-1) - Rattus norvegi	O88917	LPHN1	7	100	-0.1276891976594925	0.21692775189876556	-0.2832515239715576	0.19401298463344574
iTRAQ1	Fibronectin precursor (FN) - Rattus norvegicus (Rat)	P04937	FINC	3	100	-0.6578453779220581	-0.4538291394710541	0.5035718083381653	0.6081026792526245
iTRAQ1	1-phosphatidylinositol-4.5-bisphosphate phosphodiesterase beta 1 (EC 3.1.4.11) (Phosphoinositide ph	P10687	PLCB1	6	100	0.11076809465885162	-0.2758435904979706	0.3684478998184204	-0.20337240397930145
iTRAQ1	Cytochrome c oxidase subunit 4 isoform 1. mitochondrial precursor (EC 1.9.3.1) (Cytochrome c oxidas	P10888	COX41	7	100	0.44102126359939575	0.044971756637096405	-0.131403386592865	-0.35458964109420776
iTRAQ1	Solute carrier family 2. facilitated glucose transporter member 1 (Glucose transporter type 1. eryt	P11167	GTR1	6	100	0.14117425680160522	-0.07542257755994797	-0.17352904379367828	0.10777736455202103
iTRAQ1	Aspartate aminotransferase. cytoplasmic (EC 2.6.1.1) (Transaminase A) (Glutamate oxaloacetate trans	P13221	AATC	6	100	-0.04249114915728569	-0.07934655249118805	0.24119214713573456	-0.11935444176197052
iTRAQ1	Acetyl-CoA acetyltransferase. mitochondrial precursor (EC 2.3.1.9) (Acetoacetyl-CoA thiolase) - Rat	P17764	THIL	4	100	-0.08680331707000732	0.2802773416042328	-0.30082425475120544	0.10735021531581879
iTRAQ1	ATP synthase B chain. mitochondrial precursor (EC 3.6.3.14) - Rattus norvegicus (Rat)	P19511	AT5F1	6	100	0.3580842912197113	0.11822868883609772	-0.08750390261411667	-0.38880908489227295
iTRAQ1	Sodium/hydrogen exchanger 1 (Na(+)/H(+) exchanger 1) (NHE-1) (Solute carrier family 9 member 1) - R	P26431	SL9A1	6	100	0.024739883840084076	-0.15751492977142334	0.24159829318523407	-0.10882323980331421
iTRAQ1	Inositol 1.4.5-trisphosphate receptor type 2 (Type 2 inositol 1.4.5-trisphosphate receptor) (Type 2	P29995	ITPR2	7	100	-0.037912994623184204	0.1856435388326645	-0.17158862948417664	0.02385808154940605
iTRAQ1	Discs large homolog 4 (Postsynaptic density protein 95) (PSD-95) (Synapse-associated protein 90) (S	P31016	DLG4	8	100	0.2379494309425354	-0.29192915558815	-0.27188077569007874	0.32586050033569336
iTRAQ1	Opioid-binding protein/cell adhesion molecule precursor (OBCAM) (Opioid-binding cell adhesion molec	P32736	OPCM	3	100	-0.2662365436553955	-0.1087389662861824	-0.09471973031759262	0.46969524025917053
iTRAQ1	ATP synthase gamma chain. mitochondrial (EC 3.6.3.14) - Rattus norvegicus (Rat)	P35435	ATPG	7	100	0.2639605402946472	0.10356562584638596	-0.09266907721757889	-0.2748570740222931
iTRAQ1	DNA topoisomerase 2-alpha (EC 5.99.1.3) (DNA topoisomerase II. alpha isozyme) - Rattus norvegicus (	P41516	TOP2A	5	100	-0.061853956431150436	-0.026668107137084007	-0.03865717351436615	0.12717923521995544
iTRAQ1	Nck-associated protein 1 (NAP 1) (p125Nap1) (Membrane-associated protein HEM-2) - Rattus norvegicus	P55161	NCKP1	10	100	-0.00169479101896286	0.058429766446352005	-0.1029939204454422	0.046258945018053055
iTRAQ1	Histone H4 [Contains: Osteogenic growth peptide (OGP)] - Rattus norvegicus (Rat)	P62804	H4	5	100	1.3923715353012085	-0.07813949137926102	-0.8014659285545349	-0.5127660632133484
iTRAQ1	60 kDa heat shock protein. mitochondrial precursor (Hsp60) (60 kDa chaperonin) (CPN60) (Heat shock	P63039	CH60	8	100	-0.15104307234287262	0.03423243761062622	0.11100760102272034	0.005803045816719532
iTRAQ1	Prohibitin - Rattus norvegicus (Rat)	P67779	PHB	6	100	0.23788076639175415	0.2858740985393524	-0.2212265133857727	-0.30252835154533386
iTRAQ1	Mitochondrial 2-oxoglutarate/malate carrier protein (OGCP) (Solute carrier family 25 member 11) - R	P97700	M2OM	5	100	0.28842073678970337	0.0022526748944073915	-0.0982961654663086	-0.1923772394657135
iTRAQ1	Septin-10 - Rattus norvegicus (Rat)	Q5PQK1	SEP10	3	100	-0.050461724400520325	-0.14689001441001892	0.047141265124082565	0.15021048486232758
iTRAQ1	Leucine zipper-EF-hand-containing transmembrane protein 1. mitochondrial precursor - Rattus norvegi	Q5XIN6	LETM1	6	100	0.33339256048202515	0.09200496971607208	-0.20828355848789215	-0.21711397171020508
iTRAQ1	Unc-13 homolog C (Munc13-3) - Rattus norvegicus (Rat)	Q62770	UN13C	6	100	-0.3342302441596985	0.6877260804176331	-0.07148609310388565	-0.2820097804069519
iTRAQ1	Synaptojanin-1 (EC 3.1.3.36) (Synaptic inositol-1.4.5-trisphosphate 5-phosphatase 1) - Rattus norve	Q62910	SYNJ1	8	100	0.11853167414665222	-0.04304893687367439	0.1220308318734169	-0.19751358032226562
iTRAQ1	Brain-specific angiogenesis inhibitor 1-associated protein 2 (BAI1-associated protein 2) (BAI-assoc	Q6GMN2	BAIP2	10	100	0.08834182471036911	-0.25433549284935	0.08477344363927841	0.08122022449970245
iTRAQ1	ATP-binding cassette sub-family A member 7 - Rattus norvegicus (Rat)	Q7TNJ2	ABCA7	2	100	0.2996132969856262	0.1959747076034546	-0.2757907807826996	-0.21979723870754242
iTRAQ1	Potassium/sodium hyperpolarization-activated cyclic nucleotide-gated channel 3 - Rattus norvegicus	Q9JKA8	HCN3	3	100	-0.020976059138774872	-0.13877926766872406	0.5597234964370728	-0.3999681770801544
iTRAQ1	Voltage-dependent anion-selective channel protein 3 (VDAC-3) (rVDAC3) (Outer mitochondrial membrane	Q9R1Z0	VDAC3	7	100	0.2582322955131531	0.09977731108665466	-0.255178302526474	-0.10283131897449493
iTRAQ1	Syntaxin-binding protein 5 (Tomosyn-1) (Lethal(2) giant larvae protein homolog 3) - Rattus norvegic	Q9WU70	STXB5	9	100	0.18811661005020142	-0.24483317136764526	-0.15426650643348694	0.2109830528497696
iTRAQ1	Proto-oncogene tyrosine-protein kinase Src (EC 2.7.10.2) (p60-Src) (c-Src) (pp60c-src) - Rattus nor	Q9WUD9	SRC	5	100	-0.17050401866436005	-0.08593765646219254	0.20082290470600128	0.0556187741458416
iTRAQ1	DNA (cytosine-5)-methyltransferase 1 (EC 2.1.1.37) (Dnmt1) (DNA methyltransferase I) (DNA MTase Rno	Q9Z330	DNMT1	6	100	0.09197693318128586	-0.20173458755016327	-0.028298068791627884	0.1380557119846344
iTRAQ1	Amyloid beta A4 precursor protein-binding family A member 1 (Neuron-specific X11 protein) (Neuronal	O35430	APBA1	3	100	0.03748230263590813	-0.11258133500814438	0.15909916162490845	-0.0840001329779625
iTRAQ1	Afadin (Protein Af-6) - Rattus norvegicus (Rat)	O35889	AFAD	4	100	0.04110823571681976	-0.06754657626152039	0.07612551003694534	-0.04968716949224472
iTRAQ1	L-lactate dehydrogenase A chain (EC 1.1.1.27) (LDH-A) (LDH muscle subunit) (LDH-M) - Rattus norvegi	P04642	LDHA	7	100	-0.01068519614636898	0.07761544734239578	0.027017977088689804	-0.09394823014736176
iTRAQ1	Ras-related protein Rab-7 (RAS-related protein P23) (RAS-related protein BRL-RAS) - Rattus norvegic	P09527	RAB7	5	100	-0.12199507653713226	0.020724862813949585	-0.10491727292537689	0.20618748664855957
iTRAQ1	Fatty acid synthase (EC 2.3.1.85) [Includes: [Acyl-carrier-protein] S-acetyltransferase (EC 2.3.1.3	P12785	FAS	8	100	0.022420067340135574	7.324719917960465E-4	0.057820238173007965	-0.08097277581691742
iTRAQ1	Sarcoplasmic/endoplasmic reticulum calcium ATPase 3 (EC 3.6.3.8) (Calcium pump 3) (SERCA3) (SR Ca(2	P18596	AT2A3	3	100	0.22732305526733398	-0.0709209218621254	0.01698104850947857	-0.1733831912279129
iTRAQ1	Inositol 1.4.5-trisphosphate receptor type 1 (Type 1 inositol 1.4.5-trisphosphate receptor) (Type 1	P29994	ITPR1	2	100	0.22054706513881683	-0.36261799931526184	0.13791006803512573	0.0041608610190451145
iTRAQ1	6-phosphofructokinase. liver type (EC 2.7.1.11) (Phosphofructokinase 1) (Phosphohexokinase) (Phosph	P30835	K6PL	2	100	0.2599342167377472	-0.09615194797515869	0.2845253050327301	-0.4483075737953186
iTRAQ1	Cofilin-1 (Cofilin. non-muscle isoform) - Rattus norvegicus (Rat)	P45592	COF1	6	100	0.09670725464820862	-0.027329662814736366	0.027573738247156143	-0.09695132821798325
iTRAQ1	4-aminobutyrate aminotransferase. mitochondrial precursor (EC 2.6.1.19) ((S)-3-amino-2-methylpropio	P50554	GABT	4	100	-0.054128602147102356	0.23285846412181854	0.039423711597919464	-0.21815356612205505
iTRAQ1	Cadherin-6 precursor (Kidney-cadherin) (K-cadherin) - Rattus norvegicus (Rat)	P55280	CADH6	3	100	-0.1360299438238144	-0.05638505890965462	-0.04572727531194687	0.23814228177070618
iTRAQ1	Serine/threonine-protein phosphatase 2A catalytic subunit beta isoform (EC 3.1.3.16) (PP2A-beta) -	P62716	PP2AB	6	100	-0.008179289288818836	0.08786498755216599	-0.06530198454856873	-0.014383712783455849
iTRAQ1	Potassium voltage-gated channel subfamily A member 2 (Voltage-gated potassium channel subunit Kv1.2	P63142	KCNA2	3	100	0.1057460829615593	-0.21032048761844635	0.17444783449172974	-0.06987342983484268
iTRAQ1	Adenomatous polyposis coli protein (Protein APC) - Rattus norvegicus (Rat)	P70478	APC	6	100	-0.1258191615343094	0.04161379858851433	0.14531046152114868	-0.06110508739948273
iTRAQ1	Myosin-5B (Myosin Vb) (Myosin heavy chain myr 6) - Rattus norvegicus (Rat)	P70569	MYO5B	2	100	-0.06184346601366997	-0.3902779817581177	0.5680488348007202	-0.11592739820480347
iTRAQ1	Disks large-associated protein 1 (DAP-1) (Guanylate kinase-associated protein) (rGKAP) (SAP90/PSD-9	P97836	DLGP1	4	100	0.1382150501012802	-0.029696907848119736	-0.11893966794013977	0.010421526618301868
iTRAQ1	Ubiquitin carboxyl-terminal hydrolase isozyme L1 (EC 3.4.19.12) (EC 6.-.-.-) (UCH-L1) (Ubiquitin th	Q00981	UCHL1	6	100	-0.004168075975030661	-0.042038992047309875	0.4560600221157074	-0.4098529517650604
iTRAQ1	Autophagy-related protein 9A (APG9-like 1) - Rattus norvegicus (Rat)	Q5FWU3	ATG9A	3	100	0.07827851921319962	-0.19997456669807434	0.4289318025112152	-0.3072357773780823
iTRAQ1	Inositol 1.4.5-trisphosphate receptor type 3 (Type 3 inositol 1.4.5-trisphosphate receptor) (Type 3	Q63269	ITPR3	3	100	0.12746934592723846	-0.38144364953041077	0.0935172364115715	0.160457044839859
iTRAQ1	Sideroflexin-1 (Tricarboxylate carrier protein) (TCC) - Rattus norvegicus (Rat)	Q63965	SFXN1	5	100	0.3668709993362427	-0.05143821984529495	-0.007475420832633972	-0.30795735120773315
iTRAQ1	UDP-glucose:glycoprotein glucosyltransferase 1 precursor (EC 2.4.1.-) (UDP-glucose ceramide glucosy	Q9JLA3	UGGG1	3	100	-0.08019181340932846	0.1841227263212204	-0.20305705070495605	0.09912615269422531
iTRAQ1	SH3 and multiple ankyrin repeat domains 3 (Shank3) (Proline-rich synapse-associated protein 2) (Pro	Q9JLU4	SHAN3	9	100	0.09106553345918655	0.08786076307296753	-0.38996371626853943	0.21103741228580475
iTRAQ1	Neuronal pentraxin receptor - Rattus norvegicus (Rat)	O35764	NPTXR	6	100	0.04071512073278427	-0.049555353820323944	-0.05118599161505699	0.060026224702596664
iTRAQ1	Cytochrome c oxidase subunit 2 (EC 1.9.3.1) (Cytochrome c oxidase polypeptide II) - Rattus norvegic	P00406	COX2	4	100	0.4460708796977997	-0.012302975170314312	-0.09400714933872223	-0.33976075053215027
iTRAQ1	Hyaluronan and proteoglycan link protein 1 precursor (Proteoglycan link protein) (Cartilage link pr	P03994	HPLN1	8	100	0.08766917139291763	-0.4126010239124298	-0.08478106558322906	0.40971291065216064
iTRAQ1	Clathrin light chain A (Lca) - Rattus norvegicus (Rat)	P08081	CLCA	3	100	0.06098906695842743	0.044065963476896286	0.042798809707164764	-0.14785383641719818
iTRAQ1	Potassium voltage-gated channel subfamily A member 1 (Voltage-gated potassium channel subunit Kv1.1	P10499	KCNA1	7	100	0.09984185546636581	-0.21383731067180634	0.14647385478019714	-0.03247840702533722
iTRAQ1	1-phosphatidylinositol-4.5-bisphosphate phosphodiesterase gamma 1 (EC 3.1.4.11) (Phosphoinositide p	P10686	PLCG1	4	100	-0.11312900483608246	0.2767917811870575	-0.5464538931846619	0.3827911615371704
iTRAQ1	Cytochrome c oxidase polypeptide VIc-2 (EC 1.9.3.1) - Rattus norvegicus (Rat)	P11951	CX6C2	7	100	0.33278191089630127	0.020233817398548126	-0.08238545805215836	-0.27063027024269104
iTRAQ1	ATP synthase coupling factor 6. mitochondrial precursor (EC 3.6.3.14) (ATPase subunit F6) - Rattus	P21571	ATP5J	5	100	0.31599217653274536	0.12574906647205353	-0.12389607727527618	-0.3178451657295227
iTRAQ1	Basigin precursor (OX-47 antigen) (Glycoprotein CE9) (CD147 antigen) - Rattus norvegicus (Rat)	P26453	BASI	5	100	-0.07043550163507462	-0.099957175552845	-0.2157602459192276	0.3861529231071472
iTRAQ1	Dynactin-1 (150 kDa dynein-associated polypeptide) (DP-150) (DAP-150) (p150-glued) - Rattus norvegi	P28023	DYNA	6	100	-0.019654937088489532	0.050142254680395126	0.11280934512615204	-0.14329665899276733
iTRAQ1	T-complex protein 1 subunit alpha (TCP-1-alpha) (CCT-alpha) - Rattus norvegicus (Rat)	P28480	TCPA	5	100	-0.4877181649208069	0.5698910355567932	0.09435826539993286	-0.17653115093708038
iTRAQ1	Metabotropic glutamate receptor 3 precursor (mGluR3) - Rattus norvegicus (Rat)	P31422	MGR3	5	100	-0.0113384909927845	-0.18761399388313293	-1.7378799384459853E-4	0.19912627339363098
iTRAQ1	Aquaporin-4 (AQP-4) (WCH4) (Mercurial-insensitive water channel) (MIWC) - Rattus norvegicus (Rat)	P47863	AQP4	4	100	0.03331658989191055	0.6093421578407288	-0.7448925375938416	0.10223378241062164
iTRAQ1	Pyruvate dehydrogenase E1 component subunit beta. mitochondrial precursor (EC 1.2.4.1) (PDHE1-B) -	P49432	ODPB	4	100	0.11452452093362808	0.20154552161693573	-0.003878542920574546	-0.3121914863586426
iTRAQ1	Rab GDP dissociation inhibitor beta (Rab GDI beta) (Guanosine diphosphate dissociation inhibitor 2)	P50399	GDIB	4	100	-0.2250346839427948	0.08284195512533188	0.17072264850139618	-0.028529906645417213
iTRAQ1	Gamma-aminobutyric-acid receptor subunit rho-3 precursor (GABA(A) receptor subunit rho-3) - Rattus	P50573	GBRR3	2	100	0.10258559137582779	-0.07040447741746902	0.2327057272195816	-0.26488685607910156
iTRAQ1	Ras-related protein Rab-14 - Rattus norvegicus (Rat)	P61107	RAB14	4	100	-0.21293382346630096	-0.033051516860723495	0.388159841299057	-0.14217451214790344
iTRAQ1	Guanine nucleotide-binding protein subunit beta 5 (Transducin beta chain 5) (Gbeta5) - Rattus norve	P62882	GBB5	6	100	-0.06779512763023376	-0.18678240478038788	0.15559054911136627	0.09898699074983597
iTRAQ1	Transcription initiation factor IIB (General transcription factor TFIIB) (RNA polymerase II alpha i	P62916	TF2B	2	100	-0.035566747188568115	-0.01381184533238411	0.13639776408672333	-0.0870191678404808
iTRAQ1	Serine/threonine-protein phosphatase PP1-gamma catalytic subunit (EC 3.1.3.16) (PP-1G) (Protein pho	P63088	PP1G	7	100	-0.17383898794651031	-0.0940159261226654	0.26857230067253113	-7.173739722929895E-4
iTRAQ1	cAMP-dependent protein kinase. beta-catalytic subunit (EC 2.7.11.11) (PKA C-beta) - Rattus norvegic	P68182	KAPCB	6	100	-0.13424243032932281	-0.2603817284107208	0.2670084536075592	0.12761570513248444
iTRAQ1	Voltage-dependent anion-selective channel protein 2 (VDAC-2) (Outer mitochondrial membrane protein	P81155	VDAC2	5	100	0.39281198382377625	0.0540502555668354	-0.0833413302898407	-0.36352089047431946
iTRAQ1	Ras-related protein Rap-1b precursor (GTP-binding protein smg p21B) - Rattus norvegicus (Rat)	Q62636	RAP1B	3	100	-0.3177639842033386	0.16719897091388702	0.2803509831428528	-0.12978598475456238
iTRAQ1	Glutamate [NMDA] receptor subunit epsilon 4 precursor (N-methyl D-aspartate receptor subtype 2D) (N	Q62645	NMDE4	6	100	-0.039141587913036346	-0.13635513186454773	-0.08537513762712479	0.26087185740470886
iTRAQ1	Calcium-dependent secretion activator 1 (Calcium-dependent activator protein for secretion 1) (CAPS	Q62717	CAPS1	7	100	0.17838871479034424	-0.019520694389939308	-0.2025795429944992	0.04371153563261032
iTRAQ1	Rho-associated protein kinase 2 (EC 2.7.11.1) (Rho-associated. coiled-coil-containing protein kinas	Q62868	ROCK2	3	100	0.322317510843277	-0.5840892791748047	0.16964033246040344	0.09213145077228546
iTRAQ1	5E5 antigen - Rattus norvegicus (Rat)	Q63003	5E5	5	100	0.2387203872203827	-0.1898171454668045	0.18940038979053497	-0.23830363154411316
iTRAQ1	Alpha-adducin (Erythrocyte adducin subunit alpha) - Rattus norvegicus (Rat)	Q63028	ADDA	7	100	-0.022098999470472336	-0.025421669706702232	0.10083819925785065	-0.053317535668611526
iTRAQ1	150 kDa oxygen-regulated protein precursor (Orp150) (Hypoxia up-regulated 1) - Rattus norvegicus (R	Q63617	OXRP	5	100	-0.209498792886734	0.3030139207839966	-0.45281779766082764	0.35930266976356506
iTRAQ1	Disabled homolog 2-interacting protein (DAB2-interacting protein) (DOC-2/DAB2 interactive protein)	Q6P730	DAB2P	4	100	0.14925900101661682	0.07893193513154984	0.2994687557220459	-0.5276596546173096
iTRAQ1	ERC protein 2 (CAZ-associated structural protein 1) (CAST1) (Cast) (Cytomatrix protein p110) - Ratt	Q8K3M6	ERC2	2	100	0.04753652960062027	0.1524634212255478	-0.386838436126709	0.18683849275112152
iTRAQ1	CLIP-associating protein 2 (Cytoplasmic linker-associated protein 2) - Rattus norvegicus (Rat)	Q99JD4	CLAP2	6	100	0.0940726026892662	0.031124083325266838	0.00421436782926321	-0.12941105663776398
iTRAQ1	LIM and SH3 domain protein 1 (LASP-1) - Rattus norvegicus (Rat)	Q99MZ8	LASP1	5	100	0.058394622057676315	0.15331941843032837	-0.21037761867046356	-0.0013364210026338696
iTRAQ1	Versican core protein precursor (Large fibroblast proteoglycan) (Chondroitin sulfate proteoglycan c	Q9ERB4	CSPG2	7	100	-0.2437599003314972	0.692280113697052	-0.09051612764596939	-0.3580041229724884
iTRAQ1	SH3-containing GRB2-like protein 2 (EC 2.3.1.-) (Endophilin-1) (Endophilin-A1) (SH3 domain protein	O35179	SH3G2	7	100	0.08862294256687164	0.005141700152307749	-0.04619712382555008	-0.04756751284003258
iTRAQ1	Roundabout homolog 1 precursor - Rattus norvegicus (Rat)	O55005	ROBO1	4	100	0.2860592007637024	-0.38744112849235535	-0.10700154304504395	0.2083834707736969
iTRAQ1	Cadherin EGF LAG seven-pass G-type receptor 3 precursor (Multiple epidermal growth factor-like doma	O88278	CELR3	3	100	0.15518198907375336	0.08929033577442169	0.03403281047940254	-0.2785051167011261
iTRAQ1	Tropomyosin 1 alpha chain (Alpha-tropomyosin) - Rattus norvegicus (Rat)	P04692	TPM1	8	100	-0.04352577030658722	0.0839868113398552	0.08577769249677658	-0.12623873353004456
iTRAQ1	Dihydrolipoyllysine-residue acetyltransferase component of pyruvate dehydrogenase complex (EC 2.3.1	P08461	ODP2	3	100	0.3766874372959137	0.27877846360206604	-0.07913822680711746	-0.5763276815414429
iTRAQ1	Glycogen phosphorylase. liver form (EC 2.4.1.1) - Rattus norvegicus (Rat)	P09811	PYGL	2	100	0.3771328032016754	-0.28662043809890747	-0.23113271594047546	0.14062035083770752
iTRAQ1	Dihydropteridine reductase (EC 1.5.1.34) (HDHPR) (Quinoid dihydropteridine reductase) - Rattus norv	P11348	DHPR	4	100	-0.19062022864818573	0.03552594408392906	0.49417588114738464	-0.3390815854072571
iTRAQ1	Major prion protein precursor (PrP) (CD230 antigen) - Rattus norvegicus (Rat)	P13852	PRIO	6	100	-0.15366198122501373	-0.11542770266532898	0.3514839708805084	-0.08239427208900452
iTRAQ1	Peripherin - Rattus norvegicus (Rat)	P21807	PERI	4	100	-0.1190013587474823	0.05599966645240784	-0.6636104583740234	0.7266121506690979
iTRAQ1	Contactin-2 precursor (Axonin-1) (Axonal glycoprotein TAG-1) (Transient axonal glycoprotein 1) (TAX	P22063	CNTN2	7	100	0.06728106737136841	-0.19429972767829895	0.27224138379096985	-0.1452227383852005
iTRAQ1	Anion exchange protein 3 (Neuronal band 3-like protein) (Solute carrier family 4 member 3) - Rattus	P23348	B3A3	6	100	-0.04755249619483948	-0.04289335757493973	0.14093685150146484	-0.05049099773168564
iTRAQ1	Coatomer subunit beta (Beta-coat protein) (Beta-COP) - Rattus norvegicus (Rat)	P23514	COPB	3	99.998	-0.5064537525177002	-0.2739357352256775	0.5413217544555664	0.23906771838665009
iTRAQ1	Sodium- and chloride-dependent GABA transporter 1 - Rattus norvegicus (Rat)	P23978	SC6A1	7	100	0.12216591835021973	-0.09279549866914749	-0.08222120255231857	0.05285077914595604
iTRAQ1	N-acylglucosamine 2-epimerase (EC 5.1.3.8) (GlcNAc 2-epimerase) (N-acetyl-D-glucosamine 2-epimerase	P51607	RENBP	2	99.999	0.045088741928339005	0.04518081620335579	-0.3206240236759186	0.2303544580936432
iTRAQ1	Reelin precursor (EC 3.4.21.-) - Rattus norvegicus (Rat)	P58751	RELN	6	100	0.03601463884115219	0.15051957964897156	-0.04186733812093735	-0.1446668803691864
iTRAQ1	AP-2 complex subunit sigma-1 (Adapter-related protein complex 2 sigma-1 subunit) (Sigma-adaptin 3b)	P62744	AP2S1	4	100	0.05205818638205528	-0.03898231312632561	-0.0427042655646801	0.029628388583660126
iTRAQ1	Nuclease sensitive element-binding protein 1 (Y-box-binding protein 1) (Y-box transcription factor)	P62961	YBOX1	4	100	-0.712885320186615	0.31592676043510437	-0.8959105014801025	1.292868971824646
iTRAQ1	Disks large-associated protein 4 (DAP-4) (SAP90/PSD-95-associated protein 4) (SAPAP4) (PSD-95/SAP90	P97839	DLGP4	4	100	-0.4868066906929016	0.44141700863838196	-0.3517730236053467	0.39716267585754395
iTRAQ1	Rab GTPase-binding effector protein 2 (Rabaptin-5beta) (MP13 protein) - Rattus norvegicus (Rat)	Q62835	RABE2	4	100	-0.06267610937356949	0.11310480535030365	-0.11871287971735	0.06828417629003525
iTRAQ1	Neuroligin-3 precursor (Gliotactin homolog) - Rattus norvegicus (Rat)	Q62889	NLGN3	4	100	0.11340748518705368	-0.16995103657245636	-0.15762829780578613	0.2141718566417694
iTRAQ1	Receptor tyrosine-protein kinase erbB-4 precursor (EC 2.7.10.1) - Rattus norvegicus (Rat)	Q62956	ERBB4	4	100	-0.9103410840034485	1.183985710144043	0.05557364225387573	-0.3292182385921478
iTRAQ1	Organic cation transporter-like protein 2 (Solute carrier family 22 member 18) - Rattus norvegicus	Q6AY78	ORCT2	2	99.998	0.38395804166793823	-0.12154349684715271	0.652005136013031	-0.9144196510314941
iTRAQ1	Deubiquitinating protein VCIP135 (EC 3.4.22.-) (Valosin-containing protein p97/p47 complex-interact	Q8CF97	VCIP1	3	100	-0.18757019937038422	-0.14487199485301971	0.30421561002731323	0.028226593509316444
iTRAQ1	Angiotensin-converting enzyme. testis-specific isoform precursor (EC 3.4.15.1) (EC 3.2.1.-) (ACE-T)	Q8CFN1	ACET	2	100	-0.016999943181872368	0.23471148312091827	-0.003084978088736534	-0.21462655067443848
iTRAQ1	Carboxypeptidase D precursor (EC 3.4.17.22) (Metallocarboxypeptidase D) (gp180) - Rattus norvegicus	Q9JHW1	CBPD	3	100	-0.05687660723924637	0.18403306603431702	0.12449711561203003	-0.2516535818576813
iTRAQ1	Sideroflexin-3 - Rattus norvegicus (Rat)	Q9JHY2	SFXN3	7	100	0.2171553522348404	0.0682363212108612	-0.18395382165908813	-0.10143785178661346
iTRAQ1	PH domain leucine-rich repeat protein phosphatase (EC 3.1.3.16) (Pleckstrin homology domain-contain	Q9WTR8	PHLPP	2	100	0.04756884276866913	0.12094047665596008	-0.05687988921999931	-0.1116294264793396
iTRAQ1	Neurabin-1 (Neurabin-I) (Neural tissue-specific F-actin-binding protein I) (Protein phosphatase 1 r	O35867	NEB1	2	100	0.03120102360844612	-0.602936863899231	-0.013794970698654652	0.5855308175086975
iTRAQ1	Synapsin-3 (Synapsin III) - Rattus norvegicus (Rat)	O70441	SYN3	3	100	0.07632921636104584	-0.08080833405256271	0.1813826858997345	-0.17690356075763702
iTRAQ1	Heat shock 70 kDa protein 4 (Ischemia responsive 94 kDa protein) - Rattus norvegicus (Rat)	O88600	HSP74	6	100	-0.13135799765586853	0.02119310386478901	0.19044366478919983	-0.08027878403663635
iTRAQ1	Alpha-2-macroglobulin precursor (Alpha-2-M) - Rattus norvegicus (Rat)	P06238	A2MG	2	100	-1.7712137699127197	1.3414236307144165	0.5251874923706055	-0.09539737552404404
iTRAQ1	Phosphoglycerate kinase 1 (EC 2.7.2.3) - Rattus norvegicus (Rat)	P16617	PGK1	5	100	-0.08663418143987656	0.149421826004982	0.015019307844340801	-0.07780694961547852
iTRAQ1	Potassium voltage-gated channel subfamily A member 6 (Voltage-gated potassium channel subunit Kv1.6	P17659	KCNA6	3	100	0.213776633143425	-0.19657975435256958	0.2414999008178711	-0.2586967945098877
iTRAQ1	Alpha platelet-derived growth factor receptor precursor (EC 2.7.10.1) (PDGF-R-alpha) (CD140a antige	P20786	PGFRA	3	100	0.03783223032951355	0.12134835869073868	-0.27614203095436096	0.11696144938468933
iTRAQ1	Histidine ammonia-lyase (EC 4.3.1.3) (Histidase) - Rattus norvegicus (Rat)	P21213	HUTH	2	100	-0.18569567799568176	0.41585680842399597	-0.399980753660202	0.169819638133049
iTRAQ1	Carbonic anhydrase 2 (EC 4.2.1.1) (Carbonic anhydrase II) (Carbonate dehydratase II) (CA-II) - Ratt	P27139	CAH2	5	100	-0.23134276270866394	-0.013774285092949867	0.5155066847801208	-0.2703896164894104
iTRAQ1	Sodium- and chloride-dependent GABA transporter 3 - Rattus norvegicus (Rat)	P31647	S6A11	3	100	0.5582232475280762	0.0851159617304802	-0.30698347091674805	-0.3363557457923889
iTRAQ1	Glypican-1 precursor (HSPG M12) - Rattus norvegicus (Rat)	P35053	GPC1	3	100	-0.02478436939418316	-0.2051948606967926	0.032413531094789505	0.1975656896829605
iTRAQ1	Peroxiredoxin-2 (EC 1.11.1.15) (Thioredoxin peroxidase 1) (Thioredoxin-dependent peroxide reductase	P35704	PRDX2	3	100	-0.24609015882015228	0.33468207716941833	-0.11539501696825027	0.026803085580468178
iTRAQ1	FKBP12-rapamycin complex-associated protein (FK506-binding protein 12-rapamycin complex-associated	P42346	FRAP	3	100	0.2703835368156433	-0.040955137461423874	-0.3394482433795929	0.11001985520124435
iTRAQ1	Guanine nucleotide-binding protein G(I)/G(S)/G(O) gamma-7 subunit precursor - Rattus norvegicus (Ra	P43425	GBG7	4	100	-0.0928613692522049	-0.39495790004730225	0.7863782644271851	-0.29855895042419434
iTRAQ1	Regulator of G-protein signaling 8 (RGS8) - Rattus norvegicus (Rat)	P49804	RGS8	5	100	0.04539164528250694	-0.003887245897203684	-0.1352728009223938	0.0937683954834938
iTRAQ1	Beta-secretase 1 precursor (EC 3.4.23.46) (Beta-site APP cleaving enzyme 1) (Beta-site amyloid prec	P56819	BACE1	2	100	-0.2241489440202713	0.00888599269092083	0.0051017580553889275	0.21016119420528412
iTRAQ1	Pleckstrin homology domain-containing family A member 4 (Phosphoinositol 3-phosphate-binding protei	P60669	PKHA4	3	100	0.09876284003257751	-0.1713438779115677	0.13978515565395355	-0.06720410287380219
iTRAQ1	Glutamate carboxypeptidase 2 (EC 3.4.17.21) (Glutamate carboxypeptidase II) (Membrane glutamate car	P70627	FOLH1	8	100	-0.2304859161376953	0.14736777544021606	0.20686712861061096	-0.12374898791313171
iTRAQ1	Neuronal cell adhesion molecule precursor (Nr-CAM) (NgCAM-related cell adhesion molecule) (Ng-CAM-r	P97686	NRCAM	8	100	-0.07503969967365265	-0.1306297481060028	-0.0891541913151741	0.29482364654541016
iTRAQ1	Huntingtin-associated protein-interacting protein (Protein Duo) (Kalirin) (PAM COOH-terminal intera	P97924	HAPIP	3	100	-0.0469370074570179	0.30211299657821655	-0.23087912797927856	-0.024296846240758896
iTRAQ1	Dihydrolipoyllysine-residue succinyltransferase component of 2-oxoglutarate dehydrogenase complex.	Q01205	ODO2	6	100	0.2211640477180481	0.0585891418159008	0.08627589792013168	-0.3660290837287903
iTRAQ1	Glutamate receptor. ionotropic kainate 4 precursor (Glutamate receptor KA-1) (KA1) - Rattus norvegi	Q01812	GRIK4	3	100	-2.4438929557800293	2.525184392929077	0.10695429891347885	-0.1882455050945282
iTRAQ1	Voltage-dependent N-type calcium channel subunit alpha-1B (Voltage-gated calcium channel subunit al	Q02294	CAC1B	5	100	0.17153511941432953	-0.2896285951137543	-0.10457255691289902	0.22266604006290436
iTRAQ1	Ral guanine nucleotide dissociation stimulator (RalGEF) (RalGDS) - Rattus norvegicus (Rat)	Q03386	GNDS	4	100	0.31633973121643066	0.0019162000389769673	0.03427960351109505	-0.35253551602363586
iTRAQ1	Voltage-dependent R-type calcium channel subunit alpha-1E (Voltage-gated calcium channel subunit al	Q07652	CAC1E	4	100	0.2510890066623688	-0.620884895324707	-0.007306682877242565	0.3771025538444519
iTRAQ1	Oxidation resistance protein 1 (Protein C7) - Rattus norvegicus (Rat)	Q4V8B0	OXR1	3	100	-0.06398902088403702	-0.015719778835773468	0.016222769394516945	0.06348603218793869
iTRAQ1	Gametogenetin-binding protein 1 - Rattus norvegicus (Rat)	Q5J2D6	GGNB1	4	100	0.42282888293266296	-0.06917184591293335	-0.24352937936782837	-0.11012767255306244
iTRAQ1	RNA-binding protein 34 (RNA-binding motif protein 34) - Rattus norvegicus (Rat)	Q5M9F1	RBM34	4	100	0.35331642627716064	-0.08589831739664078	0.06671734899282455	-0.3341354429721832
iTRAQ1	Ankycorbin (Ankyrin repeat and coiled-coil structure-containing protein) (Retinoic acid-induced pro	Q5U312	RAI14	2	99.998	-0.8380149602890015	0.7952807545661926	-0.41995054483413696	0.4626847505569458
iTRAQ1	Ras-related protein Rab-35 - Rattus norvegicus (Rat)	Q5U316	RAB35	3	100	-0.07932371646165848	-0.06797268241643906	-0.008330817334353924	0.15562722086906433
iTRAQ1	Probable ATP-dependent RNA helicase DDX46 (EC 3.6.1.-) (DEAD box protein 46) (Helicase of 117.4 kDa	Q62780	DDX46	5	100	0.19615136086940765	-0.03032602369785309	-0.12475632131099701	-0.04106902331113815
iTRAQ1	Exocyst complex component 4 (Exocyst complex component Sec8) (rSec8) - Rattus norvegicus (Rat)	Q62824	EXOC4	4	100	0.09004008024930954	-0.28653064370155334	0.40331095457077026	-0.20682041347026825
iTRAQ1	Cytoplasmic dynein 1 intermediate chain 2 (Dynein intermediate chain 2. cytosolic) (DH IC-2) (Cytop	Q62871	DC1I2	4	100	-0.3934754431247711	0.4395921528339386	0.19358086585998535	-0.23969756066799164
iTRAQ1	Junctional adhesion molecule C precursor (JAM-C) (Junctional adhesion molecule 3) (JAM-3) - Rattus	Q68FQ2	JAM3	4	100	0.06466329842805862	-0.036580171436071396	0.37632453441619873	-0.40440768003463745
iTRAQ1	Large proline-rich protein BAT2 (HLA-B-associated transcript 2) - Rattus norvegicus (Rat)	Q6MG48	BAT2	7	100	0.062000662088394165	0.09215464442968369	-0.043904781341552734	-0.11025052517652512
iTRAQ1	Multidrug resistance-associated protein 9 (ATP-binding cassette transporter sub-family C member 12)	Q6Y306	MRP9	2	99.999	0.10994193702936172	-0.07550647109746933	0.1294422745704651	-0.16387774050235748
iTRAQ1	Probable G-protein coupled receptor 156 (GABAB-related G-protein coupled receptor) - Rattus norvegi	Q8K451	GP156	4	100	-0.04410933703184128	0.03356765955686569	0.1583879441022873	-0.1478462666273117
iTRAQ1	Liprin-alpha-3 (Protein tyrosine phosphatase receptor type f polypeptide-interacting protein alpha-	Q91Z79	LIPA3	5	100	0.07482250034809113	0.14864975214004517	0.038266994059085846	-0.26173925399780273
iTRAQ1	Toll-like receptor 4 precursor (Toll4) (CD284 antigen) - Rattus norvegicus (Rat)	Q9QX05	TLR4	2	99.998	0.24165402352809906	-0.08119730651378632	-0.20702268183231354	0.0465659573674202
iTRAQ1	Probable G-protein coupled receptor 37 precursor (G-protein coupled receptor CNS1) - Rattus norvegi	Q9QYC6	GPR37	5	100	0.20585834980010986	-0.1062968298792839	0.368047833442688	-0.46760934591293335
iTRAQ1	Vesicle-associated membrane protein-associated protein A (VAMP-associated protein A) (VAMP-A) (VAP-	Q9Z270	VAPA	6	100	-0.1509990394115448	0.014512326568365097	0.13155141472816467	0.0049352929927408695
iTRAQ1	Nuclear pore complex protein Nup88 (Nucleoporin Nup88) (88 kDa nuclear pore complex protein) (Nucle	O08658	NUP88	4	100	-0.04385152831673622	-0.2558409571647644	0.1402410864830017	0.15945139527320862
iTRAQ1	Regulator of G-protein signaling 12 (RGS12) - Rattus norvegicus (Rat)	O08774	RGS12	2	100	-0.02393018640577793	-0.10033412277698517	0.20877572894096375	-0.0845114216208458
iTRAQ1	Neurabin-2 (Neurabin-II) (Spinophilin) (Protein phosphatase 1 regulatory subunit 9B) (Neural tissue	O35274	NEB2	4	100	0.2644743025302887	-0.16368991136550903	-0.2413741648197174	0.14058977365493774
iTRAQ1	Vesicular inhibitory amino acid transporter (GABA and glycine transporter) (Vesicular GABA transpor	O35458	VIAAT	5	100	0.07555703818798065	-0.051285725086927414	0.00877096876502037	-0.03304227814078331
iTRAQ1	Breast cancer type 2 susceptibility protein homolog (Fanconi anemia group D1 protein homolog) - Rat	O35923	BRCA2	4	100	0.07221702486276627	-0.06826107949018478	0.14859925210475922	-0.1525551974773407
iTRAQ1	Breast cancer type 1 susceptibility protein homolog - Rattus norvegicus (Rat)	O54952	BRCA1	2	100	0.07799025624990463	-0.015103884972631931	0.21175964176654816	-0.27464601397514343
iTRAQ1	Synaptonemal complex protein 2 (SCP-2) (Synaptonemal complex lateral element protein) (rnSCP2) - Ra	O70608	SYCP2	3	100	-0.2721930742263794	0.3570047914981842	-0.19603294134140015	0.11122123897075653
iTRAQ1	Protocadherin Fat 2 precursor (Multiple epidermal growth factor-like domains 1) - Rattus norvegicus	O88277	FAT2	4	100	-0.08620758354663849	-0.16915185749530792	0.04126201942563057	0.21409742534160614
iTRAQ1	Nuclear RNA export factor 1 (Tip-associating protein) (Tip-associated protein) (mRNA export factor	O88984	NXF1	3	99.998	0.016910536214709282	-0.30815741419792175	0.13974224030971527	0.15150462090969086
iTRAQ1	Apolipoprotein E precursor (Apo-E) - Rattus norvegicus (Rat)	P02650	APOE	4	100	0.11529436707496643	0.11491110920906067	0.13857673108577728	-0.3687822222709656
iTRAQ1	Receptor tyrosine-protein kinase erbB-2 precursor (EC 2.7.10.1) (p185erbB2) (C-erbB-2) (NEU proto-o	P06494	ERBB2	2	100	-0.8560636639595032	0.2439267486333847	0.30166396498680115	0.3104729950428009
iTRAQ1	Superoxide dismutase [Mn]. mitochondrial precursor (EC 1.15.1.1) - Rattus norvegicus (Rat)	P07895	SODM	3	100	0.13278965651988983	-0.08108516782522202	-0.02123531512916088	-0.030469179153442383
iTRAQ1	RAF proto-oncogene serine/threonine-protein kinase (EC 2.7.11.1) (Raf-1) (C-RAF) (cRaf) - Rattus no	P11345	RAF1	3	100	0.11365314573049545	-0.2570749521255493	-0.24453696608543396	0.3879587650299072
iTRAQ1	60S ribosomal protein L18 - Rattus norvegicus (Rat)	P12001	RL18	4	100	0.052613917738199234	-0.08510925620794296	-0.023804860189557076	0.05630020052194595
iTRAQ1	Stathmin (Phosphoprotein p19) (pp19) (Oncoprotein 18) (Op18) (Leukemia-associated phosphoprotein p1	P13668	STMN1	3	100	-0.1406458020210266	0.1562100201845169	0.14374880492687225	-0.15931300818920135
iTRAQ1	Voltage-dependent L-type calcium channel subunit alpha-1C (Voltage-gated calcium channel subunit al	P22002	CAC1C	4	100	-0.06887440383434296	-0.08873457461595535	-0.10020866990089417	0.25781765580177307
iTRAQ1	Sodium-dependent dopamine transporter (DA transporter) (DAT) - Rattus norvegicus (Rat)	P23977	SC6A3	2	100	-0.44772472977638245	0.820990264415741	-0.45440933108329773	0.081143818795681
iTRAQ1	L-lactate dehydrogenase B chain (EC 1.1.1.27) (LDH-B) (LDH heart subunit) (LDH-H) - Rattus norvegic	P42123	LDHB	3	100	-0.04018650949001312	0.18053753674030304	0.07675407826900482	-0.21710510551929474
iTRAQ1	Neuronal pentraxin-1 precursor (NP1) (Neuronal pentraxin I) (NP-I) (47 kDa taipoxin-binding protein	P47971	NPTX1	4	100	0.2609406113624573	-0.18835973739624023	-0.2250271439552307	0.15244626998901367
iTRAQ1	Diacylglycerol kinase beta (EC 2.7.1.107) (Diglyceride kinase beta) (DGK-beta) (DAG kinase beta) (9	P49621	DGKB	3	99.976	-0.14823195338249207	0.18107320368289948	-0.14423313736915588	0.11139189451932907
iTRAQ1	Regulator of G-protein signaling 7 (RGS7) - Rattus norvegicus (Rat)	P49803	RGS7	5	100	0.021167777478694916	-0.1794145256280899	0.04972590506076813	0.10852083563804626
iTRAQ1	Annexin A4 (Annexin IV) (Lipocortin IV) (36 kDa zymogen granule membrane-associated protein) (ZAP36	P55260	ANXA4	4	100	0.028447512537240982	-0.0911131501197815	-0.08174079656600952	0.14440643787384033
iTRAQ1	Dynein light chain 1. cytoplasmic (Dynein light chain LC8-type 1) (8 kDa dynein light chain) (DLC8)	P63170	DYL1	5	100	0.1676112711429596	-0.209659606218338	-0.05990763381123543	0.10195597261190414
iTRAQ1	Membrane-associated progesterone receptor component 1 (Acidic 25 kDa protein) (25-DX) - Rattus norv	P70580	PGRC1	3	100	-0.18211473524570465	-0.024560069665312767	0.06614650040864944	0.14052829146385193
iTRAQ1	Histone H3.3 - Rattus norvegicus (Rat)	P84245	H33	4	100	0.9686841368675232	-0.12147920578718185	-0.5048194527626038	-0.34238550066947937
iTRAQ1	Disks large-associated protein 3 (DAP-3) (SAP90/PSD-95-associated protein 3) (SAPAP3) (PSD-95/SAP90	P97838	DLGP3	7	100	0.014653623104095459	0.02076060324907303	-0.45970186591148376	0.4242876470088959
iTRAQ1	Glutamate [NMDA] receptor subunit epsilon 2 precursor (N-methyl D-aspartate receptor subtype 2B) (N	Q00960	NMDE2	3	100	-0.02797877974808216	-0.6052730083465576	0.3389732539653778	0.2942785322666168
iTRAQ1	Sodium/calcium exchanger 1 precursor (Na(+)/Ca(2+)-exchange protein 1) - Rattus norvegicus (Rat)	Q01728	NAC1	3	100	0.14635220170021057	-0.19196444749832153	0.005070308223366737	0.04054192826151848
iTRAQ1	Multidrug resistance protein 2 (EC 3.6.3.44) (ATP-binding cassette sub-family B member 4) (P-glycop	Q08201	MDR2	3	100	-0.039900846779346466	0.11934861540794373	0.21607014536857605	-0.2955178916454315
iTRAQ1	Dynamin-like 120 kDa protein. mitochondrial precursor (Optic atrophy protein 1 homolog) [Contains:	Q2TA68	OPA1	2	100	0.12707683444023132	0.2279718667268753	-0.18278343975543976	-0.17226526141166687
iTRAQ1	Sperm-associated antigen 1 (Infertility-related sperm protein Spag-1) (HSD-3.8) - Rattus norvegicus	Q5U2X2	SPAG1	2	100	-0.25909286737442017	-0.27660658955574036	0.41471219062805176	0.12098729610443115
iTRAQ1	Uncharacterized protein C20orf135 homolog - Rattus norvegicus (Rat)	Q5XIL6	CT135	2	99.997	0.07177910953760147	-0.1892889142036438	4.9653601308818907E-5	0.11746014654636383
iTRAQ1	Peripheral plasma membrane protein CASK (EC 2.7.11.1) (Calcium/calmodulin-dependent serine protein	Q62915	CSKP	4	100	-0.023326532915234566	-0.03688649833202362	-0.12624984979629517	0.1864628791809082
iTRAQ1	Discs large homolog 3 (Synapse-associated protein 102) (SAP102) (PSD-95/SAP90-related protein 1) -	Q62936	DLG3	5	100	0.11125738173723221	0.10300906002521515	0.06674232333898544	-0.2810087502002716
iTRAQ1	[Pyruvate dehydrogenase [lipoamide]] kinase isozyme 1. mitochondrial precursor (EC 2.7.11.2) (Pyruv	Q63065	PDK1	4	99.999	0.02199850231409073	-0.03160057216882706	0.3527551591396332	-0.34315311908721924
iTRAQ1	Pleckstrin homology-like domain family B member 1 (Protein LL5-alpha) (Fragment) - Rattus norvegicu	Q63312	PHLB1	2	100	-0.220449760556221	-0.0819297730922699	-0.2573610246181488	0.5597405433654785
iTRAQ1	Meprin A subunit alpha precursor (EC 3.4.24.18) (Endopeptidase-2) (MEP-1) (Endopeptidase-24.18 subu	Q64230	MEP1A	2	100	0.03555113449692726	0.11260698735713959	-0.03557324782013893	-0.11258487403392792
iTRAQ1	Ectonucleotide pyrophosphatase/phosphodiesterase 2 (E-NPP 2) (Phosphodiesterase I/nucleotide pyroph	Q64610	ENPP2	2	100	-1.0090950727462769	0.737216055393219	-0.3731418550014496	0.6450208425521851
iTRAQ1	Threonyl-tRNA synthetase. mitochondrial precursor (EC 6.1.1.3) (Threonine--tRNA ligase) (ThrRS) (Th	Q68FW7	SYTM	2	100	-0.5448238253593445	0.8974690437316895	-0.5293788909912109	0.1767336130142212
iTRAQ1	Wiskott-Aldrich syndrome protein-interacting protein (WASP-interacting protein) - Rattus norvegicus	Q6IN36	WASIP	2	99.954	0.1309906542301178	0.07045125216245651	-0.22051431238651276	0.01907242089509964
iTRAQ1	SCO-spondin precursor - Rattus norvegicus (Rat)	Q700K0	SSPO	4	100	0.04818001016974449	0.1259443759918213	-0.19709226489067078	0.02296786941587925
iTRAQ1	All-trans-retinol 13.14-reductase precursor (EC 1.3.99.23) (All-trans-13.14-dihydroretinol saturase	Q8VHE9	RETST	2	99.999	-0.0551212877035141	-0.2046501785516739	-0.1637536585330963	0.4235251247882843
iTRAQ1	Caskin-1 (CASK-interacting protein 1) - Rattus norvegicus (Rat)	Q8VHK2	CSKI1	3	100	0.0658421441912651	-0.14063885807991028	0.11692415177822113	-0.042127445340156555
iTRAQ1	Choline transporter-like protein 1 (Solute carrier family 44 member 1) (CD92 antigen) (CDw92) - Rat	Q8VII6	CTL1	4	100	-0.04881761223077774	-0.0757899135351181	0.4389491379261017	-0.31434163451194763
iTRAQ1	Isocitrate dehydrogenase [NAD] subunit alpha. mitochondrial precursor (EC 1.1.1.41) (Isocitric dehy	Q99NA5	IDH3A	5	100	0.2907368838787079	0.20200558006763458	0.02822251245379448	-0.5209649801254272
iTRAQ1	Far upstream element-binding protein 2 (FUSE-binding protein 2) (KH type-splicing regulatory protei	Q99PF5	FUBP2	2	100	-0.018530210480093956	-0.24670523405075073	0.30904752016067505	-0.043812092393636703
iTRAQ1	WD repeat protein 7 (TGF-beta resistance-associated protein TRAG) - Rattus norvegicus (Rat)	Q9ERH3	WDR7	2	100	0.4010871946811676	-0.2515541911125183	0.04449837654829025	-0.19403140246868134
iTRAQ1	RIM-binding protein 2 (RIM-BP2) - Rattus norvegicus (Rat)	Q9JIR1	RIMB2	2	100	-0.5307726263999939	0.6959548592567444	-0.016152584925293922	-0.1490296721458435
iTRAQ1	Regulating synaptic membrane exocytosis protein 1 (Rab3-interacting molecule 1) (RIM 1) - Rattus no	Q9JIR4	RIMS1	3	100	0.2427855283021927	0.016084693372249603	-0.30195340514183044	0.04308319464325905
iTRAQ1	Ezrin-radixin-moesin-binding phosphoprotein 50 (EBP50) (Na(+)/H(+) exchange regulatory cofactor NHE	Q9JJ19	NHERF	4	100	0.01747906021773815	-0.06872732937335968	-0.1318267285823822	0.18307499587535858
iTRAQ1	1-phosphatidylinositol-4.5-bisphosphate phosphodiesterase beta 4 (EC 3.1.4.11) (Phosphoinositide ph	Q9QW07	PLCB4	2	100	0.010265754535794258	-0.34511056542396545	-0.0032857689075171947	0.33813056349754333
iTRAQ1	LanC-like protein 1 (40 kDa erythrocyte membrane protein) (p40) - Rattus norvegicus (Rat)	Q9QX69	LANC1	3	100	-0.14652074873447418	-0.33663010597229004	0.520793080329895	-0.037642206996679306
iTRAQ1	Multidrug resistance-associated protein 5 (ATP-binding cassette sub-family C member 5) - Rattus nor	Q9QYM0	MRP5	2	100	0.2620696723461151	0.03418811783194542	-0.43827173113822937	0.14201395213603973
iTRAQ1	Cullin-associated NEDD8-dissociated protein 2 (Cullin-associated and neddylation-dissociated protei	Q9R0L4	CAND2	2	99.999	0.022809399291872978	0.1644534021615982	-0.060265593230724335	-0.1269972026348114
iTRAQ1	Unc-13 homolog D (Munc13-4) - Rattus norvegicus (Rat)	Q9R189	UN13D	3	100	0.09087546169757843	0.1187097430229187	-0.09172853827476501	-0.11785666644573212
iTRAQ1	Gamma-aminobutyric acid type B receptor. subunit 1 precursor (GABA-B receptor 1) (GABA-B-R1) (Gb1)	Q9Z0U4	GABR1	5	100	0.1012912318110466	-0.3413880467414856	-0.042636141180992126	0.2827329635620117
iTRAQ1	Mitogen-activated protein kinase 15 (EC 2.7.11.24) (Extracellular signal-regulated kinase 7) - Ratt	Q9Z2A6	MK15	2	100	-0.1939730942249298	0.2899230122566223	-0.8281110525131226	0.7321611642837524
iTRAQ1	Serine/threonine-protein kinase MARK1 (EC 2.7.11.1) (MAP/microtubule affinity-regulating kinase 1)	O08678	MARK1	3	100	0.2784990668296814	-0.11444973945617676	-0.19650180637836456	0.03245248645544052
iTRAQ1	Sphingomyelin phosphodiesterase 3 (EC 3.1.4.12) (Neutral sphingomyelinase 2) (Neutral sphingomyelin	O35049	NSMA2	3	100	-0.01689947582781315	-0.21845786273479462	0.2144516110420227	0.020905733108520508
iTRAQ1	Glycerol-3-phosphate dehydrogenase [NAD+]. cytoplasmic (EC 1.1.1.8) (GPD-C) (GPDH-C) - Rattus norve	O35077	GPDA	3	100	0.10468817502260208	0.30052992701530457	1.1753298044204712	-1.58054780960083
iTRAQ1	Ras-related protein Rab-11B - Rattus norvegicus (Rat)	O35509	RB11B	3	100	-0.039705246686935425	0.05468659847974777	-0.03944486007094383	0.024463504552841187
iTRAQ1	Cytoplasmic linker protein 2 (Cytoplasmic linker protein 115) (CLIP-115) - Rattus norvegicus (Rat)	O55156	CYLN2	2	99.999	0.36041295528411865	-0.10739726573228836	0.18998804688453674	-0.44300374388694763
iTRAQ1	3-hydroxyacyl-CoA dehydrogenase type-2 (EC 1.1.1.35) (3-hydroxyacyl-CoA dehydrogenase type II) (Typ	O70351	HCD2	3	100	-0.012668711133301258	0.05397050455212593	-0.021935395896434784	-0.019366398453712463
iTRAQ1	STE20/SPS1-related proline-alanine-rich protein kinase (EC 2.7.11.1) (Ste-20-related kinase) (Serin	O88506	STK39	2	99.999	0.10679652541875839	-0.008869053795933723	0.16868440806865692	-0.26661187410354614
iTRAQ1	Potassium voltage-gated channel subfamily KQT member 2 (Voltage-gated potassium channel subunit Kv7	O88943	KCNQ2	2	99.996	0.07249591499567032	-0.13024170696735382	0.05365924537181854	0.004086549859493971
iTRAQ1	Serum albumin precursor - Rattus norvegicus (Rat)	P02770	ALBU	6	100	-0.29654261469841003	0.36778950691223145	-0.2531324326992035	0.1818855255842209
iTRAQ1	Glutathione S-transferase alpha-3 (EC 2.5.1.18) (Glutathione S-transferase Yc-1) (GST Yc1) (GST 2-2	P04904	GSTA3	4	100	-0.014631688594818115	0.3950211703777313	0.1432298868894577	-0.5236193537712097
iTRAQ1	Ras-related protein Rab-2A - Rattus norvegicus (Rat)	P05712	RAB2A	3	100	-0.11099571734666824	-0.15672139823436737	0.11745546013116837	0.15026165544986725
iTRAQ1	Carbamoyl-phosphate synthase [ammonia]. mitochondrial precursor (EC 6.3.4.16) (Carbamoyl-phosphate	P07756	CPSM	2	100	0.2667580246925354	-0.27867457270622253	0.5521965622901917	-0.5402800440788269
iTRAQ1	Ankyrin repeat and SAM domain-containing protein 6 (Sterile alpha motif domain-containing protein 6	P0C0T2	ANKS6	2	100	-0.17544107139110565	0.19001953303813934	0.057106174528598785	-0.07168463617563248
iTRAQ1	Histone H2A type 1-E - Rattus norvegicus (Rat)	P0C170	H2A1E	4	100	1.1523534059524536	-0.02840222232043743	-0.46791398525238037	-0.6560372114181519
iTRAQ1	cAMP-dependent protein kinase type II-alpha regulatory subunit - Rattus norvegicus (Rat)	P12368	KAP2	3	100	-0.2844081521034241	0.3373875319957733	-0.07214874774217606	0.01916937157511711
iTRAQ1	Glutaminase kidney isoform. mitochondrial precursor (EC 3.5.1.2) (GLS) (L-glutamine amidohydrolase)	P13264	GLSK	3	100	0.1644180417060852	0.2006330043077469	0.141621395945549	-0.5066724419593811
iTRAQ1	Glycogen synthase kinase-3 beta (EC 2.7.11.26) (GSK-3 beta) (Factor A) (FA) - Rattus norvegicus (Ra	P18266	GSK3B	2	100	-0.20349982380867004	0.014244801364839077	-0.07018209993839264	0.2594371438026428
iTRAQ1	GTPase HRas precursor (Transforming protein p21) (p21ras) (H-Ras-1) (c-H-ras) - Rattus norvegicus (	P20171	RASH	2	100	-0.12740248441696167	-0.13945597410202026	0.09807085990905762	0.16878758370876312
iTRAQ1	Amine oxidase [flavin-containing] A (EC 1.4.3.4) (Monoamine oxidase type A) (MAO-A) - Rattus norveg	P21396	AOFA	4	100	0.1184048280119896	0.059946607798337936	0.036764852702617645	-0.21511629223823547
iTRAQ1	10 kDa heat shock protein. mitochondrial (Hsp10) (10 kDa chaperonin) (CPN10) - Rattus norvegicus (R	P26772	CH10	3	100	-0.03457128256559372	0.5246875882148743	-0.0693863108754158	-0.42072999477386475
iTRAQ1	Sodium- and chloride-dependent glycine transporter 1 (GlyT1) (GlyT-1) (Solute carrier family 6 memb	P28572	SC6A9	5	100	0.14832527935504913	-0.10509206354618073	0.3466283977031708	-0.3898616433143616
iTRAQ1	Ras-related protein Rab-13 - Rattus norvegicus (Rat)	P35286	RAB13	2	100	-0.12292861193418503	-0.0675235316157341	0.05505949631333351	0.13539265096187592
iTRAQ1	Serine/threonine-protein phosphatase 2A 55 kDa regulatory subunit B beta isoform (PP2A. subunit B.	P36877	2ABB	3	100	-0.10164131224155426	0.03092585690319538	-0.07623317092657089	0.14694862067699432
iTRAQ1	Lupus La protein homolog (La ribonucleoprotein) (La autoantigen homolog) - Rattus norvegicus (Rat)	P38656	LA	2	100	0.17211376130580902	0.12948723137378693	-0.4037910997867584	0.10219010710716248
iTRAQ1	Nucleolar phosphoprotein p130 (Nucleolar 130 kDa protein) (140 kDa nucleolar phosphoprotein) (Nopp1	P41777	NOLC1	2	100	-0.20732007920742035	0.329594224691391	-0.38714727759361267	0.26487311720848083
iTRAQ1	Voltage-dependent P/Q-type calcium channel subunit alpha-1A (Voltage-gated calcium channel subunit	P54282	CAC1A	2	100	0.1127656027674675	-0.17651203274726868	0.13640441000461578	-0.0726579800248146
iTRAQ1	Secretory carrier-associated membrane protein 1 (Secretory carrier membrane protein 1) (SCAMP 37) -	P56603	SCAM1	3	100	0.07392969727516174	-0.17638081312179565	-0.028966402634978294	0.13141751289367676
iTRAQ1	Pannexin-2 - Rattus norvegicus (Rat)	P60571	PANX2	3	100	0.04928688332438469	-0.1435171663761139	0.3766755163669586	-0.2824452519416809
iTRAQ1	ADP-ribosylation factor 3 (Liver regeneration-related protein LRRG202) - Rattus norvegicus (Rat)	P61206	ARF3	3	100	0.005296950228512287	-0.07447078824043274	0.2702242434024811	-0.20105041563510895
iTRAQ1	60S ribosomal protein L7a - Rattus norvegicus (Rat)	P62425	RL7A	2	100	0.11720902472734451	-0.23011507093906403	-0.055470921099185944	0.16837696731090546
iTRAQ1	Probable Coiled-coil domain-containing protein 8 - Rattus norvegicus (Rat)	P62521	CCDC8	5	100	0.16514137387275696	0.20966844260692596	-0.3912307918071747	0.016420984640717506
iTRAQ1	Gamma-aminobutyric-acid receptor subunit beta-2 precursor (GABA(A) receptor subunit beta-2) - Rattu	P63138	GBRB2	5	100	-0.029508076608181	-0.04179851710796356	-0.06043286621570587	0.13173946738243103
iTRAQ1	Small conductance calcium-activated potassium channel protein 1 (SK1) - Rattus norvegicus (Rat)	P70606	KCNN1	2	99.974	-0.5542010068893433	0.1542244553565979	0.2140175998210907	0.18595892190933228
iTRAQ1	Cullin-associated NEDD8-dissociated protein 1 (Cullin-associated and neddylation-dissociated protei	P97536	CAND1	3	100	-0.041553229093551636	0.30425846576690674	0.011068050749599934	-0.27377331256866455
iTRAQ1	DNA mismatch repair protein Mlh1 (MutL protein homolog 1) - Rattus norvegicus (Rat)	P97679	MLH1	3	100	-0.07986725866794586	0.07263854891061783	0.6647382378578186	-0.6575095653533936
iTRAQ1	Peroxisomal multifunctional enzyme type 2 (MFE-2) (D-bifunctional protein) (DBP) (17-beta-hydroxyst	P97852	DHB4	4	100	0.06781405955553055	0.1537904441356659	-0.17856377363204956	-0.04304073005914688
iTRAQ1	Synaptonemal complex protein 1 (SCP-1) - Rattus norvegicus (Rat)	Q03410	SYCP1	2	100	-0.3412250578403473	0.5391757488250732	-0.09892898797988892	-0.09902167320251465
iTRAQ1	Myosin Ib (Myosin I alpha) (MMI-alpha) (MMIa) (Myosin heavy chain myr 1) - Rattus norvegicus (Rat)	Q05096	MYO1B	3	100	-0.2414475828409195	0.31365397572517395	-0.18200409412384033	0.10979771614074707
iTRAQ1	ATP synthase O subunit. mitochondrial precursor (EC 3.6.3.14) (Oligomycin sensitivity conferral pro	Q06647	ATPO	3	100	0.3921533524990082	0.17779983580112457	-0.15313315391540527	-0.41682004928588867
iTRAQ1	Beta-1.4 N-acetylgalactosaminyltransferase 1 (EC 2.4.1.92) ((N-acetylneuraminyl)-galactosylglucosyl	Q10468	B4GN1	2	99.77	0.06968410313129425	-0.29292920231819153	-0.05387924611568451	0.2771243453025818
iTRAQ1	Leucine-rich repeat-containing protein 42 - Rattus norvegicus (Rat)	Q4KM95	LRC42	2	99.996	-0.14142292737960815	0.017632363364100456	0.44093358516693115	-0.3171430230140686
iTRAQ1	Homeodomain-interacting protein kinase 4 (EC 2.7.11.1) - Rattus norvegicus (Rat)	Q4V793	HIPK4	3	99.999	-0.040896158665418625	0.03549756109714508	-0.36805179715156555	0.3734503984451294
iTRAQ1	Parafibromin (Cell division cycle protein 73 homolog) (Hyperparathyroidism 2 protein homolog) - Rat	Q4V8C8	CDC73	4	99.998	-0.30956578254699707	-0.3153769373893738	0.2715579867362976	0.35338473320007324
iTRAQ1	Mitochondrial glutamate carrier 2 (GC-2) (Glutamate/H(+) symporter 2) (Solute carrier family 25 mem	Q505J6	GHC2	2	100	0.4625806510448456	-0.24078506231307983	-0.2712042033672333	0.049408603459596634
iTRAQ1	Uncharacterized protein KIAA0773 homolog - Rattus norvegicus (Rat)	Q568Z1	K0773	2	100	-0.09732868522405624	-0.13363610208034515	0.10721753537654877	0.12374725937843323
iTRAQ1	Histone acetyltransferase MYST3 (EC 2.3.1.48) (EC 2.3.1.-) (MYST protein 3) (MOZ. YBF2/SAS3. SAS2 a	Q5TKR9	MYST3	3	100	0.18621355295181274	-0.17666007578372955	-0.07930608093738556	0.06975261121988297
iTRAQ1	Membrane-associated phosphatidylinositol transfer protein 1 (Phosphatidylinositol transfer protein.	Q5U2N3	PITM1	6	100	0.17470768094062805	0.022360138595104218	0.008477550931274891	-0.20554538071155548
iTRAQ1	Protein KIAA0082 homolog - Rattus norvegicus (Rat)	Q5U2Z5	K0082	2	100	-0.4533909559249878	0.5903754830360413	-0.4385301172733307	0.30154556035995483
iTRAQ1	DNA-directed RNA polymerase III subunit C (EC 2.7.7.6) - Rattus norvegicus (Rat)	Q5XIL3	RPO3C	2	99.999	6.804739823564887E-4	-0.10338731110095978	0.305961936712265	-0.2032550871372223
iTRAQ1	Breast cancer anti-estrogen resistance protein 1 (CRK-associated substrate) (p130cas) - Rattus norv	Q63767	BCAR1	4	100	0.02075323276221752	-0.11127821356058121	0.04795734956860542	0.04256763681769371
iTRAQ1	Inward rectifier potassium channel 2 (Potassium channel. inwardly rectifying subfamily J member 2)	Q64273	IRK2	2	100	-0.23530255258083344	1.004555583000183	-0.5201771855354309	-0.24907590448856354
iTRAQ1	Telomerase reverse transcriptase (EC 2.7.7.49) (Telomerase catalytic subunit) - Rattus norvegicus (	Q673L6	TERT	2	100	0.13289274275302887	0.29298266768455505	0.08313509076833725	-0.5090104937553406
iTRAQ1	Protein C6orf182 homolog - Rattus norvegicus (Rat)	Q6AXZ4	CF182	2	100	-0.037257201969623566	-0.0895768404006958	-0.08489244431257248	0.21172648668289185
iTRAQ1	60S ribosomal protein L10 - Rattus norvegicus (Rat)	Q6PDV7	RL10	3	100	-0.03916667401790619	-0.03650939092040062	-0.31815221905708313	0.39382827281951904
iTRAQ1	Myeloid-associated differentiation marker (Myeloid up-regulated protein) - Rattus norvegicus (Rat)	Q6VBQ5	MYADM	3	100	-0.16733777523040771	-0.05695071071386337	0.1952618956565857	0.02902660146355629
iTRAQ1	Ubiquitin-conjugating enzyme E2 variant 2 (Ubiquitin-conjugating enzyme variant MMS2) - Rattus norv	Q7M767	UB2V2	3	100	-0.04052148014307022	0.25266847014427185	-0.09236224740743637	-0.11978474259376526
iTRAQ1	Rho guanine nucleotide exchange factor 11 (RhoGEF glutamate transport modulator GTRAP48) - Rattus n	Q9ES67	ARHGB	6	100	0.028579633682966232	0.12742452323436737	0.018070468679070473	-0.17407463490962982
iTRAQ1	Leucine zipper protein 1 (Leucine zipper motif-containing protein) - Rattus norvegicus (Rat)	Q9ESV1	LUZP1	4	100	-0.08894799649715424	0.0026731290854513645	-0.055799439549446106	0.14207430183887482
iTRAQ1	Potassium/sodium hyperpolarization-activated cyclic nucleotide-gated channel 1 - Rattus norvegicus	Q9JKB0	HCN1	2	100	0.39295172691345215	-0.17948883771896362	-0.22136551141738892	0.007902626879513264
iTRAQ1	Teneurin-2 (Ten-2) (Tenascin-M2) (Ten-m2) (Protein Odd Oz/ten-m homolog 2) (Neurestin) - Rattus nor	Q9R1K2	TEN2	5	100	0.2163630723953247	-0.2048480063676834	0.8765804767608643	-0.8880955576896667
iTRAQ1	C-jun-amino-terminal kinase-interacting protein 1 (JNK-interacting protein 1) (JIP-1) (JNK MAP kina	Q9R237	JIP1	3	100	0.18937712907791138	0.05688837915658951	-0.1702987402677536	-0.07596676796674728
iTRAQ1	Rho guanine nucleotide exchange factor 1 (Lbc's second cousin) - Rattus norvegicus (Rat)	Q9Z1I6	ARHG1	3	100	0.038065824657678604	-0.11125180125236511	-0.0023555890657007694	0.07554157078266144
iTRAQ1	Epsin-2 (EPS-15-interacting protein 2) - Rattus norvegicus (Rat)	Q9Z1Z3	EPN2	4	100	-2.7306342124938965	1.8435229063034058	0.7825867533683777	0.10452453047037125
iTRAQ1	NG.NG-dimethylarginine dimethylaminohydrolase 1 (EC 3.5.3.18) (Dimethylargininase-1) (Dimethylargin	O08557	DDAH1	3	100	-0.1450253427028656	0.072652667760849	0.077489472925663	-0.005116810090839863
iTRAQ1	Serine/threonine-protein kinase N2 (EC 2.7.11.13) (Protein kinase C-like 2) (Protein-kinase C-relat	O08874	PKN2	2	100	-0.17781153321266174	0.046261757612228394	0.11836826056241989	0.01318152341991663
iTRAQ1	Signal-induced proliferation-associated 1-like protein 1 (SPA-1-like protein p1294) - Rattus norveg	O35412	SI1L1	4	100	-0.01778930425643921	0.22687169909477234	0.27961140871047974	-0.4886937737464905
iTRAQ1	Cubilin precursor (Intrinsic factor-cobalamin receptor) (Intrinsic factor-vitamin B12 receptor) (Gl	O70244	CUBN	4	99.994	0.16253545880317688	-0.11456355452537537	0.06890109926462173	-0.11687301099300385
iTRAQ1	Phosphatidylinositol-4-phosphate 5-kinase type-2 beta (EC 2.7.1.68) (Phosphatidylinositol-4-phospha	O88377	PI52B	4	100	0.016818547621369362	0.0588456429541111	0.034300796687603	-0.10996498912572861
iTRAQ1	Calcineurin-binding protein Cabin 1 (Calcineurin inhibitor) (CAIN) - Rattus norvegicus (Rat)	O88480	CABIN	2	100	0.03850957751274109	0.1142181009054184	0.009123429656028748	-0.16185110807418823
iTRAQ1	Tyrosine aminotransferase (EC 2.6.1.5) (L-tyrosine:2-oxoglutarate aminotransferase) (TAT) - Rattus	P04694	ATTY	2	100	0.02600015327334404	-0.4305151700973511	0.19377826154232025	0.21073675155639648
iTRAQ1	Ras-related protein Rab-4A - Rattus norvegicus (Rat)	P05714	RAB4A	2	100	0.1724732220172882	-0.023688141256570816	-0.40263810753822327	0.2538530230522156
iTRAQ1	Protein kinase C epsilon type (EC 2.7.11.13) (nPKC-epsilon) - Rattus norvegicus (Rat)	P09216	KPCE	5	100	0.14114607870578766	-0.057204026728868484	0.018495703116059303	-0.10243776440620422
iTRAQ1	AP2-associated protein kinase 1 (EC 2.7.11.-) (Adaptor-associated kinase 1) - Rattus norvegicus (Ra	P0C1X8	AAK1	5	100	0.06255923956632614	0.003936008084565401	-0.004902645014226437	-0.061592601239681244
iTRAQ1	Nuclear pore membrane glycoprotein 210 precursor (POM210) (Nuclear pore protein gp210) - Rattus nor	P11654	PO210	4	100	-0.20986497402191162	-0.14652521908283234	0.260108083486557	0.09628211706876755
iTRAQ1	Calcium/calmodulin-dependent protein kinase type IV (EC 2.7.11.17) (CAM kinase-GR) (CaMK IV) (Calsp	P13234	KCC4	3	100	-0.019779255613684654	-0.09230455756187439	0.27905771136283875	-0.16697388887405396
iTRAQ1	Cytochrome P450 11A1. mitochondrial precursor (EC 1.14.15.6) (CYPXIA1) (P450(scc)) (Cholesterol sid	P14137	CP11A	2	99.995	-0.178000345826149	-0.008198707364499569	0.002494045067578554	0.18370501697063446
iTRAQ1	Propionyl-CoA carboxylase alpha chain. mitochondrial precursor (EC 6.4.1.3) (PCCase subunit alpha)	P14882	PCCA	2	100	-0.048157740384340286	-0.126430481672287	-0.17439283430576324	0.3489810526371002
iTRAQ1	Histone H1.2 (H1d) - Rattus norvegicus (Rat)	P15865	H12	2	100	0.820950984954834	0.25484567880630493	-0.7258468866348267	-0.34994977712631226
iTRAQ1	Thyroid hormone receptor beta-1 - Rattus norvegicus (Rat)	P18113	THB1	2	99.997	0.09493202716112137	-0.14031647145748138	0.395296573638916	-0.3499121367931366
iTRAQ1	Amine oxidase [flavin-containing] B (EC 1.4.3.4) (Monoamine oxidase type B) (MAO-B) - Rattus norveg	P19643	AOFB	2	100	0.3314726650714874	0.274729460477829	-0.575822651386261	-0.030379457399249077
iTRAQ1	60S ribosomal protein L6 (Neoplasm-related protein C140) - Rattus norvegicus (Rat)	P21533	RL6	4	100	-0.3662717342376709	0.3502078354358673	-0.03848227486014366	0.05454616993665695
iTRAQ1	A-kinase anchor protein 5 (A-kinase anchor protein 150 kDa) (AKAP 150) (cAMP-dependent protein kina	P24587	AKAP5	3	100	-0.08840009570121765	-0.27746641635894775	-0.06853847205638885	0.43440496921539307
iTRAQ1	Nucleolar transcription factor 1 (Upstream-binding factor 1) (UBF-1) - Rattus norvegicus (Rat)	P25977	UBF1	5	100	0.04518769681453705	-0.20960061252117157	-0.02514861896634102	0.18956153094768524
iTRAQ1	Aquaporin-1 (AQP-1) (Aquaporin-CHIP) (Water channel protein for red blood cells and kidney proximal	P29975	AQP1	2	100	-0.535457968711853	1.0951324701309204	-0.4876166582107544	-0.07205789536237717
iTRAQ1	Macrophage migration inhibitory factor (MIF) (Phenylpyruvate tautomerase) (EC 5.3.2.1) (Glutathione	P30904	MIF	2	100	0.036963894963264465	0.14866413176059723	0.14181546866893768	-0.32744351029396057
iTRAQ1	Metabotropic glutamate receptor 5 precursor (mGluR5) - Rattus norvegicus (Rat)	P31424	MGR5	3	100	0.1367367058992386	0.11136424541473389	-0.1555929183959961	-0.09250802546739578
iTRAQ1	ATP synthase delta chain. mitochondrial precursor (EC 3.6.3.14) - Rattus norvegicus (Rat)	P35434	ATPD	2	100	0.2554665505886078	0.021732276305556297	-0.00421293405815959	-0.27298590540885925
iTRAQ1	Glutamate [NMDA] receptor subunit zeta 1 precursor (N-methyl-D-aspartate receptor subunit NR1) (NMD	P35439	NMDZ1	4	100	0.41628631949424744	-0.2902558147907257	-0.3299579620361328	0.2039274424314499
iTRAQ1	Transgelin-3 (Neuronal protein NP25) - Rattus norvegicus (Rat)	P37805	TAGL3	3	100	0.22507967054843903	0.0041566831059753895	0.05424218624830246	-0.2834785282611847
iTRAQ1	Alcohol dehydrogenase class 4 mu/sigma chain (EC 1.1.1.1) (Alcohol dehydrogenase class IV mu/sigma	P41682	ADH7	2	99.994	-0.002096836920827627	-0.10487458109855652	-0.0738379955291748	0.1808094084262848
iTRAQ1	Glutathione synthetase (EC 6.3.2.3) (Glutathione synthase) (GSH synthetase) (GSH-S) - Rattus norveg	P46413	GSHB	2	99.984	0.14849673211574554	-0.08479847013950348	0.3364534378051758	-0.40015169978141785
iTRAQ1	Sphingosine 1-phosphate receptor Edg-5 (S1P receptor Edg-5) (G-protein coupled receptor H218) (AGR1	P47752	EDG5	2	99.975	-0.10001794248819351	0.039091866463422775	0.16114886105060577	-0.10022278875112534
iTRAQ1	Sodium/hydrogen exchanger 2 (Na(+)/H(+) exchanger 2) (NHE-2) (Solute carrier family 9 member 2) (H7	P48763	SL9A2	3	100	-0.417935848236084	-0.26024991273880005	0.37807607650756836	0.3001096844673157
iTRAQ1	ATP-sensitive inward rectifier potassium channel 12 (Potassium channel. inwardly rectifying subfami	P52188	IRK12	2	100	0.3189646005630493	-0.6786482334136963	0.6110196113586426	-0.2513359487056732
iTRAQ1	High mobility group protein B2 (High mobility group protein 2) (HMG-2) - Rattus norvegicus (Rat)	P52925	HMGB2	2	99.999	-0.19932731986045837	0.27354270219802856	-0.49186763167381287	0.41765227913856506
iTRAQ1	Ephrin type-A receptor 5 precursor (EC 2.7.10.1) (Tyrosine-protein kinase receptor EHK-1) (EPH homo	P54757	EPHA5	4	100	0.12444272637367249	0.09664993733167648	-0.12709830701351166	-0.09399434924125671
iTRAQ1	Kelch-like ECH-associated protein 1 (Cytosolic inhibitor of Nrf2) (INrf2) - Rattus norvegicus (Rat)	P57790	KEAP1	3	100	-0.02034151740372181	-0.3278498351573944	-0.032743487507104874	0.38093483448028564
iTRAQ1	Ras-related protein Rap-2b precursor - Rattus norvegicus (Rat)	P61227	RAP2B	5	100	-0.0709104984998703	-0.10671025514602661	0.03679726645350456	0.14082348346710205
iTRAQ1	40S ribosomal protein S16 - Rattus norvegicus (Rat)	P62250	RS16	3	99.991	-0.018468936905264854	-0.04133377969264984	0.11176051944494247	-0.05195780098438263
iTRAQ1	Thymosin beta-4 (T beta 4) [Contains: Hematopoietic system regulatory peptide (Seraspenide)] - Ratt	P62329	TYB4	3	100	-0.5827423334121704	0.3923139274120331	-0.033689696341753006	0.22411812841892242
iTRAQ1	Gamma-aminobutyric-acid receptor subunit alpha-1 precursor (GABA(A) receptor subunit alpha-1) - Rat	P62813	GBRA1	6	100	0.17303462326526642	-0.10907629132270813	-0.3745519816875458	0.3105936646461487
iTRAQ1	Platelet-activating factor acetylhydrolase IB alpha subunit (PAF acetylhydrolase 45 kDa subunit) (P	P63004	LIS1	4	100	0.026225797832012177	0.18072979152202606	-0.12885044515132904	-0.0781051516532898
iTRAQ1	DnaJ homolog subfamily A member 1 (DnaJ-like protein 1) - Rattus norvegicus (Rat)	P63036	DNJA1	3	100	0.11108515411615372	-0.14542703330516815	-0.06673149764537811	0.10107337683439255
iTRAQ1	High mobility group protein B1 (High mobility group protein 1) (HMG-1) (Amphoterin) (Heparin-bindin	P63159	HMGB1	3	99.997	-0.2565825283527374	0.6240028738975525	-0.38678261637687683	0.019362257793545723
iTRAQ1	Metabotropic glutamate receptor 8 precursor (mGluR8) - Rattus norvegicus (Rat)	P70579	MGR8	2	99.999	0.1402578204870224	-0.06864453852176666	-0.20202112197875977	0.13040784001350403
iTRAQ1	Neogenin precursor (Fragment) - Rattus norvegicus (Rat)	P97603	NEO1	4	100	-0.03610621765255928	-0.07586845755577087	0.17409801483154297	-0.062123335897922516
iTRAQ1	Structural maintenance of chromosome 3 (Chondroitin sulfate proteoglycan 6) (Chromosome segregation	P97690	SMC3	2	100	0.08336351066827774	0.21554283797740936	-0.11768413335084915	-0.18122221529483795
iTRAQ1	Voltage-dependent L-type calcium channel subunit alpha-1S (Voltage-gated calcium channel subunit al	Q02485	CAC1S	3	100	-0.014093873091042042	0.09113160520792007	0.10880567133426666	-0.18584340810775757
iTRAQ1	Tyrosine-protein kinase Lyn (EC 2.7.10.2) - Rattus norvegicus (Rat)	Q07014	LYN	2	100	-0.06848856806755066	-0.22649674117565155	0.16950735449790955	0.12547795474529266
iTRAQ1	ATP-binding cassette transporter sub-family C member 8 (Sulfonylurea receptor 1) - Rattus norvegicu	Q09429	ABCC8	3	100	0.28834593296051025	-0.25220346450805664	-0.35029521584510803	0.3141527771949768
iTRAQ1	Coiled-coil domain-containing protein 55 - Rattus norvegicus (Rat)	Q4FZU3	CCD55	3	100	-0.02086111158132553	-0.3090761601924896	0.5999664664268494	-0.2700291872024536
iTRAQ1	Activator of basal transcription 1 - Rattus norvegicus (Rat)	Q4KLM5	ABT1	2	99.285	0.3815750181674957	-0.15329881012439728	-0.4071790277957916	0.17890281975269318
iTRAQ1	Beta-catenin-like protein 1 (Nuclear-associated protein) (NAP) - Rattus norvegicus (Rat)	Q4V8K2	CTBL1	2	100	-0.3523772358894348	0.5692925453186035	-0.08142563700675964	-0.13548970222473145
iTRAQ1	Phosphatidylinositol-4-phosphate 5-kinase type-1 gamma (EC 2.7.1.68) (Phosphatidylinositol-4-phosph	Q5I6B8	PI51C	5	100	-0.1046278327703476	0.3680327832698822	-0.13432563841342926	-0.12907932698726654
iTRAQ1	NADH dehydrogenase [ubiquinone] iron-sulfur protein 4. mitochondrial precursor (EC 1.6.5.3) (EC 1.6	Q5XIF3	NDUS4	5	100	0.38916507363319397	0.0253695547580719	-0.15877453982830048	-0.2557600736618042
iTRAQ1	Microtubule-associated protein RP/EB family member 3 (End-binding protein 3) (EB3) (EB1 protein fam	Q5XIT1	MARE3	3	100	0.16943953931331635	-0.22604569792747498	0.3796297609806061	-0.32302361726760864
iTRAQ1	Nitric-oxide synthase. endothelial (EC 1.14.13.39) (EC-NOS) (NOS type III) (NOSIII) (Endothelial NO	Q62600	NOS3	4	100	0.09911039471626282	0.036521025002002716	-0.057257652282714844	-0.07837376743555069
iTRAQ1	Cell division cycle protein 20 homolog (p55CDC) - Rattus norvegicus (Rat)	Q62623	CDC20	3	99.999	-0.20678643882274628	0.24149033427238464	-0.15909108519554138	0.12438718974590302
iTRAQ1	Microtubule-associated proteins 1A/1B light chain 3B precursor (Microtubule-associated protein 1 li	Q62625	MLP3B	2	100	0.06937277317047119	-0.18385940790176392	0.15348470211029053	-0.038998063653707504
iTRAQ1	FK506-binding protein 1A (EC 5.2.1.8) (Peptidyl-prolyl cis-trans isomerase) (PPIase) (Rotamase) (12	Q62658	FKB1A	2	100	0.05955517292022705	0.1403406411409378	0.005796635989099741	-0.20569244027137756
iTRAQ1	Serine/threonine-protein kinase PLK1 (EC 2.7.11.21) (Polo-like kinase 1) (PLK-1) - Rattus norvegicu	Q62673	PLK1	2	99.997	0.004082051105797291	0.020884815603494644	0.006471420172601938	-0.03143828734755516
iTRAQ1	Oxysterols receptor LXR-alpha (Liver X receptor alpha) (Nuclear orphan receptor LXR-alpha) (RLD-1)	Q62685	NR1H3	5	100	-0.0570966973900795	-0.14915457367897034	-0.002829016884788871	0.2090802937746048
iTRAQ1	Unc-13 homolog A (Munc13-1) - Rattus norvegicus (Rat)	Q62768	UN13A	2	100	0.07113239169120789	1.3332148790359497	-0.7218682169914246	-0.6824789643287659
iTRAQ1	Synaptogyrin-1 (p29) - Rattus norvegicus (Rat)	Q62876	SNG1	2	100	0.12076035887002945	-0.46658626198768616	0.015008398331701756	0.33081749081611633
iTRAQ1	Extracellular matrix protein 1 precursor (Secretory component P85) - Rattus norvegicus (Rat)	Q62894	ECM1	3	100	0.3030867576599121	-0.33976221084594727	-0.5727194547653198	0.609394907951355
iTRAQ1	RanBP-type and C3HC4-type zinc finger-containing protein 1 (Ubiquitin-conjugating enzyme 7-interact	Q62921	UB7I3	2	99.999	-0.08415001630783081	-0.12357688695192337	-0.09950751066207886	0.30723440647125244
iTRAQ1	Large neutral amino acids transporter small subunit 1 (L-type amino acid transporter 1) (4F2 light	Q63016	LAT1	4	100	-0.08094841241836548	0.11465509235858917	-0.06332115828990936	0.029614482074975967
iTRAQ1	Long-chain-fatty-acid--CoA ligase 3 (EC 6.2.1.3) (Long-chain acyl-CoA synthetase 3) (LACS 3) (Brain	Q63151	ACSL3	3	100	-0.2125229835510254	0.2993148863315582	-0.180674210190773	0.09388229250907898
iTRAQ1	Neurexin-1-alpha precursor (Neurexin I-alpha) - Rattus norvegicus (Rat)	Q63372	NRX1A	2	100	0.08260716497898102	-0.07148051261901855	-0.12885302305221558	0.11772637069225311
iTRAQ1	Periaxin - Rattus norvegicus (Rat)	Q63425	PRAX	3	100	-0.05763089656829834	-0.14881134033203125	-0.07015310972929001	0.2765953540802002
iTRAQ1	Transmembrane emp24 domain-containing protein 2 precursor (Membrane protein p24A) (RNP21.4) - Rattu	Q63524	TMED2	4	100	-0.15950047969818115	0.2687090337276459	-0.3691870868206024	0.2599785029888153
iTRAQ1	Synaptic glycoprotein SC2 - Rattus norvegicus (Rat)	Q64232	GPSN2	2	100	-0.4115518629550934	0.17007213830947876	0.09428003430366516	0.14719969034194946
iTRAQ1	Trifunctional enzyme subunit alpha. mitochondrial precursor (TP-alpha) [Includes: Long-chain enoyl-	Q64428	ECHA	4	100	0.11835885047912598	-0.10370175540447235	0.1882011741399765	-0.20285826921463013
iTRAQ1	Phosphorylase b kinase regulatory subunit alpha. skeletal muscle isoform (Phosphorylase kinase alph	Q64649	KPB1	3	100	0.12490949779748917	-0.03598780184984207	0.04748740419745445	-0.13640910387039185
iTRAQ1	Uncharacterized protein C3orf1 homolog - Rattus norvegicus (Rat)	Q6AY94	CC001	3	100	0.060688432306051254	-0.4274043142795563	0.3378760516643524	0.0288398377597332
iTRAQ1	Fanconi anemia group D2 protein homolog (Protein FACD2) (FanCD2) - Rattus norvegicus (Rat)	Q6IV68	FACD2	4	100	-0.10880442708730698	-0.08259101957082748	0.09787900745868683	0.09351643919944763
iTRAQ1	Microtubule-associated proteins 1A/1B light chain 3A precursor (MAP1A/MAP1B LC3 A) (MAP1A/1B light	Q6XVN8	MLP3A	5	100	0.24053862690925598	-0.07303517311811447	-0.05052833631634712	-0.11697511374950409
iTRAQ1	Craniofacial development protein 1 (Bucentaur) - Rattus norvegicus (Rat)	Q75UQ2	CFDP1	2	99.965	0.1864168792963028	-0.10498492419719696	0.51097571849823	-0.5924076437950134
iTRAQ1	Lin-7 homolog C (Lin-7C) (Mammalian lin-seven protein 3) (MALS-3) (Vertebrate lin-7 homolog 3) (Vel	Q792I0	LIN7C	4	100	9.218879858963192E-4	-0.10763891041278839	0.025382529944181442	0.08133449405431747
iTRAQ1	Synembryn-A (Protein Ric-8A) - Rattus norvegicus (Rat)	Q80ZG1	RIC8A	4	100	-0.1617133617401123	0.10241453349590302	0.046484846621751785	0.01281399093568325
iTRAQ1	Microtubule-associated serine/threonine-protein kinase 1 (EC 2.7.11.1) (Syntrophin-associated serin	Q810W7	MAST1	3	100	-0.08104662597179413	-0.06800099462270737	0.1430147886276245	0.006032831966876984
iTRAQ1	Centaurin-gamma 1 (ARF-GAP with GTP-binding protein-like. ankyrin repeat and pleckstrin homology do	Q8CGU4	CENG1	3	100	0.1309053748846054	-0.15397819876670837	-0.035692617297172546	0.05876544490456581
iTRAQ1	Dual oxidase 1 precursor (EC 1.6.3.1) (EC 1.11.1.-) - Rattus norvegicus (Rat)	Q8CIY2	DUOX1	2	100	0.009668052196502686	-0.22527913749217987	0.3475404381752014	-0.13192936778068542
iTRAQ1	Calpain-5 (EC 3.4.22.-) - Rattus norvegicus (Rat)	Q8R4C0	CAN5	2	100	0.03297287970781326	0.025888700038194656	-0.10838872939348221	0.04952715337276459
iTRAQ1	Dual 3'.5'-cyclic-AMP and -GMP phosphodiesterase 11A (EC 3.1.4.17) (EC 3.1.4.35) (cAMP and cGMP pho	Q8VID6	PDE11	4	100	-0.0842616930603981	0.15734800696372986	0.08533187210559845	-0.1584181934595108
iTRAQ1	Phosphatidate cytidylyltransferase 2 (EC 2.7.7.41) (CDP-diglyceride synthetase 2) (CDP-diglyceride	Q91XU8	CDS2	3	100	0.181192547082901	-0.06945420801639557	-0.007425210904330015	-0.10431312769651413
iTRAQ1	Cytochrome c oxidase subunit 4 isoform 2. mitochondrial precursor (EC 1.9.3.1) (Cytochrome c oxidas	Q91Y94	COX42	2	99.86	-0.4566192924976349	0.4881933927536011	0.05879070609807968	-0.09036481380462646
iTRAQ1	ATP-dependent metalloprotease YME1L1 (EC 3.4.24.-) (YME1-like protein 1) (ATP-dependent metalloprot	Q925S8	YMEL1	3	100	-0.07756096124649048	-0.07202039659023285	-0.031722985208034515	0.18130435049533844
iTRAQ1	Mitochondrial 2-oxodicarboxylate carrier (Solute carrier family 25 member 21) - Rattus norvegicus (	Q99JD3	ODC	2	99.689	-0.8988355994224548	-0.11085164546966553	0.5457773804664612	0.4639098346233368
iTRAQ1	1-phosphatidylinositol-4.5-bisphosphate phosphodiesterase beta 3 (EC 3.1.4.11) (Phospholipase C-bet	Q99JE6	PLCB3	3	100	-0.07595802843570709	-0.0914846807718277	0.16196458041667938	0.0054781329818069935
iTRAQ1	Sphingosine-1-phosphate phosphatase 1 (EC 3.1.3.-) (Sphingosine-1-phosphatase 1) (SPPase1) (Spp1) -	Q99P55	SGPP1	2	100	0.018157554790377617	0.1939917951822281	-0.1246282234787941	-0.08752113580703735
iTRAQ1	GRIP1-associated protein 1 (GRASP-1) - Rattus norvegicus (Rat)	Q9JHZ4	GRAP1	2	100	0.032120123505592346	-0.14156785607337952	0.6910184621810913	-0.5815707445144653
iTRAQ1	Potassium/sodium hyperpolarization-activated cyclic nucleotide-gated channel 2 - Rattus norvegicus	Q9JKA9	HCN2	4	100	-0.007568237837404013	-0.07442580163478851	0.16772818565368652	-0.08573415130376816
iTRAQ1	Palmitoyltransferase ZDHHC2 (EC 2.3.1.-) (Zinc finger DHHC domain-containing protein 2) (DHHC-2) -	Q9JKR5	ZDHC2	4	100	-0.41899558901786804	0.32397013902664185	-0.0021655838936567307	0.09719104319810867
iTRAQ1	SH3 and multiple ankyrin repeat domains protein 2 (Shank2) (Proline-rich synapse-associated protein	Q9QX74	SHAN2	4	100	0.10183025151491165	0.0947863757610321	-0.2592388987541199	0.06262225657701492
iTRAQ1	Tubulin--tyrosine ligase (EC 6.3.2.25) (TTL) - Rattus norvegicus (Rat)	Q9QXJ0	TTL	2	99.861	0.08997351676225662	-0.10170738399028778	0.10326581448316574	-0.09153194725513458
iTRAQ1	Endothelin B receptor-like protein 2 precursor (ETBR-LP-2) (G-protein coupled receptor 37-like 1) (	Q9QYC5	ETBR2	2	99.998	-0.016566215083003044	0.15986354649066925	-0.4671002924442291	0.32380297780036926
iTRAQ1	X box-binding protein 1 (Hepatocarcinogenesis-related transcription factor) (HTF) - Rattus norvegic	Q9R1S4	XBP1	3	99.996	0.07947927713394165	0.08139990270137787	-0.002520041074603796	-0.15835914015769958
iTRAQ1	Semaphorin-6C precursor (Semaphorin Y) (Sema Y) - Rattus norvegicus (Rat)	Q9WTL3	SEM6C	2	100	-0.031103668734431267	-0.041937120258808136	-0.04739915579557419	0.12043993920087814
iTRAQ1	Guanine deaminase (EC 3.5.4.3) (Guanase) (Guanine aminase) (Guanine aminohydrolase) (GAH) - Rattus	Q9WTT6	GUAD	3	100	0.21752557158470154	-0.07893989235162735	-0.03789747133851051	-0.10068821907043457
iTRAQ1	Neuronal growth regulator 1 precursor (Kilon protein) (Kindred of IgLON) - Rattus norvegicus (Rat)	Q9Z0J8	NEGR1	2	100	0.06495194137096405	-0.4856518805027008	0.2200518101453781	0.20064811408519745
iTRAQ1	CD166 antigen precursor (Activated leukocyte-cell adhesion molecule) (ALCAM) (MEMD protein) (HB2) (	O35112	CD166	3	100	-0.02421707846224308	-0.1252034604549408	-0.020607946440577507	0.17002849280834198
iTRAQ1	A-kinase anchor protein 4 precursor (Protein kinase A-anchoring protein 4) (PRKA4) (Major sperm fib	O35774	AKAP4	3	100	0.29134106636047363	0.06401899456977844	-0.11848579347133636	-0.2368742823600769
iTRAQ1	NSFL1 cofactor p47 (p97 cofactor p47) (XY body-associated protein XY40) - Rattus norvegicus (Rat)	O35987	NSF1C	3	100	0.2972145676612854	0.007471526972949505	-0.32780906558036804	0.023122962564229965
iTRAQ1	Vacuolar ATP synthase subunit S1 precursor (EC 3.6.3.14) (V-ATPase S1 subunit) (V-ATPase S1 accesso	O54715	VAS1	3	100	-0.07777910679578781	-0.14946407079696655	-0.18049517273902893	0.4077383577823639
iTRAQ1	DNA-directed RNA polymerase I 135 kDa polypeptide (EC 2.7.7.6) (RNA polymerase I subunit 2) (RPA135	O54888	RPA2	4	99.987	0.13274452090263367	-0.1242290735244751	0.0505569688975811	-0.05907241627573967
iTRAQ1	Retinoblastoma-like protein 2 (130 kDa retinoblastoma-associated protein) (PRB2) (P130) (RBR-2) (PP	O55081	RBL2	2	100	0.10745269060134888	-0.24187208712100983	0.23044905066490173	-0.09602965414524078
iTRAQ1	Growth-arrest-specific protein 7 (GAS-7) - Rattus norvegicus (Rat)	O55148	GAS7	3	100	0.00990136619657278	-0.2683481276035309	0.009099913761019707	0.24934685230255127
iTRAQ1	Serine/threonine-protein kinase TAO1 (EC 2.7.11.1) (Thousand and one amino acid protein 1) - Rattus	O88664	TAOK1	3	100	-0.05354480817914009	0.0023980760015547276	0.20104986429214478	-0.14990313351154327
iTRAQ1	Collagen alpha-1(I) chain precursor - Rattus norvegicus (Rat)	P02454	CO1A1	2	100	-0.3471781313419342	0.09815701097249985	-0.10531453788280487	0.3543356657028198
iTRAQ1	Collagen alpha-2(I) chain precursor - Rattus norvegicus (Rat)	P02466	CO1A2	2	99.993	-0.350886732339859	0.03831896185874939	0.07929215580224991	0.2332756221294403
iTRAQ1	Cytochrome P450 3A1 (EC 1.14.14.1) (CYPIIIA1) (P450-PCN1) - Rattus norvegicus (Rat)	P04800	CP3A1	2	100	-2.2686700685881078E-4	-0.3202650547027588	0.5465014576911926	-0.2260095179080963
iTRAQ1	Glutathione S-transferase Mu 1 (EC 2.5.1.18) (GSTM1-1) (Glutathione S-transferase Yb-1) (GST Yb1) (	P04905	GSTM1	3	100	0.029262112453579903	0.030595606192946434	0.17828057706356049	-0.23813830316066742
iTRAQ1	NADH-ubiquinone oxidoreductase chain 3 (EC 1.6.5.3) (NADH dehydrogenase subunit 3) - Rattus norvegi	P05506	NU3M	2	99.999	0.2591378688812256	-0.2869039475917816	0.05090635269880295	-0.02314027026295662
iTRAQ1	Thyroglobulin precursor - Rattus norvegicus (Rat)	P06882	THYG	3	100	-0.04831227287650108	8.564710151404142E-4	0.22945363819599152	-0.18199782073497772
iTRAQ1	Glutathione S-transferase Yb-3 (EC 2.5.1.18) (Chain 4) (GST Yb3) (GST class-mu 3) - Rattus norvegic	P08009	GSTM4	4	100	0.26696866750717163	-0.031300388276576996	0.05398523434996605	-0.2896535098552704
iTRAQ1	GTPase KRas (K-Ras 2) (Ki-Ras) (c-K-ras) (c-Ki-ras) - Rattus norvegicus (Rat)	P08644	RASK	5	100	-0.13711926341056824	-0.06909754872322083	0.08234845846891403	0.12386835366487503
iTRAQ1	Acyl-CoA-binding protein (ACBP) (Diazepam-binding inhibitor) (DBI) (Endozepine) (EP) [Contains: Tri	P11030	ACBP	2	100	0.007335088215768337	0.17903952300548553	0.11354786902666092	-0.29992246627807617
iTRAQ1	Acetyl-CoA carboxylase 1 (EC 6.4.1.2) (ACC-alpha) [Includes: Biotin carboxylase (EC 6.3.4.14)] - Ra	P11497	COA1	2	99.999	-1.512890012236312E-4	-0.1418798863887787	0.3427942097187042	-0.2007630318403244
iTRAQ1	Nucleolin (Protein C23) - Rattus norvegicus (Rat)	P13383	NUCL	3	100	-0.11143012344837189	0.07047680020332336	-0.08819112181663513	0.12914444506168365
iTRAQ1	Potassium voltage-gated channel subfamily B member 1 (Voltage-gated potassium channel subunit Kv2.1	P15387	KCNB1	3	100	0.403746098279953	-0.3185769319534302	-0.3562285304069519	0.2710593342781067
iTRAQ1	Laminin beta-2 chain precursor (S-laminin) (Laminin chain B3) - Rattus norvegicus (Rat)	P15800	LAMB2	3	99.998	-0.22909927368164062	-0.0014685960486531258	0.45702502131462097	-0.2264571636915207
iTRAQ1	ATP-citrate synthase (EC 2.3.3.8) (ATP-citrate (pro-S-)-lyase) (Citrate cleavage enzyme) - Rattus n	P16638	ACLY	5	100	0.3175720274448395	-0.04066526144742966	-0.10379176586866379	-0.17311500012874603
iTRAQ1	Glutamate receptor 2 precursor (GluR-2) (GluR-B) (GluR-K2) (Glutamate receptor ionotropic. AMPA 2)	P19491	GRIA2	3	100	0.1626049429178238	0.030626054853200912	-0.3546042740345001	0.16137327253818512
iTRAQ1	Neurosecretory protein VGF precursor (VGF8a protein) - Rattus norvegicus (Rat)	P20156	VGF	3	100	0.09697983413934708	0.06536993384361267	0.021944286301732063	-0.18429405987262726
iTRAQ1	5'-nucleotidase precursor (EC 3.1.3.5) (Ecto-5'-nucleotidase) (5'-NT) (CD73 antigen) - Rattus norve	P21588	5NTD	4	100	-0.2140020728111267	0.06444674730300903	0.020392753183841705	0.12916256487369537
iTRAQ1	Mitogen-activated protein kinase 3 (EC 2.7.11.24) (Extracellular signal-regulated kinase 1) (ERK-1)	P21708	MK03	2	100	0.11267058551311493	0.10586175322532654	-0.023932896554470062	-0.1945994347333908
iTRAQ1	Adenylate cyclase type 3 (EC 4.6.1.1) (Adenylate cyclase type III) (Adenylate cyclase. olfactive ty	P21932	ADCY3	2	99.999	-0.18182896077632904	-0.01927243359386921	0.0919312834739685	0.1091701090335846
iTRAQ1	Xanthine dehydrogenase/oxidase [Includes: Xanthine dehydrogenase (EC 1.17.1.4) (XD); Xanthine oxida	P22985	XDH	3	100	-0.16516001522541046	-0.5770412087440491	0.4001542329788208	0.3420470058917999
iTRAQ1	Anion exchange protein 2 (Non-erythroid band 3-like protein) (AE2 anion exchanger) (Solute carrier	P23347	B3A2	3	100	0.2939012944698334	-0.1612427681684494	-0.019024493172764778	-0.11363401263952255
iTRAQ1	40S ribosomal protein S9 - Rattus norvegicus (Rat)	P29314	RS9	4	100	0.04588939622044563	-0.015903254970908165	-0.34797120094299316	0.31798505783081055
iTRAQ1	D(4) dopamine receptor (Dopamine D4 receptor) (D(2C) dopamine receptor) - Rattus norvegicus (Rat)	P30729	DRD4	2	97.542	0.3741311728954315	-0.08456812053918839	-0.399257630109787	0.10969457775354385
iTRAQ1	Somatostatin receptor type 5 (SS5R) - Rattus norvegicus (Rat)	P30938	SSR5	2	99.946	0.17387880384922028	0.006186610087752342	-0.2436552494764328	0.06358984112739563
iTRAQ1	Phosphorylase b kinase gamma catalytic chain. testis/liver isoform (EC 2.7.11.19) (PHK-gamma-T) (Ph	P31325	PHKG2	3	100	0.004942821804434061	-0.09233590215444565	0.12375756353139877	-0.03636448457837105
iTRAQ1	Insulin-degrading enzyme (EC 3.4.24.56) (Insulysin) (Insulinase) (Insulin protease) - Rattus norveg	P35559	IDE	2	100	-0.03677016869187355	-0.004932574927806854	-0.2507137656211853	0.2924164831638336
iTRAQ1	Isocitrate dehydrogenase [NADP] cytoplasmic (EC 1.1.1.42) (Cytosolic NADP-isocitrate dehydrogenase)	P41562	IDHC	2	100	0.13838863372802734	-0.006563645787537098	0.32457029819488525	-0.45639529824256897
iTRAQ1	Nardilysin precursor (EC 3.4.24.61) (N-arginine dibasic convertase) (NRD convertase) (NRD-C) - Ratt	P47245	NRDC	4	100	0.01978900656104088	-0.17510274052619934	0.10585681349039078	0.049456920474767685
iTRAQ1	Sphingosine 1-phosphate receptor Edg-1 (Sphingosine 1-phosphate receptor 1) (S1P1) - Rattus norvegi	P48303	EDG1	2	100	0.03931240364909172	-0.030461855232715607	-0.21564704179763794	0.20679648220539093
iTRAQ1	Transketolase (EC 2.2.1.1) (TK) - Rattus norvegicus (Rat)	P50137	TKT	4	100	-0.09967386722564697	0.004514506086707115	0.23637810349464417	-0.14121873676776886
iTRAQ1	Vacuolar ATP synthase subunit F (EC 3.6.3.14) (V-ATPase F subunit) (Vacuolar proton pump F subunit)	P50408	VATF	3	100	0.17031794786453247	-0.1591387242078781	-0.11185514181852341	0.10067592561244965
iTRAQ1	LIM domain kinase 2 (EC 2.7.11.1) (LIMK-2) - Rattus norvegicus (Rat)	P53670	LIMK2	2	100	-0.040607087314128876	0.010616607964038849	0.09041743725538254	-0.06042696163058281
iTRAQ1	Double-stranded RNA-specific adenosine deaminase (EC 3.5.4.-) (DRADA) - Rattus norvegicus (Rat)	P55266	DSRAD	2	100	0.14942511916160583	0.08179175108671188	-0.37640681862831116	0.14518992602825165
iTRAQ1	Mitochondrial uncoupling protein 2 (UCP 2) - Rattus norvegicus (Rat)	P56500	UCP2	2	99.949	0.03350912407040596	-0.33718013763427734	0.3463525176048279	-0.042681511491537094
iTRAQ1	ES1 protein homolog. mitochondrial precursor - Rattus norvegicus (Rat)	P56571	ES1	5	100	0.10183774679899216	-0.0075757307931780815	0.024348823353648186	-0.11861083656549454
iTRAQ1	Protein KIAA0141 homolog - Rattus norvegicus (Rat)	P60924	K0141	2	99.999	-0.2066257894039154	0.016923533752560616	-0.21964268386363983	0.40934494137763977
iTRAQ1	GTP-binding nuclear protein Ran (GTPase Ran) (Ras-like protein TC4) - Rattus norvegicus (Rat)	P62828	RAN	4	100	0.12970422208309174	-0.011734136380255222	-0.29726120829582214	0.17929111421108246
iTRAQ1	Complexin-1 (Complexin I) (CPX I) (Synaphin-2) - Rattus norvegicus (Rat)	P63041	CPLX1	3	100	0.24319644272327423	-0.024800071492791176	0.05565868690609932	-0.2740550637245178
iTRAQ1	Nuclear receptor 0B1 (Nuclear receptor DAX-1) - Rattus norvegicus (Rat)	P70503	DAX1	2	99.594	0.24623867869377136	0.03718840703368187	-0.6581904888153076	0.3747634291648865
iTRAQ1	Tropomodulin-2 (Neuronal tropomodulin) (N-Tmod) - Rattus norvegicus (Rat)	P70566	TMOD2	4	100	-0.0661923810839653	-0.02254665642976761	-0.07655210793018341	0.16529114544391632
iTRAQ1	Short/branched chain specific acyl-CoA dehydrogenase. mitochondrial precursor (EC 1.3.99.-) (SBCAD)	P70584	ACDSB	2	100	-0.06054193899035454	0.2930569648742676	0.011177102103829384	-0.24369212985038757
iTRAQ1	Protein-arginine deiminase type-3 (EC 3.5.3.15) (Protein-arginine deiminase type III) (Peptidylargi	P70708	PADI3	2	99.998	0.1982729732990265	0.17147913575172424	0.017131490632891655	-0.38688361644744873
iTRAQ1	GrpE protein homolog 1. mitochondrial precursor (Mt-GrpE#1) - Rattus norvegicus (Rat)	P97576	GRPE1	2	99.188	-0.45525604486465454	0.3298705518245697	-0.2043641358613968	0.3297496438026428
iTRAQ1	Mast cell protease 4 precursor (EC 3.4.21.-) (Mast cell protease IV) (rMCP-IV) (rMCP-4) - Rattus no	P97592	MCPT4	2	99.972	0.13656498491764069	-0.24392956495285034	0.1944841593503952	-0.08711957931518555
iTRAQ1	Leukocyte surface antigen CD47 precursor (Integrin-associated protein) (IAP) - Rattus norvegicus (R	P97829	CD47	3	100	0.3075615167617798	-0.17248442769050598	0.18899942934513092	-0.3240765333175659
iTRAQ1	COP9 signalosome complex subunit 1 (Signalosome subunit 1) (SGN1) (JAB1-containing signalosome subu	P97834	CSN1	2	100	-0.2926606833934784	0.2668202221393585	-0.01618323288857937	0.042023688554763794
iTRAQ1	Disks large-associated protein 2 (DAP-2) (SAP90/PSD-95-associated protein 2) (SAPAP2) (PSD-95/SAP90	P97837	DLGP2	2	100	-0.13903847336769104	0.01614632084965706	-0.19211943447589874	0.315011590719223
iTRAQ1	Histone H2B type 1 - Rattus norvegicus (Rat)	Q00715	H2B1	3	100	1.0235153436660767	-0.07936011254787445	-0.6679984331130981	-0.27615678310394287
iTRAQ1	Lactase-phlorizin hydrolase precursor (Lactase-glycosylceramidase) [Includes: Lactase (EC 3.2.1.108	Q02401	LPH	5	100	-7.227800088003278E-4	-0.06742198020219803	-0.19352838397026062	0.2616731524467468
iTRAQ1	Receptor-type tyrosine-protein phosphatase alpha precursor (EC 3.1.3.48) (Protein-tyrosine phosphat	Q03348	PTPRA	4	100	-0.1844674050807953	0.1771862804889679	-0.12915919721126556	0.13644030690193176
iTRAQ1	Transforming growth factor beta-3 precursor (TGF-beta-3) - Rattus norvegicus (Rat)	Q07258	TGFB3	2	99.97	0.19910378754138947	0.21623742580413818	-0.18864402174949646	-0.2266971915960312
iTRAQ1	Adenylyl cyclase-associated protein 1 (CAP 1) - Rattus norvegicus (Rat)	Q08163	CAP1	5	100	-0.015943743288517	0.1452736109495163	0.007947687059640884	-0.13727755844593048
iTRAQ1	Stat3-interacting protein (StIP1) - Rattus norvegicus (Rat)	Q496Z0	STTP1	2	100	0.3326820135116577	-0.3366253077983856	0.4161578118801117	-0.4122145175933838
iTRAQ1	tRNA pseudouridine synthase A (EC 5.4.99.12) (tRNA-uridine isomerase I) (tRNA pseudouridylate synth	Q4KM92	TRUA	2	99.984	0.09265891462564468	-0.0934632420539856	0.08797665685415268	-0.08717232942581177
iTRAQ1	Ras association domain-containing protein 6 - Rattus norvegicus (Rat)	Q4QR82	RASF6	2	99.998	-0.34491315484046936	0.6615989208221436	-0.6671027541160583	0.35041698813438416
iTRAQ1	Uncharacterized protein C11orf46 homolog - Rattus norvegicus (Rat)	Q5FVK8	CK046	2	98.796	0.1325533241033554	-0.045303743332624435	-0.18977168202400208	0.102522112429142
iTRAQ1	Thyroid hormone receptor-associated protein 3 (Thyroid hormone receptor-associated protein complex	Q5M7V8	TR150	2	99.999	0.11762817949056625	-0.09229368716478348	0.07475670427083969	-0.10009119659662247
iTRAQ1	Eukaryotic peptide chain release factor subunit 1 (eRF1) (Eukaryotic release factor 1) - Rattus nor	Q5U2Q7	ERF1	2	99.997	0.23466457426548004	-0.3480868637561798	-0.03516930341720581	0.14859160780906677
iTRAQ1	Probable tRNA pseudouridine synthase 2 (EC 5.4.99.-) - Rattus norvegicus (Rat)	Q5XFW2	TRUB2	2	99.998	0.14291584491729736	-0.14615142345428467	-0.18190716207027435	0.18514274060726166
iTRAQ1	Noelin precursor (Neuronal olfactomedin-related ER localized protein) (Olfactomedin-1) (Pancortin)	Q62609	NOE1	4	100	0.07756243646144867	-0.05500117689371109	-0.17394399642944336	0.15138272941112518
iTRAQ1	Mucin-2 precursor (Intestinal mucin-2) (Fragment) - Rattus norvegicus (Rat)	Q62635	MUC2	2	100	-0.9248383045196533	0.8708716034889221	0.43546682596206665	-0.38150015473365784
iTRAQ1	Disks large homolog 1 (Synapse-associated protein 97) (SAP-97) - Rattus norvegicus (Rat)	Q62696	DLG1	2	100	-0.03483644872903824	0.03781215846538544	0.24226830899715424	-0.24524401128292084
iTRAQ1	Non-muscle caldesmon (CDM) (L-caldesmon) - Rattus norvegicus (Rat)	Q62736	CALD1	2	100	-0.8483327627182007	0.4730798900127411	-0.2898256182670593	0.6650785207748413
iTRAQ1	CD81 antigen (26 kDa cell surface protein TAPA-1) (Target of the antiproliferative antibody 1) - Ra	Q62745	CD81	2	100	0.1791842132806778	-0.36363330483436584	0.42506957054138184	-0.2406204789876938
iTRAQ1	Casein kinase I isoform gamma-3 (EC 2.7.11.1) (CKI-gamma 3) - Rattus norvegicus (Rat)	Q62763	KC1G3	3	100	-0.05185924097895622	-0.09279309213161469	0.06435992568731308	0.08029240369796753
iTRAQ1	Gamma-adducin (Adducin-like protein 70) (Protein kinase C-binding protein 35H) - Rattus norvegicus	Q62847	ADDG	3	100	-0.02840327098965645	0.0900609940290451	-0.2132677584886551	0.15161003172397614
iTRAQ1	Arginine-glutamic acid dipeptide repeats protein (Atrophin-1-related protein) - Rattus norvegicus (	Q62901	RERE	3	99.823	0.2053520530462265	-0.03681441396474838	-0.15075625479221344	-0.01778138242661953
iTRAQ1	Dihydropyrimidinase-related protein 4 (DRP-4) (Collapsin response mediator protein 3) (CRMP-3) (UNC	Q62951	DPYL4	2	100	0.13545440137386322	-0.037427354604005814	-0.002715667011216283	-0.09531138092279434
iTRAQ1	Coagulation factor X precursor (EC 3.4.21.6) (Stuart factor) [Contains: Factor X light chain; Facto	Q63207	FA10	4	99.977	-0.0788494125008583	-0.10949864238500595	-0.08129855245351791	0.26964661478996277
iTRAQ1	Glutamate receptor delta-2 subunit precursor (GluR delta-2) - Rattus norvegicus (Rat)	Q63226	GRID2	4	100	0.14304357767105103	-0.13426198065280914	-0.21088436245918274	0.20210276544094086
iTRAQ1	Rhodopsin kinase precursor (EC 2.7.11.14) (RK) (G protein-coupled receptor kinase 1) - Rattus norve	Q63651	RK	2	99.938	0.3309548795223236	0.02024524286389351	-0.12303905189037323	-0.2281610667705536
iTRAQ1	Rho-GTPase-activating protein 7 (Rho-type GTPase-activating protein 7) (p122-RhoGAP) (Deleted in li	Q63744	RHG07	2	99.999	0.2723064124584198	-0.2986263036727905	-0.15830397605895996	0.1846238672733307
iTRAQ1	PR domain zinc finger protein 2 (PR domain-containing protein 2) (Retinoblastoma protein-interactin	Q63755	PRDM2	2	100	-0.3204227387905121	-0.37763461470603943	1.3221989870071411	-0.6241415739059448
iTRAQ1	Heat-shock protein 105 kDa (Heat shock 110 kDa protein) - Rattus norvegicus (Rat)	Q66HA8	HS105	2	100	0.15097880363464355	0.048481497913599014	0.16240715980529785	-0.3618674576282501
iTRAQ1	Elongation factor 1-gamma (EF-1-gamma) (eEF-1B gamma) - Rattus norvegicus (Rat)	Q68FR6	EF1G	4	100	-0.07857798039913177	0.09014961123466492	0.048959165811538696	-0.06053079664707184
iTRAQ1	Ubiquitin ligase protein MIB2 (EC 6.3.2.-) (Mind bomb homolog 2) (RBSC-skeletrophin/dystrophin-like	Q68LP1	MIB2	3	99.998	0.2570144534111023	0.1139439269900322	-0.1656351238489151	-0.20532327890396118
iTRAQ1	Cell cycle control protein 50A (Transmembrane protein 30A) - Rattus norvegicus (Rat)	Q6AY41	CC50A	2	100	0.01199027244001627	-0.2506285309791565	-0.041906487196683884	0.2805447578430176
iTRAQ1	Glycosyltransferase-like protein LARGE2 (EC 2.4.-.-) (Glycosyltransferase-like 1B) - Rattus norvegi	Q6P7A1	LARG2	3	99.999	0.002945851068943739	-0.082721047103405	-0.10365256667137146	0.18342776596546173
iTRAQ1	Tumor protein D54 (Tumor protein D52-like 2) - Rattus norvegicus (Rat)	Q6PCT3	TPD54	2	99.592	0.19783104956150055	-0.14747802913188934	-0.3147294819355011	0.2643764317035675
iTRAQ1	Carbohydrate sulfotransferase 7 (EC 2.8.2.17) (EC 2.8.2.-) (Chondroitin 6-sulfotransferase 2) (C6ST	Q6XQG8	CHST7	2	100	-0.07197852432727814	0.29262205958366394	0.05410262942314148	-0.2747461795806885
iTRAQ1	IQ motif and Sec7 domain-containing protein 3 (Potential synaptic guanine nucleotide exchange facto	Q76M68	IQEC3	3	100	0.028574848547577858	-0.10263564437627792	-0.017927823588252068	0.09198862314224243
iTRAQ1	Synaptotagmin-like protein 5 - Rattus norvegicus (Rat)	Q812E4	SYTL5	2	99.968	-0.29134005308151245	0.22199943661689758	-0.03412694111466408	0.10346754640340805
iTRAQ1	Zinc phosphodiesterase ELAC protein 2 (EC 3.1.26.11) (Ribonuclease Z 2) (RNase Z 2) (tRNase Z 2) (t	Q8CGS5	RNZ2	2	99.957	-1.063043236732483	1.2365834712982178	0.008166192099452019	-0.18170639872550964
iTRAQ1	Period circadian protein 1 (rPER1) (Fragment) - Rattus norvegicus (Rat)	Q8CHI5	PER1	2	100	0.16541141271591187	-0.2813666760921478	0.2656117081642151	-0.14965641498565674
iTRAQ1	Usherin precursor (Usher syndrome type-2A protein homolog) (Usher syndrome type IIa protein homolog	Q8K3K1	USH2A	2	100	0.009306526742875576	-0.01675969548523426	-0.018665654584765434	0.026118824258446693
iTRAQ1	Lethal(2) giant larvae protein homolog 1 (LLGL) (Rgl-1) - Rattus norvegicus (Rat)	Q8K4K5	L2GL1	4	100	-0.22973492741584778	0.058136019855737686	0.28058522939682007	-0.10898631066083908
iTRAQ1	Filamin-A-interacting protein 1 (FILIP) - Rattus norvegicus (Rat)	Q8K4T4	FLIP1	3	100	0.0240494217723608	-0.05972224101424217	-0.14122162759304047	0.17689445614814758
iTRAQ1	Protein NDRG2 (NDRG1-related protein) (Antidepressant-related protein ADRG123) - Rattus norvegicus	Q8VBU2	NDRG2	4	100	0.5867191553115845	-0.12752027809619904	-0.13604454696178436	-0.3231543302536011
iTRAQ1	Terminal deoxynucleotidyltransferase-interacting factor 1 (TdT-interacting factor 1) (TdIF1) - Ratt	Q91Y53	TDIF1	3	100	-0.20133709907531738	0.009445149451494217	0.04440748691558838	0.1474844515323639
iTRAQ1	Liprin-alpha-4 (Protein tyrosine phosphatase receptor type f polypeptide-interacting protein alpha-	Q91Z80	LIPA4	2	100	0.26131561398506165	0.43025699257850647	-1.142499566078186	0.4509269893169403
iTRAQ1	F-box only protein 6 (F-box only protein 6b) (F-box/G-domain protein 2) - Rattus norvegicus (Rat)	Q923V4	FBX6	2	99.977	0.375419557094574	0.035231221467256546	-0.2566780149936676	-0.153972789645195
iTRAQ1	FAS-associated factor 1 (Protein FAF1) - Rattus norvegicus (Rat)	Q924K2	FAF1	2	99.993	-0.13473986089229584	0.1300015151500702	0.20542946457862854	-0.2006911039352417
iTRAQ1	Smu-1 suppressor of mec-8 and unc-52 protein homolog (Brain-enriched WD repeat protein) - Rattus no	Q99M63	SMU1	2	99.997	0.2426549643278122	-0.18612824380397797	-0.1583242565393448	0.10179752111434937
iTRAQ1	Solute carrier organic anion transporter family member 3A1 (Solute carrier family 21 member 11) (So	Q99N02	SO3A1	2	100	-0.27967122197151184	0.11357986927032471	0.10829587280750275	0.05779549479484558
iTRAQ1	Probable ATP-dependent RNA helicase DDX52 (EC 3.6.1.-) (DEAD box protein 52) (ATP-dependent RNA hel	Q99PT0	DDX52	3	99.986	0.36373135447502136	0.13615451753139496	-0.3120965361595154	-0.18778933584690094
iTRAQ1	Caspase recruitment domain-containing protein 9 (rCARD9) - Rattus norvegicus (Rat)	Q9EPY0	CARD9	2	100	0.2697403132915497	-0.3544134199619293	-0.22185388207435608	0.3065269887447357
iTRAQ1	Transient receptor potential cation channel subfamily V member 4 (TrpV4) (osm-9-like TRP channel 4)	Q9ERZ8	TRPV4	3	99.999	-0.06039154902100563	-0.054292529821395874	-0.1982472687959671	0.3129313588142395
iTRAQ1	Melanoma-associated antigen D1 (MAGE-D1 antigen) (Neurotrophin receptor-interacting MAGE homolog) (	Q9ES73	MAGD1	2	99.997	-0.12846799194812775	-0.21208830177783966	-0.09780219197273254	0.43835848569869995
iTRAQ1	Leucine-rich repeats neuronal protein 3 precursor (Neuronal leucine-rich repeat protein 3) (NLRR-3)	Q9ESY6	LRRN3	2	99.999	0.11929105967283249	-0.28251713514328003	0.14768154919147491	0.015544517897069454
iTRAQ1	Arfaptin-1 (ADP-ribosylation factor-interacting protein 1) - Rattus norvegicus (Rat)	Q9JHU5	ARFP1	4	100	-0.19893459975719452	0.059560056775808334	-0.14972591400146484	0.2891004681587219
iTRAQ1	Collagen alpha-1(V) chain precursor - Rattus norvegicus (Rat)	Q9JI03	CO5A1	4	100	-0.2260802835226059	0.44416165351867676	0.03072664514183998	-0.24880802631378174
iTRAQ1	DNA repair protein RAD50 (EC 3.6.-.-) - Rattus norvegicus (Rat)	Q9JIL8	RAD50	2	100	-0.24605250358581543	0.33774733543395996	-0.14756470918655396	0.055869873613119125
iTRAQ1	Nibrin (Nijmegen breakage syndrome protein 1 homolog) - Rattus norvegicus (Rat)	Q9JIL9	NBN	2	99.998	-0.03790789470076561	-0.2920518219470978	0.04693356528878212	0.2830261290073395
iTRAQ1	Activity-dependent neuroprotector (Activity-dependent neuroprotective protein) - Rattus norvegicus	Q9JKL8	ADNP	4	99.999	0.11468672007322311	0.026487182825803757	-0.26196950674057007	0.12079561501741409
iTRAQ1	Type II inositol-3.4-bisphosphate 4-phosphatase (EC 3.1.3.66) (Inositol polyphosphate 4-phosphatase	Q9QWG5	INP4B	2	99.997	-0.04312514886260033	-0.07622464746236801	-0.17538641393184662	0.29473620653152466
iTRAQ1	Serine/threonine-protein kinase PLK2 (EC 2.7.11.21) (Polo-like kinase 1) (PLK-2) (Serine/threonine-	Q9R012	PLK2	2	100	0.08932630717754364	0.13090264797210693	0.3758336305618286	-0.5960626006126404
iTRAQ1	Transient receptor potential cation channel subfamily V member 2 (TrpV2) (osm-9-like TRP channel 2)	Q9WUD2	TRPV2	4	100	-0.13673019409179688	-0.05991184711456299	-0.10583076626062393	0.3024728000164032
iTRAQ1	Ras-related protein Rab-6A (Rab-6) (Fragment) - Rattus norvegicus (Rat)	Q9WVB1	RAB6A	3	100	-0.24836473166942596	-0.013821571134030819	0.08105584979057312	0.18113045394420624
iTRAQ1	A-kinase anchor protein 6 (Protein kinase A-anchoring protein 6) (PRKA6) (mAKAP) - Rattus norvegicu	Q9WVC7	AKAP6	3	99.998	0.14261183142662048	-0.0704030692577362	-0.23618550598621368	0.1639767438173294
iTRAQ1	Intersectin-1 (EH domain and SH3 domain regulator of endocytosis 1) - Rattus norvegicus (Rat)	Q9WVE9	ITSN1	5	100	1.1303049325942993	0.4761399030685425	0.46021196246147156	-2.0666568279266357
iTRAQ1	Aldehyde oxidase (EC 1.2.3.1) - Rattus norvegicus (Rat)	Q9Z0U5	ADO	3	100	0.2206249088048935	-0.1491371989250183	-0.3058892488479614	0.23440153896808624
iTRAQ1	Alpha-actinin-1 (Alpha-actinin cytoskeletal isoform) (Non-muscle alpha-actinin-1) (F-actin cross-li	Q9Z1P2	ACTN1	4	100	0.15663938224315643	-0.42152640223503113	0.031055215746164322	0.23383179306983948
iTRAQ1	Connector enhancer of kinase suppressor of ras 2 (Connector enhancer of KSR2) (CNK2) (Membrane-asso	Q9Z1T4	CNKR2	2	100	0.056250154972076416	-0.419662743806839	0.06077756732702255	0.3026350438594818
iTRAQ1	Eukaryotic translation initiation factor 2-alpha kinase 3 precursor (EC 2.7.11.1) (PRKR-like endopl	Q9Z1Z1	E2AK3	2	100	0.0533926859498024	0.2571580410003662	-0.4178953766822815	0.10734465718269348
iTRAQ1	Phospholemman precursor (FXYD domain-containing ion transport regulator 1) - Rattus norvegicus (Rat	O08589	PLM	2	100	0.19424302875995636	0.2467285543680191	-0.16373559832572937	-0.2772359848022461
iTRAQ1	Synaptotagmin-11 (Synaptotagmin XI) (SytXI) - Rattus norvegicus (Rat)	O08835	SYT11	2	99.99	-0.15021444857120514	-0.06344928592443466	-0.14118745923042297	0.35485121607780457
iTRAQ1	Catenin delta-2 (Fragment) - Rattus norvegicus (Rat)	O35116	CTND2	3	100	-0.06871018558740616	0.12142691761255264	-0.13536275923252106	0.08264602720737457
iTRAQ1	Neuropilin-2 precursor (Vascular endothelial cell growth factor 165 receptor 2) - Rattus norvegicus	O35276	NRP2	2	99.926	0.7289053797721863	0.06569987535476685	-1.2091137170791626	0.4145084619522095
iTRAQ1	Myb-binding protein 1A (PAR-interacting protein) (PIP) - Rattus norvegicus (Rat)	O35821	MBB1A	3	100	0.30064764618873596	0.08197179436683655	-0.3231337368488312	-0.05948571115732193
iTRAQ1	DnaJ homolog subfamily A member 2 (RDJ2) - Rattus norvegicus (Rat)	O35824	DNJA2	4	100	0.11352689564228058	-0.1167512908577919	-0.0901307463645935	0.09335514903068542
iTRAQ1	Sodium/potassium/calcium exchanger 2 precursor (Na(+)/K(+)/Ca(2+)-exchange protein 2) (Retinal cone	O54701	NCKX2	2	100	0.06923893094062805	-0.2156914621591568	-0.06132235378026962	0.20777489244937897
iTRAQ1	Nuclear factor erythroid 2-related factor 2 (NF-E2-related factor 2) (NFE2-related factor 2) (Nucle	O54968	NF2L2	2	99.938	0.21628279983997345	-0.02818663977086544	-0.24640582501888275	0.05830967053771019
iTRAQ1	Kinesin-like protein KIF3C - Rattus norvegicus (Rat)	O55165	KIF3C	2	100	-0.0367359034717083	-0.2594793736934662	0.056938741356134415	0.23927654325962067
iTRAQ1	Vacuolar protein sorting-associated protein 52 (SAC2 suppressor of actin mutations 2-like protein)	O55166	VPS52	3	99.998	-0.03963593393564224	-0.1731698215007782	0.03623266890645027	0.17657309770584106
iTRAQ1	[Pyruvate dehydrogenase [lipoamide]]-phosphatase 1. mitochondrial precursor (EC 3.1.3.43) (PDP 1) (	O88483	PDP1	3	99.998	0.07360190898180008	0.11607075482606888	0.06463775783777237	-0.2543104290962219
iTRAQ1	Myosin-binding protein H (MyBP-H) (H-protein) - Rattus norvegicus (Rat)	O88599	MYBPH	2	99.994	-0.027667542919516563	0.1217845007777214	-0.28032463788986206	0.18620769679546356
iTRAQ1	Calcium-binding protein 1 (CaBP1) (Caldendrin) - Rattus norvegicus (Rat)	O88751	CABP1	3	99.989	-0.2787940800189972	0.7402799725532532	-0.34121325612068176	-0.12027263641357422
iTRAQ1	Tyrosine-protein phosphatase non-receptor type 23 (EC 3.1.3.48) (His-domain-containing protein tyro	O88902	PTN23	2	99.949	-0.15578505396842957	0.1430676430463791	-0.03967132419347763	0.05238872393965721
iTRAQ1	NADPH--cytochrome P450 reductase (EC 1.6.2.4) (CPR) (P450R) - Rattus norvegicus (Rat)	P00388	NCPR	4	99.999	-0.2915431261062622	0.607541561126709	-0.10498151928186417	-0.2110169529914856
iTRAQ1	Cytochrome b5 type B precursor (Cytochrome b5 outer mitochondrial membrane isoform) - Rattus norveg	P04166	CYB5B	2	99.942	0.07707110792398453	-0.7000323534011841	0.417602002620697	0.20535926520824432
iTRAQ1	Aggrecan core protein precursor (Cartilage-specific proteoglycan core protein) (CSPCP) - Rattus nor	P07897	PGCA	2	99.999	0.1308359056711197	-0.12653936445713043	-0.005409307777881622	0.0011127759935334325
iTRAQ1	Clathrin light chain B (Lcb) - Rattus norvegicus (Rat)	P08082	CLCB	4	100	-0.12838290631771088	0.09556815028190613	-0.07651637494564056	0.10933112353086472
iTRAQ1	Protein kinase C delta type (EC 2.7.11.13) (nPKC-delta) - Rattus norvegicus (Rat)	P09215	KPCD	2	100	0.08873215317726135	-0.3164723217487335	0.26021307706832886	-0.03247290849685669
iTRAQ1	Vacuolar protein sorting-associated protein 36 (ELL-associated protein of 45 kDa) - Rattus norvegic	P0C0A2	VPS36	2	99.89	-0.16754180192947388	-0.02321546897292137	0.026771409437060356	0.16398586332798004
iTRAQ1	Cytochrome c oxidase subunit 5B. mitochondrial precursor (EC 1.9.3.1) (Cytochrome c oxidase polypep	P12075	COX5B	2	100	0.44366195797920227	-0.14613603055477142	0.018916914239525795	-0.3164428174495697
iTRAQ1	Insulin receptor precursor (EC 2.7.10.1) (IR) (CD220 antigen) [Contains: Insulin receptor subunit a	P15127	INSR	2	99.998	-0.01296608429402113	0.09736321121454239	-0.19124069809913635	0.10684356838464737
iTRAQ1	Insulin-like growth factor-binding protein 3 precursor (IGFBP-3) (IBP-3) (IGF-binding protein 3) -	P15473	IBP3	2	99.874	0.24655823409557343	-0.26968005299568176	0.0013592500472441316	0.021762574091553688
iTRAQ1	ATP-binding cassette sub-family D member 3 (70 kDa peroxisomal membrane protein) (PMP70) - Rattus n	P16970	ABCD3	2	100	-0.049286194145679474	0.124990314245224	-0.41381826996803284	0.3381141424179077
iTRAQ1	Inositol-trisphosphate 3-kinase A (EC 2.7.1.127) (Inositol 1.4.5-trisphosphate 3-kinase A) (IP3K A)	P17105	IP3KA	3	99.923	0.4783099293708801	-0.7011849880218506	0.5273504257202148	-0.3044753670692444
iTRAQ1	Proteasome subunit alpha type 1 (EC 3.4.25.1) (Proteasome component C2) (Macropain subunit C2) (Mul	P18420	PSA1	3	100	0.041902896016836166	0.0071954019367694855	0.06587691605091095	-0.1149752140045166
iTRAQ1	Cannabinoid receptor 1 (CB1) (CB-R) (Brain-type cannabinoid receptor) - Rattus norvegicus (Rat)	P20272	CNR1	3	100	0.051680389791727066	-0.10545235872268677	-0.09940699487924576	0.15317896008491516
iTRAQ1	Interferon-related developmental regulator 1 (Nerve growth factor-inducible protein PC4) (IRPR) - R	P20695	IFRD1	3	99.963	-0.22882162034511566	0.287394642829895	-0.11553766578435898	0.05696463957428932
iTRAQ1	Phosducin (PHD) (33 kDa phototransducing protein) (MEKA protein) (Rod photoreceptor 1) (RPR-1) - Ra	P20942	PHOS	2	99.822	-0.09897986799478531	0.20658276975154877	0.0819883793592453	-0.18959127366542816
iTRAQ1	Plasminogen activator inhibitor 1 precursor (PAI-1) (Endothelial plasminogen activator inhibitor) (	P20961	PAI1	2	99.972	0.3314092755317688	-0.2095668613910675	0.076479971408844	-0.19832240045070648
iTRAQ1	Insulin-like growth factor 1 receptor precursor (EC 2.7.10.1) (Insulin-like growth factor I recepto	P24062	IGF1R	2	99.992	-0.4240725636482239	0.1603367030620575	0.01676376536488533	0.24697209894657135
iTRAQ1	Dolichyl-diphosphooligosaccharide--protein glycosyltransferase 63 kDa subunit precursor (EC 2.4.1.1	P25235	RIB2	2	99.989	0.24677610397338867	0.169481098651886	-0.4008643329143524	-0.01539287343621254
iTRAQ1	Poly [ADP-ribose] polymerase 1 (EC 2.4.2.30) (PARP-1) (ADPRT) (NAD(+) ADP-ribosyltransferase 1) (Po	P27008	PARP1	2	99.994	-0.33523982763290405	0.7660353779792786	-0.38217777013778687	-0.048617731779813766
iTRAQ1	CD59 glycoprotein precursor (Membrane attack complex inhibition factor) (MACIF) (MAC-inhibitory pro	P27274	CD59	2	100	-0.07511261850595474	0.06863958388566971	-0.007133586797863245	0.013606620021164417
iTRAQ1	Vasopressin V1a receptor (V1aR) (Vascular/hepatic-type arginine vasopressin receptor) (Antidiuretic	P30560	V1AR	2	99.994	-1.7849552631378174	0.6277166604995728	-0.3816175162792206	1.538856029510498
iTRAQ1	Phosphatidylethanolamine-binding protein 1 (PEBP-1) (HCNPpp) (23 kDa morphine-binding protein) (P23	P31044	PEBP1	3	100	-0.12634491920471191	0.171543687582016	0.023137815296649933	-0.06833658367395401
iTRAQ1	72 kDa type IV collagenase precursor (EC 3.4.24.24) (72 kDa gelatinase) (Matrix metalloproteinase-2	P33436	MMP2	2	99.999	-0.8780212998390198	1.1792693138122559	0.32373911142349243	-0.6249870657920837
iTRAQ1	Cytochrome c oxidase polypeptide VIIa-liver/heart. mitochondrial precursor (EC 1.9.3.1) (Cytochrome	P35171	CX7A2	2	100	0.13860882818698883	-0.060845598578453064	0.0032841870561242104	-0.0810474157333374
iTRAQ1	60S ribosomal protein L13a - Rattus norvegicus (Rat)	P35427	RL13A	3	100	-0.014364228583872318	-0.01689680851995945	-0.3247257471084595	0.3559867739677429
iTRAQ1	60S ribosomal protein L4 (L1) - Rattus norvegicus (Rat)	P50878	RL4	2	100	-0.010953436605632305	-0.027572935447096825	-0.2981623411178589	0.33668872714042664
iTRAQ1	Cytochrome P450 2J3 (EC 1.14.14.1) (CYPIIJ3) - Rattus norvegicus (Rat)	P51590	CP2J3	2	99.972	-0.5555136203765869	0.2686263620853424	-0.22726789116859436	0.5141551494598389
iTRAQ1	Guanylyl cyclase GC-E precursor (EC 4.6.1.2) (Guanylate cyclase 2E) - Rattus norvegicus (Rat)	P51840	GUC2E	2	99.995	-0.10420963168144226	0.036078911274671555	0.05077395215630531	0.017356766387820244
iTRAQ1	NADH dehydrogenase [ubiquinone] iron-sulfur protein 6. mitochondrial precursor (EC 1.6.5.3) (EC 1.6	P52504	NDUS6	3	100	-0.09134981781244278	-0.24264280498027802	0.028258424252271652	0.30573418736457825
iTRAQ1	Phosphatidylinositol transfer protein beta isoform (PtdIns transfer protein beta) (PtdInsTP) (PI-TP	P53812	PIPNB	2	100	0.089145727455616	-0.32679083943367004	0.23504652082920074	0.002598585095256567
iTRAQ1	Monocarboxylate transporter 1 (MCT 1) (Solute carrier family 16 member 1) - Rattus norvegicus (Rat)	P53987	MOT1	3	100	0.07318131625652313	-0.11648831516504288	-0.057750992476940155	0.1010579988360405
iTRAQ1	Sodium channel subunit beta-2 precursor - Rattus norvegicus (Rat)	P54900	SCN2B	2	100	-0.05687621980905533	-0.2608289122581482	0.06218896806240082	0.2555161714553833
iTRAQ1	Fatty acid-binding protein. brain (B-FABP) (Brain lipid-binding protein) (BLBP) - Rattus norvegicus	P55051	FABPB	3	100	-0.15018123388290405	0.20059329271316528	-0.0979255959391594	0.047513529658317566
iTRAQ1	Calcium-binding protein p22 (Calcium-binding protein CHP) (Calcineurin homologous protein) - Rattus	P61023	CHP1	3	100	-0.04633868485689163	-0.09918820112943649	0.037423670291900635	0.1081032082438469
iTRAQ1	D(2) dopamine receptor (Dopamine D2 receptor) - Rattus norvegicus (Rat)	P61169	DRD2	2	99.952	-1.1059601306915283	1.9249963760375977	0.21095260977745056	-1.0299888849258423
iTRAQ1	60S ribosomal protein L15 - Rattus norvegicus (Rat)	P61314	RL15	3	99.989	0.19456017017364502	0.19124142825603485	-0.510136604309082	0.12433502078056335
iTRAQ1	Tripartite motif-containing protein 26 (Zinc finger protein 173) - Rattus norvegicus (Rat)	P62603	TRI26	2	99.994	-0.6888745427131653	1.3892842531204224	-0.40489065647125244	-0.29551905393600464
iTRAQ1	60S ribosomal protein L31 - Rattus norvegicus (Rat)	P62902	RL31	2	100	0.03295309096574783	-0.004480467177927494	-0.26232585310935974	0.23385322093963623
iTRAQ1	Profilin-1 (Profilin I) - Rattus norvegicus (Rat)	P62963	PROF1	2	100	-0.09186018258333206	0.01626397669315338	0.2142174392938614	-0.1386212259531021
iTRAQ1	Vacuolar ATP synthase 16 kDa proteolipid subunit (EC 3.6.3.14) - Rattus norvegicus (Rat)	P63081	VATL	2	100	0.10889871418476105	-0.3716152310371399	-0.1763763278722763	0.43909284472465515
iTRAQ1	Guanine nucleotide-binding protein G(I)/G(S)/G(O) gamma-5 subunit precursor - Rattus norvegicus (Ra	P63219	GBG5	2	99.944	-0.20280422270298004	0.30867329239845276	-0.25575023889541626	0.14988118410110474
iTRAQ1	Guanine nucleotide-binding protein subunit beta 2-like 1 (Receptor of activated protein kinase C 1)	P63245	GBLP	2	96.431	0.2966592311859131	-0.008668585680425167	-0.33060088753700256	0.04261022061109543
iTRAQ1	G protein-coupled receptor kinase 4 (EC 2.7.11.16) (G protein-coupled receptor kinase GRK4) - Rattu	P70507	GRK4	2	99.999	0.26437196135520935	-0.23194940388202667	-0.32852083444595337	0.2960982918739319
iTRAQ1	Complexin-2 (Complexin II) (CPX II) (Synaphin-1) - Rattus norvegicus (Rat)	P84087	CPLX2	2	100	0.26906096935272217	-0.141489639878273	-0.03300277516245842	-0.09456857293844223
iTRAQ1	Ras-related protein M-Ras (Ras-related protein R-Ras3) - Rattus norvegicus (Rat)	P97538	RASM	2	100	0.11195403337478638	0.029650358483195305	0.00376688688993454	-0.14537127315998077
iTRAQ1	Long-chain fatty acid transport protein 1 (EC 6.2.1.-) (Fatty acid transport protein 1) (FATP-1) (S	P97849	S27A1	3	99.995	-0.009201140142977238	-0.02655280940234661	0.24323181807994843	-0.207477867603302
iTRAQ1	Chondroitin sulfate proteoglycan 4 precursor (Chondroitin sulfate proteoglycan NG2) (HSN tumor-spec	Q00657	CSPG4	3	99.996	0.16791562736034393	0.3359670639038086	-0.1939517706632614	-0.3099309206008911
iTRAQ1	Glutamate decarboxylase 2 (EC 4.1.1.15) (Glutamate decarboxylase 65 kDa isoform) (GAD-65) (65 kDa g	Q05683	DCE2	2	99.999	0.07950133085250854	0.03680315613746643	-0.08529863506555557	-0.03100585751235485
iTRAQ1	Chloride channel protein ClC-Ka (Chloride channel Ka) (ClC-K1) - Rattus norvegicus (Rat)	Q06393	CLCKA	2	99.999	0.18846441805362701	0.059870023280382156	-0.2846258580684662	0.03629140928387642
iTRAQ1	Neurexin-3-alpha precursor (Neurexin III-alpha) - Rattus norvegicus (Rat)	Q07310	NRX3A	2	99.999	-0.02430065907537937	-0.04090814292430878	-0.14415261149406433	0.20936141908168793
iTRAQ1	Alpha-1.6-mannosylglycoprotein 6-beta-N-acetylglucosaminyltransferase V (EC 2.4.1.155) (Mannoside a	Q08834	MGAT5	2	99.913	0.08265788853168488	0.009335801936686039	-0.44658687710762024	0.3545931875705719
iTRAQ1	Syntaxin-4 - Rattus norvegicus (Rat)	Q08850	STX4	2	100	-0.1798470914363861	0.05048070475459099	0.07829518616199493	0.05107119679450989
iTRAQ1	Leucine-rich repeats neuronal protein 1 precursor (Neuronal leucine-rich repeat protein 1) (NLRR-1)	Q32Q07	LRRN1	2	99.998	0.10840753465890884	-0.3582967519760132	-0.1278866082429886	0.37777581810951233
iTRAQ1	Leucine-rich repeat-containing protein 8E - Rattus norvegicus (Rat)	Q3KRC6	LRC8E	2	99.999	-0.22027413547039032	0.23338967561721802	-0.2968451976776123	0.2837296426296234
iTRAQ1	USH1C-binding protein 1 (Usher syndrome type-1C protein-binding protein 1) - Rattus norvegicus (Rat	Q3T1I3	USBP1	3	99.98	0.14306646585464478	-0.22653590142726898	0.2448752373456955	-0.1614058017730713
iTRAQ1	Nucleoporin-like protein RIP (HIV-1 Rev-binding protein homolog) - Rattus norvegicus (Rat)	Q4KLH5	NUPL	3	99.997	-0.03397272527217865	0.20286723971366882	-0.2717928886413574	0.10289838910102844
iTRAQ1	Centrosome protein 55 - Rattus norvegicus (Rat)	Q4V7C8	CEP55	2	99.998	-0.6462489366531372	0.29002469778060913	-0.15042425692081451	0.5066484808921814
iTRAQ1	Protein RUFY3 (Rap2-interacting protein x) (RIPx) - Rattus norvegicus (Rat)	Q5FVJ0	RUFY3	2	100	-0.062166184186935425	0.4735971689224243	0.026587961241602898	-0.43801894783973694
iTRAQ1	T-box transcription factor TBX5 (T-box protein 5) - Rattus norvegicus (Rat)	Q5I2P1	TBX5	2	99.993	0.16626738011837006	0.02401570975780487	-0.08455876260995865	-0.10572433471679688
iTRAQ1	Claudin-like protein 24 - Rattus norvegicus (Rat)	Q5M962	CLP24	3	99.923	0.07399709522724152	-0.036222752183675766	-0.09955736249685287	0.06178302317857742
iTRAQ1	BAG family molecular chaperone regulator 5 (BCL2-associated athanogene 5) (BAG-5) - Rattus norvegic	Q5QJC9	BAG5	2	99.901	-0.13886438310146332	0.023793024942278862	-0.22539003193378448	0.3404613733291626
iTRAQ1	Peptide-N(4)-(N-acetyl-beta-glucosaminyl)asparagine amidase (EC 3.5.1.52) (PNGase) (Peptide:N-glyca	Q5XI55	NGLY1	2	99.993	0.014918354339897633	-0.032260652631521225	0.2475302517414093	-0.23018795251846313
iTRAQ1	Probable E3 ubiquitin-protein ligase MGRN1 (EC 6.3.2.-) (Mahogunin ring finger protein 1) - Rattus	Q5XIQ4	MGRN1	2	99.983	0.006196512840688229	-0.1411430686712265	-0.0033671229612082243	0.1383136808872223
iTRAQ1	DnaJ homolog subfamily C member 14 (Dopamine receptor interacting protein of 78 kDa) (DRiP78) - Rat	Q5XIX0	DCJ14	2	99.998	-0.3081533908843994	-0.01165023259818554	0.022575557231903076	0.297228068113327
iTRAQ1	RAB3A-interacting protein (Rabin-3) (SSX2-interacting protein) - Rattus norvegicus (Rat)	Q62739	RAB3I	2	100	-0.0023490050807595253	0.04855938255786896	-0.2661365270614624	0.2199261486530304
iTRAQ1	Nucleobindin-1 precursor (CALNUC) (Bone 63 kDa calcium-binding protein) - Rattus norvegicus (Rat)	Q63083	NUCB1	3	99.999	0.06793897598981857	0.07146207988262177	-0.06653142720460892	-0.07286962866783142
iTRAQ1	Cytoplasmic dynein 1 intermediate chain 1 (Dynein intermediate chain 1. cytosolic) (DH IC-1) (Cytop	Q63100	DC1I1	2	100	0.055453822016716	0.15085676312446594	-0.21948856115341187	0.013177980668842793
iTRAQ1	Tyrosine-protein kinase JAK3 (EC 2.7.10.2) (Janus kinase 3) (JAK-3) - Rattus norvegicus (Rat)	Q63272	JAK3	3	99.993	-0.1085069328546524	-0.11332281678915024	0.8414568305015564	-0.6196271181106567
iTRAQ1	26S protease regulatory subunit 7 (Proteasome 26S subunit ATPase 2) (Protein MSS1) - Rattus norvegi	Q63347	PRS7	3	99.999	0.061658259481191635	-0.024159099906682968	-0.015355134382843971	-0.022144025191664696
iTRAQ1	Transcription factor COE1 (OE-1) (O/E-1) (Early B-cell factor) (Olfactory neuronal transcription fa	Q63398	COE1	3	99.943	0.15192098915576935	0.17978490889072418	-0.18504254519939423	-0.1466633528470993
iTRAQ1	26S protease regulatory subunit 6A (Proteasome 26S subunit ATPase 3) (TAT-binding protein 1) (TBP-1	Q63569	PRS6A	3	100	0.2017909288406372	0.08679979294538498	-0.18416714668273926	-0.10442357510328293
iTRAQ1	Plastin-3 (T-plastin) - Rattus norvegicus (Rat)	Q63598	PLST	3	99.985	-0.26948145031929016	0.5666859745979309	-0.1518544852733612	-0.14535005390644073
iTRAQ1	Myosin light polypeptide 6 (Smooth muscle and nonmuscle myosin light chain alkali 6) (Myosin light	Q64119	MYL6	3	100	-0.08426043391227722	-0.14596424996852875	0.23511230945587158	-0.0048876260407269
iTRAQ1	Coiled-coil domain-containing protein 82 - Rattus norvegicus (Rat)	Q66H73	CCD82	2	99.859	-0.12114369124174118	-0.03836914524435997	0.14216047525405884	0.01735236681997776
iTRAQ1	ADP-ribosylation factor-like protein 8B - Rattus norvegicus (Rat)	Q66HA6	ARL8B	2	99.979	0.052581507712602615	-0.020532291382551193	-0.04143534228205681	0.009386125952005386
iTRAQ1	NADPH oxidase 3 (EC 1.6.3.-) - Rattus norvegicus (Rat)	Q672K1	NOX3	2	99.993	-0.01251760870218277	-0.07836034148931503	0.05284791439771652	0.03803003579378128
iTRAQ1	Isocitrate dehydrogenase [NAD] subunit beta. mitochondrial precursor (EC 1.1.1.41) (Isocitric dehyd	Q68FX0	IDH3B	4	100	0.09645747393369675	0.0748688355088234	0.08144182711839676	-0.2527681291103363
iTRAQ1	RIB43A-like with coiled-coils protein 1 - Rattus norvegicus (Rat)	Q6AYL4	RIBC1	2	99.996	9.325349819846451E-4	-0.041253525763750076	0.09415481984615326	-0.05383383482694626
iTRAQ1	Keratin. type I cytoskeletal 13 (Cytokeratin-13) (CK-13) (Keratin-13) (K13) (Type I keratin Ka13) -	Q6IFV4	K1C13	2	99.929	-0.20518507063388824	0.7139905691146851	-0.26327207684516907	-0.24553342163562775
iTRAQ1	Junction plakoglobin - Rattus norvegicus (Rat)	Q6P0K8	PLAK	2	100	0.053711701184511185	-0.12743204832077026	-0.10765580087900162	0.1813761591911316
iTRAQ1	Adaptin ear-binding coat-associated protein 2 (NECAP-2) - Rattus norvegicus (Rat)	Q6P756	NECP2	2	99.852	0.04603911191225052	-0.08776073157787323	0.5118740797042847	-0.47015246748924255
iTRAQ1	Lactoylglutathione lyase (EC 4.4.1.5) (Methylglyoxalase) (Aldoketomutase) (Glyoxalase I) (Glx I) (K	Q6P7Q4	LGUL	2	100	0.0017145259771496058	-0.039868589490652084	0.05197308957576752	-0.01381902676075697
iTRAQ1	S-phase kinase-associated protein 1A (Cyclin A/CDK2-associated protein p19) (p19A) (p19skp1) - Ratt	Q6PEC4	SKP1	3	100	-0.07486389577388763	0.0344436950981617	0.29159337282180786	-0.251173198223114
iTRAQ1	Inactive dipeptidyl peptidase 10 (Dipeptidyl peptidase X) (Kv4 potassium channel auxiliary subunit)	Q6Q629	DPP10	3	100	0.1661214977502823	0.11412589997053146	-0.2140747308731079	-0.06617265939712524
iTRAQ1	Carnitine O-acetyltransferase (EC 2.3.1.7) (Carnitine acetylase) (CAT) (Carnitine acetyltransferase	Q704S8	CACP	2	100	-0.049674276262521744	0.05214177444577217	-0.08890220522880554	0.08643470704555511
iTRAQ1	Sideroflexin-5 (Tricarboxylate carrier BBG-TCC) - Rattus norvegicus (Rat)	Q8CFD0	SFXN5	2	100	0.27794650197029114	-0.11137238144874573	-0.10185906291007996	-0.06471507251262665
iTRAQ1	Kelch-like protein 12 (CUL3-interacting protein 1) - Rattus norvegicus (Rat)	Q8R2H4	KLH12	2	99.926	-0.20775488018989563	0.19387763738632202	-0.49051782488822937	0.504395067691803
iTRAQ1	2-amino-3-carboxymuconate-6-semialdehyde decarboxylase (EC 4.1.1.45) - Rattus norvegicus (Rat)	Q8R5M5	ACMSD	2	99.955	-0.01993262954056263	-0.02290232665836811	-0.007567225024104118	0.05040218308568001
iTRAQ1	Glutamate [NMDA] receptor subunit 3B precursor (N-methyl-D-aspartate receptor subtype 3B) (NR3B) (N	Q8VHN2	NMD3B	2	99.845	0.4208512306213379	-0.05529153719544411	0.06936796009540558	-0.43492764234542847
iTRAQ1	Selenoprotein S (VCP-interacting membrane protein) (Sg2) - Rattus norvegicus (Rat)	Q8VHV8	SELS	3	99.977	0.09679301828145981	-0.09220731258392334	-0.3960321247577667	0.39144644141197205
iTRAQ1	KH domain-containing. RNA-binding. signal transduction-associated protein 1 (p21 Ras GTPase-activat	Q91V33	SAM68	2	100	0.1526021510362625	0.11246437579393387	0.06627696752548218	-0.33134350180625916
iTRAQ1	1-acyl-sn-glycerol-3-phosphate acyltransferase delta (EC 2.3.1.51) (1-AGP acyltransferase 4) (1-AGP	Q924S1	PLCD	4	100	0.012121617794036865	0.07349690049886703	0.022100239992141724	-0.10771875828504562
iTRAQ1	Ubiquitin-conjugating enzyme E2 N (EC 6.3.2.19) (Ubiquitin-protein ligase N) (Ubiquitin carrier pro	Q9EQX9	UBE2N	3	100	0.20891162753105164	0.05918160825967789	0.03933101147413254	-0.30742424726486206
iTRAQ1	Chondroitin sulfate proteoglycan 5 precursor (Neuroglycan C) (Acidic leucine-rich EGF-like domain-c	Q9ERQ6	CSPG5	3	100	0.20545034110546112	-0.036336254328489304	-0.18222855031490326	0.013114472851157188
iTRAQ1	PRA1 family protein 3 (ARL-6-interacting protein 5) (ADP-ribosylation-like factor 6-interacting pro	Q9ES40	PRAF3	2	100	-0.036310769617557526	0.1669611781835556	0.04195615276694298	-0.17260655760765076
iTRAQ1	Transient receptor potential cation channel subfamily M member 4 (Long transient receptor potential	Q9ESQ5	TRPM4	2	99.998	-0.21007242798805237	0.04632020741701126	-0.18435467779636383	0.34810692071914673
iTRAQ1	Solute carrier organic anion transporter family member 2B1 (Solute carrier family 21 member 9) (Org	Q9JHI3	SO2B1	3	99.978	-0.005156239029020071	0.21519437432289124	-0.35575565695762634	0.14571750164031982
iTRAQ1	Drebrin-like protein (SH3 domain-containing protein 7) (Actin-binding protein 1) (Abp1) - Rattus no	Q9JHL4	DBNL	3	100	0.26714304089546204	-0.10144827514886856	-0.2552769184112549	0.08958213031291962
iTRAQ1	Dihydropyrimidinase-related protein 5 (DRP-5) (ULIP6 protein) - Rattus norvegicus (Rat)	Q9JHU0	DPYL5	2	100	0.18144261837005615	-0.1528133749961853	0.24495269358158112	-0.27358192205429077
iTRAQ1	DNA ligase 1 (EC 6.5.1.1) (DNA ligase I) (Polydeoxyribonucleotide synthase [ATP] 1) - Rattus norveg	Q9JHY8	DNL1	2	99.925	-0.07675320655107498	0.23149807751178741	-0.28701385855674744	0.1322689801454544
iTRAQ1	Adipocyte-derived leucine aminopeptidase precursor (EC 3.4.11.-) (A-LAP) (ARTS-1) (Aminopeptidase P	Q9JJ22	ARTS1	2	100	-0.3312731683254242	0.4781070649623871	-0.41321876645088196	0.26638486981391907
iTRAQ1	PDZ domain-containing protein 1 (Na/Pi cotransporter C-terminal-associated protein) (NaPi-Cap1) (Na	Q9JJ40	PDZD1	2	99.999	-0.4964788258075714	0.8543109893798828	-0.19735027849674225	-0.16048189997673035
iTRAQ1	Tetraspanin-2 (Tspan-2) - Rattus norvegicus (Rat)	Q9JJW1	TSN2	3	100	-0.018374962732195854	-0.23922599852085114	0.633590817451477	-0.3759898543357849
iTRAQ1	Ventral anterior homeobox 2 - Rattus norvegicus (Rat)	Q9JLZ9	VAX2	3	99.956	0.1414879560470581	0.04615871608257294	-0.0436813160777092	-0.14396534860134125
iTRAQ1	Rho guanine nucleotide exchange factor 9 (Rac/Cdc42 guanine nucleotide exchange factor 9) (Collybis	Q9QX73	ARHG9	2	99.999	-0.014151196926832199	0.06832718104124069	0.05844331532716751	-0.1126193031668663
iTRAQ1	Mu-crystallin homolog (CDK108) - Rattus norvegicus (Rat)	Q9QYU4	CRYM	2	99.977	0.2790611982345581	-0.17639783024787903	0.1318543553352356	-0.23451773822307587
iTRAQ1	ADAM 15 precursor (EC 3.4.24.-) (A disintegrin and metalloproteinase domain 15) (Metalloproteinase-	Q9QYV0	ADA15	3	99.995	0.13314484059810638	-0.12993335723876953	-0.1441466063261032	0.14093512296676636
iTRAQ1	Uncharacterized protein C3orf34 homolog - Rattus norvegicus (Rat)	Q9QZX9	CC034	2	99.99	-0.3408767282962799	-0.18673105537891388	0.3577474355697632	0.1698603481054306
iTRAQ1	Nephrin precursor (Renal glomerulus-specific cell adhesion receptor) - Rattus norvegicus (Rat)	Q9R044	NPHN	3	99.989	0.17907974123954773	0.14008884131908417	0.1120685487985611	-0.431237131357193
iTRAQ1	N-acetylgalactosaminyltransferase 7 (EC 2.4.1.-) (Protein-UDP acetylgalactosaminyltransferase 7) (U	Q9R0C5	GALT7	2	99.994	-0.14296214282512665	-0.16088099777698517	0.2694815993309021	0.03436153754591942
iTRAQ1	Short transient receptor potential channel 2 (TrpC2) (rTRP2) - Rattus norvegicus (Rat)	Q9R283	TRPC2	2	99.86	0.489422470331192	0.04810953140258789	-0.1592605859041214	-0.3782714009284973
iTRAQ1	Guanylate cyclase soluble subunit alpha-2 (EC 4.6.1.2) (GCS-alpha-2) - Rattus norvegicus (Rat)	Q9WVI4	GCYA2	2	99.999	0.7810733914375305	0.1403449922800064	-1.1200612783432007	0.19864286482334137
iTRAQ1	Zinc finger protein 394 (Zinc finger protein 94) (Zfp-94) (Zinc finger protein Y1) (RLZF-Y) - Rattu	Q9Z2K3	ZN394	2	99.996	0.06296275556087494	-0.20086705684661865	-0.24826662242412567	0.3861709237098694
iTRAQ1	Protein NDRG4 (Brain development-related molecule 1) - Rattus norvegicus (Rat)	Q9Z2L9	NDRG4	2	99.999	-0.3627590835094452	0.7965232729911804	0.365542471408844	-0.7993066310882568
iTRAQ1	Phosphatidylinositol 4-kinase beta (EC 2.7.1.67) (PtdIns 4-kinase beta) (PI4Kbeta) (PI4K-beta) - Ra	O08561	PI4KB	2	99.859	-0.005783445201814175	0.019892169162631035	-0.19187261164188385	0.17776387929916382
iTRAQ1	Ephrin type-A receptor 3 precursor (EC 2.7.10.1) (Tyrosine-protein kinase receptor REK4) (TYRO-4) -	O08680	EPHA3	2	99.985	-0.22841888666152954	0.16091682016849518	-0.04518870636820793	0.11269078403711319
iTRAQ1	STE20-like serine/threonine-protein kinase (EC 2.7.11.1) (STE20-like kinase) (STE20-related serine/	O08815	SLK	2	100	0.19099202752113342	0.1062876358628273	-0.2695631980895996	-0.027716457843780518
iTRAQ1	Multiple inositol polyphosphate phosphatase 1 precursor (EC 3.1.3.62) (Inositol (1.3.4.5)-tetrakisp	O35217	MINP1	2	99.981	-0.04236571490764618	-0.059042446315288544	-0.0669652670621872	0.16837343573570251
iTRAQ1	Peroxiredoxin-6 (EC 1.11.1.15) (Antioxidant protein 2) (1-Cys peroxiredoxin) (1-Cys PRX) (Acidic ca	O35244	PRDX6	3	100	0.021157585084438324	0.08752894401550293	0.06865397840738297	-0.17734050750732422
iTRAQ1	Long-chain-fatty-acid--CoA ligase 4 (EC 6.2.1.3) (Long-chain acyl-CoA synthetase 4) (LACS 4) - Ratt	O35547	ACSL4	2	99.845	-7.59412010665983E-4	-0.015242566354572773	0.18637816607952118	-0.17037618160247803
iTRAQ1	Pro-neuregulin-2. membrane-bound isoform precursor (Pro-NRG2) [Contains: Neuregulin-2 (NRG-2) (Neur	O35569	NRG2	2	99.997	0.15448905527591705	0.051554951816797256	-0.11644050478935242	-0.0896034985780716
iTRAQ1	Krueppel-like factor 6 (Core promoter element-binding protein) (Transcription factor Zf9) - Rattus	O35819	KLF6	2	99.756	-0.297294020652771	0.1376330852508545	0.3195444643497467	-0.1598835438489914
iTRAQ1	Hydroxyacylglutathione hydrolase (EC 3.1.2.6) (Glyoxalase II) (Glx II) (Round spermatid protein RSP	O35952	GLO2	3	99.999	-0.9129059314727783	0.2704291343688965	-0.050858356058597565	0.6933351159095764
iTRAQ1	Syntaxin-7 - Rattus norvegicus (Rat)	O70257	STX7	3	100	0.05222059413790703	-0.09675092250108719	-0.01957535371184349	0.06410568952560425
iTRAQ1	Slit homolog 3 protein precursor (Slit-3) (Multiple epidermal growth factor-like domains 5) - Rattu	O88280	SLIT3	2	99.958	-0.17241787910461426	0.32339978218078613	-0.09687303006649017	-0.054108861833810806
iTRAQ1	Fas apoptotic inhibitory molecule 2 (Lifeguard protein) (Neural membrane protein 35) - Rattus norve	O88407	FAIM2	2	100	-0.05997931957244873	-0.3470536768436432	0.2746763825416565	0.13235661387443542
iTRAQ1	Vitamin K-dependent gamma-carboxylase (EC 6.4.-.-) (Gamma-glutamyl carboxylase) (Vitamin K gamma gl	O88496	VKGC	2	99.996	-0.3472293019294739	0.3712497651576996	-0.11670330911874771	0.09268282353878021
iTRAQ1	Suppressor of cytokine signaling 2 (SOCS-2) (Cytokine-inducible SH2 protein 2) - Rattus norvegicus	O88582	SOCS2	2	99.85	-0.03228547424077988	0.2478283792734146	-0.011702004820108414	-0.20384089648723602
iTRAQ1	Calcium/calmodulin-dependent protein kinase kinase 2 (EC 2.7.11.17) (Calcium/calmodulin-dependent p	O88831	KKCC2	2	99.798	0.15828701853752136	0.03889153152704239	-0.035644326359033585	-0.16153421998023987
iTRAQ1	Brain-enriched guanylate kinase-associated protein - Rattus norvegicus (Rat)	O88881	BEGIN	2	99.975	-0.32522547245025635	0.2373465597629547	-0.06955792009830475	0.15743683278560638
iTRAQ1	Cytochrome b5 - Rattus norvegicus (Rat)	P00173	CYB5	2	100	-0.33588576316833496	0.20496781170368195	0.186021625995636	-0.05510367453098297
iTRAQ1	Protein S100-B (S100 calcium-binding protein B) (S-100 protein subunit beta) (S-100 protein beta ch	P04631	S100B	2	99.999	-0.1106996089220047	0.12972217798233032	-0.05374503135681152	0.0347224697470665
iTRAQ1	Catalase (EC 1.11.1.6) - Rattus norvegicus (Rat)	P04762	CATA	2	99.855	-0.24471883475780487	0.06863252818584442	-0.13476376235485077	0.31085005402565
iTRAQ1	3-ketoacyl-CoA thiolase B. peroxisomal precursor (EC 2.3.1.16) (Beta-ketothiolase B) (Acetyl-CoA ac	P07871	THIKB	2	99.981	0.09321001172065735	0.23316454887390137	0.17691706120967865	-0.5032916069030762
iTRAQ1	Neuronal acetylcholine receptor protein subunit alpha-4 precursor - Rattus norvegicus (Rat)	P09483	ACHA4	2	99.996	0.010305329225957394	-0.34347453713417053	0.185271218419075	0.14789798855781555
iTRAQ1	Ephrin type-B receptor 6 precursor (Tyrosine-protein kinase-defective receptor EPH-6) - Rattus norv	P0C0K7	EPHB6	2	99.922	0.12007202953100204	-0.33064132928848267	0.11886758357286453	0.09170170873403549
iTRAQ1	Secretogranin-2 precursor (Secretogranin II) (SgII) (Chromogranin C) [Contains: Secretoneurin (SN)]	P10362	SCG2	3	100	0.0724659338593483	-0.3595563471317291	0.03315192833542824	0.2539384961128235
iTRAQ1	Nonspecific lipid-transfer protein (EC 2.3.1.176) (Propanoyl-CoA C-acyltransferase) (NSL-TP) (Stero	P11915	NLTP	2	100	0.08128930628299713	-0.002061828039586544	-0.223707914352417	0.14448043704032898
iTRAQ1	Alpha-1-inhibitor 3 precursor (Alpha-1-inhibitor III) - Rattus norvegicus (Rat)	P14046	A1I3	2	99.296	-0.1513006091117859	0.1756180375814438	-0.42155349254608154	0.39723604917526245
iTRAQ1	Apolipoprotein M precursor (Apo-M) (ApoM) (Protein Px) - Rattus norvegicus (Rat)	P14630	APOM	2	99.537	-0.1883082389831543	0.06992863863706589	0.038428835570812225	0.07995075732469559
iTRAQ1	Phosphatidylinositol transfer protein alpha isoform (PtdIns transfer protein alpha) (PtdInsTP) (PI-	P16446	PIPNA	3	100	0.2848183512687683	0.03579293563961983	-0.3059917986392975	-0.014619480818510056
iTRAQ1	60S ribosomal protein L9 - Rattus norvegicus (Rat)	P17077	RL9	3	100	-0.009975990280508995	0.07598640769720078	-0.1286943256855011	0.06268391013145447
iTRAQ1	Butyrate response factor 1 (TIS11B protein) (EGF-inducible protein CMG1) - Rattus norvegicus (Rat)	P17431	TISB	2	99.652	0.2148618996143341	-0.17633628845214844	-0.5099527835845947	0.47142714262008667
iTRAQ1	Gamma-aminobutyric-acid receptor subunit gamma-2 precursor (GABA(A) receptor subunit gamma-2) - Rat	P18508	GBRG2	2	99.997	0.1920204609632492	-0.24532151222229004	-0.13603746891021729	0.18933852016925812
iTRAQ1	Myosin regulatory light chain 2-B. smooth muscle isoform (Myosin RLC-B) - Rattus norvegicus (Rat)	P18666	MLRB	3	100	0.11775679141283035	0.03879481926560402	-0.09264808148145676	-0.06390352547168732
iTRAQ1	Carnitine O-palmitoyltransferase 2. mitochondrial precursor (EC 2.3.1.21) (Carnitine palmitoyltrans	P18886	CPT2	2	99.76	-0.1357150822877884	0.007917495444417	-0.045233048498630524	0.17303064465522766
iTRAQ1	Glutamate receptor 3 precursor (GluR-3) (GluR-C) (GluR-K3) (Glutamate receptor ionotropic. AMPA 3)	P19492	GRIA3	2	100	0.22608518600463867	-0.20471204817295074	-0.5695082545280457	0.5481351017951965
iTRAQ1	Gamma-aminobutyric-acid receptor subunit alpha-2 precursor (GABA(A) receptor subunit alpha-2) - Rat	P23576	GBRA2	2	100	0.36352840065956116	-0.5295720100402832	-0.47411635518074036	0.6401599645614624
iTRAQ1	60S ribosomal protein L17 (L23) (Amino acid starvation-induced protein) (ASI) - Rattus norvegicus (	P24049	RL17	2	100	-0.014287304133176804	0.1776924878358841	-0.38483718037605286	0.22143200039863586
iTRAQ1	SPARC-like protein 1 precursor (Matrix glycoprotein Sc1) - Rattus norvegicus (Rat)	P24054	SPRL1	2	100	0.10398230701684952	-0.11731480807065964	0.233525812625885	-0.2201933115720749
iTRAQ1	Thiosulfate sulfurtransferase (EC 2.8.1.1) (Rhodanese) - Rattus norvegicus (Rat)	P24329	THTR	2	100	0.194457545876503	0.017033804208040237	0.10465897619724274	-0.31615033745765686
iTRAQ1	Insulin-like growth factor-binding protein 5 precursor (IGFBP-5) (IBP-5) (IGF-binding protein 5) -	P24594	IBP5	2	98.779	0.022070016711950302	-0.0998106524348259	0.021304920315742493	0.0564357154071331
iTRAQ1	Lysosome membrane protein 2 (Lysosome membrane protein II) (LIMP II) (Scavenger receptor class B me	P27615	SCRB2	3	100	-0.29477089643478394	0.2290080487728119	-0.12282811850309372	0.18859097361564636
iTRAQ1	10-formyltetrahydrofolate dehydrogenase (EC 1.5.1.6) (10-FTHFDH) (Aldehyde dehydrogenase 1 family m	P28037	FTHFD	2	99.965	-0.14983078837394714	0.01683543249964714	0.1409221887588501	-0.007926822640001774
iTRAQ1	Platelet-derived growth factor A chain precursor (PDGF A-chain) (Platelet-derived growth factor alp	P28576	PDGFA	2	99.587	0.12481582164764404	-0.06064077466726303	-0.10732396692037582	0.04314892366528511
iTRAQ1	ATP synthase epsilon chain. mitochondrial (EC 3.6.3.14) - Rattus norvegicus (Rat)	P29418	ATP5E	2	99.999	0.31914380192756653	0.07824613153934479	0.1146964505314827	-0.5120863914489746
iTRAQ1	ATP synthase e chain. mitochondrial (EC 3.6.3.14) - Rattus norvegicus (Rat)	P29419	ATP5I	2	99.995	0.3830917477607727	0.01982821151614189	-0.022746138274669647	-0.38017380237579346
iTRAQ1	Vascular cell adhesion protein 1 precursor (V-CAM 1) - Rattus norvegicus (Rat)	P29534	VCAM1	2	99.69	-0.15977071225643158	-0.04981662333011627	0.17457114160060883	0.03501618653535843
iTRAQ1	RT1 class II histocompatibility antigen. B-1 beta chain precursor (RT1.B-beta(1)) - Rattus norvegic	P29826	HB2B	2	99.984	-0.15043579041957855	-0.35676389932632446	0.712016224861145	-0.2048165500164032
iTRAQ1	Metabotropic glutamate receptor 4 precursor (mGluR4) - Rattus norvegicus (Rat)	P31423	MGR4	2	99.981	-0.14645841717720032	0.10811057686805725	0.16696588695049286	-0.1286180466413498
iTRAQ1	Orphan sodium- and chloride-dependent neurotransmitter transporter NTT4 (Solute carrier family 6 me	P31662	S6A17	3	100	0.3040555417537689	-0.4312303960323334	0.013567293994128704	0.11360756307840347
iTRAQ1	Long-chain-fatty-acid--CoA ligase 6 (EC 6.2.1.3) (Long-chain acyl-CoA synthetase 6) (LACS 6) (Long-	P33124	ACSL6	2	100	-0.009224193170666695	0.02648773416876793	0.07656752318143845	-0.09383106231689453
iTRAQ1	Delta-type opioid receptor (DOR-1) (Opioid receptor A) - Rattus norvegicus (Rat)	P33533	OPRD	2	99.948	0.08041313290596008	-0.008286033757030964	0.06356514990329742	-0.13569225370883942
iTRAQ1	Proteasome subunit beta type 4 precursor (EC 3.4.25.1) (Proteasome beta chain) (Macropain beta chai	P34067	PSB4	2	99.992	-0.089272141456604	0.09768830984830856	0.18603694438934326	-0.19445312023162842
iTRAQ1	Pulmonary surfactant-associated protein D precursor (SP-D) (PSP-D) (CP4) - Rattus norvegicus (Rat)	P35248	SFTPD	3	99.841	0.06788569688796997	-0.25570347905158997	-0.27324575185775757	0.46106353402137756
iTRAQ1	Alpha-synuclein - Rattus norvegicus (Rat)	P37377	SYUA	3	100	0.08836036175489426	-0.03322969377040863	0.03754213824868202	-0.09267280995845795
iTRAQ1	Tyrosine-protein phosphatase non-receptor type 11 (EC 3.1.3.48) (Protein-tyrosine phosphatase SYP)	P41499	PTN11	2	100	-0.014403567649424076	0.016462251543998718	0.02455206960439682	-0.026610754430294037
iTRAQ1	Isocitrate dehydrogenase [NAD] subunit gamma. mitochondrial precursor (EC 1.1.1.41) (Isocitric dehy	P41565	IDH3G	3	99.983	0.09826549142599106	-0.04601285979151726	-0.014646808616816998	-0.03760582208633423
iTRAQ1	Heat-shock protein beta-1 (HspB1) (Heat shock 27 kDa protein) (HSP 27) - Rattus norvegicus (Rat)	P42930	HSPB1	2	99.848	0.233286052942276	0.04564116522669792	-0.14332127571105957	-0.13560593128204346
iTRAQ1	Pro-neuregulin-1. membrane-bound isoform precursor (Pro-NRG1) [Contains: Neuregulin-1 (Neu differen	P43322	NRG1	2	99.946	0.14422710239887238	-0.047216903418302536	-0.04005305841565132	-0.056957148015499115
iTRAQ1	Cysteine and glycine-rich protein 1 (Cysteine-rich protein 1) (CRP1) (CRP) - Rattus norvegicus (Rat	P47875	CSRP1	3	100	-0.2504369914531708	0.11875152587890625	0.2278706282377243	-0.09618517011404037
iTRAQ1	3-hydroxy-3-methylglutaryl-coenzyme A reductase (EC 1.1.1.34) (HMG-CoA reductase) - Rattus norvegic	P51639	HMDH	3	99.968	0.16197077929973602	-0.05441313609480858	-0.2311190813779831	0.12356142699718475
iTRAQ1	Importin beta-1 subunit (Karyopherin beta-1 subunit) (Nuclear factor P97) - Rattus norvegicus (Rat)	P52296	IMB1	3	100	-0.17165036499500275	0.28726527094841003	0.08759944140911102	-0.20321433246135712
iTRAQ1	Signal transducer and activator of transcription 5B - Rattus norvegicus (Rat)	P52632	STA5B	2	99.888	0.1774042546749115	0.28287383913993835	0.18383696675300598	-0.6441150903701782
iTRAQ1	Vitamin K-dependent protein S precursor - Rattus norvegicus (Rat)	P53813	PROS	2	99.728	-0.07813048362731934	-0.13683924078941345	0.19380590319633484	0.02116382122039795
iTRAQ1	HRAS-like suppressor 3 (H-rev 107 protein) - Rattus norvegicus (Rat)	P53817	HRSL3	2	99.763	-0.42173418402671814	-0.06571842730045319	0.1396448165178299	0.34780779480934143
iTRAQ1	Atrophin-1 (Dentatorubral-pallidoluysian atrophy protein) - Rattus norvegicus (Rat)	P54258	ATN1	2	99.87	-0.3294535279273987	0.15422803163528442	0.6939988732337952	-0.5187733769416809
iTRAQ1	Urocortin precursor (Corticotensin) - Rattus norvegicus (Rat)	P55090	UCN1	2	99.958	0.061819229274988174	0.09028472751379013	-0.23141814768314362	0.07931419461965561
iTRAQ1	Somatostatin precursor [Contains: Antrin; Somatostatin-28; Somatostatin-14] - Rattus norvegicus (Ra	P60042	SMS	2	99.278	0.1561949998140335	-0.27028942108154297	0.2433275580406189	-0.12923315167427063
iTRAQ1	Phosphatase and actin regulator 1 - Rattus norvegicus (Rat)	P62024	PHAR1	2	99.995	0.19627298414707184	-0.21222108602523804	-0.07640230655670166	0.09235040098428726
iTRAQ1	40S ribosomal protein S18 - Rattus norvegicus (Rat)	P62271	RS18	3	100	0.10946062207221985	0.012963509187102318	-0.35565561056137085	0.23323148488998413
iTRAQ1	40S ribosomal protein S4. X isoform - Rattus norvegicus (Rat)	P62703	RS4X	2	100	-0.0801258459687233	0.10037828236818314	-0.35307857394218445	0.3328261375427246
iTRAQ1	60S ribosomal protein L18a - Rattus norvegicus (Rat)	P62718	RL18A	2	99.976	-0.004766094032675028	-0.04733312875032425	-0.34549930691719055	0.3975985050201416
iTRAQ1	40S ribosomal protein S10 - Rattus norvegicus (Rat)	P63326	RS10	2	99.993	0.5979132056236267	-0.0912146270275116	-0.49318262934684753	-0.013515938073396683
iTRAQ1	Casein kinase II subunit beta (CK II beta) (Phosvitin) - Rattus norvegicus (Rat)	P67874	CSK2B	2	100	-0.031116889789700508	0.18233250081539154	-0.023834863677620888	-0.12738075852394104
iTRAQ1	Bleomycin hydrolase (EC 3.4.22.40) (BLM hydrolase) (BMH) (BH) - Rattus norvegicus (Rat)	P70645	BLMH	2	100	0.15979473292827606	-0.10908227413892746	0.07434827089309692	-0.12506073713302612
iTRAQ1	Hydroxymethylglutaryl-CoA lyase. mitochondrial precursor (EC 4.1.3.4) (HMG-CoA lyase) (HL) (3-hydro	P97519	HMGCL	2	99.889	-0.24437463283538818	-0.09544020891189575	0.157939150929451	0.18187567591667175
iTRAQ1	Lipid phosphate phosphohydrolase 3 (EC 3.1.3.4) (Phosphatidic acid phosphatase 2b) (Phosphatidate p	P97544	LPP3	2	99.968	0.1711999773979187	-0.27079519629478455	1.3303699961397797E-4	0.09946218878030777
iTRAQ1	Protein hairless - Rattus norvegicus (Rat)	P97609	HAIR	2	99.87	0.15552061796188354	-0.18232877552509308	0.05608042702078819	-0.029272273182868958
iTRAQ1	Cytohesin-3 (SEC7 homolog C) (msec7-3) - Rattus norvegicus (Rat)	P97696	CYH3	3	99.996	-0.04760440066456795	-0.09965504705905914	-0.16584071516990662	0.3131001591682434
iTRAQ1	Inositol monophosphatase (EC 3.1.3.25) (IMPase) (IMP) (Inositol-1(or 4)-monophosphatase) (Lithium-s	P97697	IMPA1	2	99.996	0.10895030200481415	0.10976240038871765	0.19248037040233612	-0.4111930727958679
iTRAQ1	Bifunctional heparan sulfate N-deacetylase/N-sulfotransferase 1 (EC 2.8.2.8) (Glucosaminyl N-deacet	Q02353	NDST1	3	99.996	-0.050944503396749496	0.014773347415030003	-0.0658005103468895	0.10197166353464127
iTRAQ1	Adenylate cyclase type 6 (EC 4.6.1.1) (Adenylate cyclase type VI) (ATP pyrophosphate-lyase 6) (Ca(2	Q03343	ADCY6	2	99.885	0.1735541820526123	-0.16561804711818695	-0.20071497559547424	0.1927788406610489
iTRAQ1	ATPase inhibitor. mitochondrial precursor - Rattus norvegicus (Rat)	Q03344	ATIF1	2	100	0.2199857085943222	0.12136607617139816	-0.17138272523880005	-0.16996906697750092
iTRAQ1	Adenylate cyclase type 5 (EC 4.6.1.1) (Adenylate cyclase type V) (ATP pyrophosphate-lyase 5) (Adeny	Q04400	ADCY5	2	100	-0.1316453069448471	-0.7603325247764587	1.2323808670043945	-0.3404030501842499
iTRAQ1	Platelet-derived growth factor B chain precursor (PDGF B-chain) (Platelet-derived growth factor bet	Q05028	PDGFB	3	99.818	-0.36108624935150146	0.45805624127388	0.10997319966554642	-0.20694318413734436
iTRAQ1	Calpain-2 catalytic subunit precursor (EC 3.4.22.53) (Calpain-2 large subunit) (Calcium-activated n	Q07009	CAN2	3	100	-0.08339232206344604	0.23837943375110626	0.0357491597533226	-0.19073627889156342
iTRAQ1	Fc receptor-like and mucin-like 1 precursor (Fc receptor-like A) - Rattus norvegicus (Rat)	Q3B8P2	FCRLA	2	98.874	-0.03849232196807861	-0.025145361199975014	0.5168868899345398	-0.4532492160797119
iTRAQ1	Protein BEX2 (Brain-expressed X-linked protein 2 homolog) - Rattus norvegicus (Rat)	Q3MKQ1	BEX2	2	99.831	0.2514219582080841	0.22572630643844604	-0.1621621549129486	-0.31498610973358154
iTRAQ1	SAPK substrate protein 1 - Rattus norvegicus (Rat)	Q499N6	SAKS1	2	99.998	0.10630874335765839	0.05562645569443703	-0.22673070430755615	0.06479550153017044
iTRAQ1	Glucosamine--fructose-6-phosphate aminotransferase [isomerizing] 2 (EC 2.6.1.16) (Hexosephosphate a	Q4KMC4	GFPT2	2	99.993	0.2078246921300888	0.03901808336377144	-0.12221292406320572	-0.12462985515594482
iTRAQ1	Leucine-rich repeat-containing protein 56 - Rattus norvegicus (Rat)	Q4V8C9	LRC56	2	99.623	0.13306201994419098	-0.09916005283594131	0.03271622955799103	-0.06661819666624069
iTRAQ1	Tensin-4 precursor - Rattus norvegicus (Rat)	Q4V8I3	TENS4	2	99.964	0.277984619140625	-0.20301149785518646	0.08665250241756439	-0.16162562370300293
iTRAQ1	KDEL motif-containing protein 2 precursor - Rattus norvegicus (Rat)	Q566E5	KDEL2	2	99.854	-0.2572411298751831	-0.0999060571193695	0.1598975509405136	0.197249636054039
iTRAQ1	Protein C9orf150 homolog - Rattus norvegicus (Rat)	Q5BJW5	CI150	2	97.753	0.028129490092396736	-0.05241008102893829	0.3408929705619812	-0.3166123926639557
iTRAQ1	Ubiquitin-activating enzyme E1 domain-containing protein 1 (UFM1-activating enzyme) - Rattus norveg	Q5M7A4	UE1D1	2	99.995	-0.030195260420441628	-0.04237423837184906	0.22344738245010376	-0.15087789297103882
iTRAQ1	Protein ZNF365 - Rattus norvegicus (Rat)	Q5PQS2	ZN365	3	99.999	0.07264969497919083	0.04997978359460831	-4.917639889754355E-4	-0.12213771790266037
iTRAQ1	Eukaryotic initiation factor 4A-II (EC 3.6.1.-) (ATP-dependent RNA helicase eIF4A-2) (eIF4A-II) (eI	Q5RKI1	IF4A2	3	100	-0.14734160900115967	-1.0447700333315879E-4	-0.06533059477806091	0.21277669072151184
iTRAQ1	Zinc finger protein C6orf113 homolog - Rattus norvegicus (Rat)	Q5U2S3	CF113	3	99.925	-1.0530152320861816	1.2233530282974243	0.0916803628206253	-0.26201820373535156
iTRAQ1	Receptor expression-enhancing protein 6 (Polyposis locus protein 1-like 1) - Rattus norvegicus (Rat	Q5XI60	REEP6	2	99.884	-0.4476240277290344	0.05978202447295189	0.07006017118692398	0.31778183579444885
iTRAQ1	Galectin-8 (30 kDa S-type lectin) (RL-30) - Rattus norvegicus (Rat)	Q62665	LEG8	3	99.953	0.006299097090959549	-0.1627580225467682	0.2896951735019684	-0.13323624432086945
iTRAQ1	Contactin-3 precursor (Brain-derived immunoglobulin superfamily protein 1) (BIG-1) - Rattus norvegi	Q62682	CNTN3	3	99.992	0.09274937957525253	-0.0177900530397892	-0.0014742979547008872	-0.07348503172397614
iTRAQ1	Cytoplasmic dynein 1 light intermediate chain 2 (Dynein light intermediate chain 2. cytosolic) (LIC	Q62698	DC1L2	2	100	-0.028681833297014236	-0.05685574561357498	0.3535301089286804	-0.2679925560951233
iTRAQ1	Type I inositol-3.4-bisphosphate 4-phosphatase (EC 3.1.3.66) (Inositol polyphosphate 4-phosphatase	Q62784	INP4A	2	99.88	0.11591563373804092	-0.0014329040423035622	0.20936721563339233	-0.32384994626045227
iTRAQ1	Exocyst complex component 3 (Exocyst complex component Sec6) (rSec6) - Rattus norvegicus (Rat)	Q62825	EXOC3	2	99.836	-0.12606237828731537	-0.12787477672100067	0.09823837876319885	0.15569879114627838
iTRAQ1	Kinesin-like protein KIF2C (Mitotic centromere-associated kinesin) (MCAK) (Kinesin-related protein	Q62909	KIF2C	2	99.998	-0.1839895397424698	-0.21664096415042877	-0.15196041762828827	0.5525909066200256
iTRAQ1	Ras-related GTP-binding protein B (Rag B) (RagB) - Rattus norvegicus (Rat)	Q63487	RRAGB	2	99.984	0.26974666118621826	-0.4781351089477539	0.9591153860092163	-0.7507269382476807
iTRAQ1	Syntaxin-6 - Rattus norvegicus (Rat)	Q63635	STX6	2	99.999	0.022302420809864998	-0.30198562145233154	0.20303724706172943	0.07664595544338226
iTRAQ1	Phosphatidylinositol 3-kinase regulatory subunit beta (PI3-kinase p85-subunit beta) (PtdIns-3-kinas	Q63788	P85B	2	99.893	0.044826291501522064	-0.1001555323600769	0.13819743692874908	-0.08286819607019424
iTRAQ1	Neutral and basic amino acid transport protein rBAT (B(0.+)-type amino acid transport protein) (NAA	Q64319	SLC31	2	99.981	-0.592606246471405	0.1451822817325592	0.15809693932533264	0.2893270254135132
iTRAQ1	Protein kinase C eta type (EC 2.7.11.13) (nPKC-eta) (PKC-L) - Rattus norvegicus (Rat)	Q64617	KPCL	2	99.999	0.21331560611724854	0.060816407203674316	-0.16387218236923218	-0.11025983095169067
iTRAQ1	Protein C9orf40 homolog - Rattus norvegicus (Rat)	Q66H24	CI040	2	99.558	0.3948991000652313	-0.08458016812801361	-0.1096484363079071	-0.2006705105304718
iTRAQ1	Uncharacterized protein C11orf56 homolog - Rattus norvegicus (Rat)	Q66H54	CK056	2	99.997	-0.08030470460653305	-0.07957196235656738	0.05537550151348114	0.1045011654496193
iTRAQ1	Tax1-binding protein 1 homolog (Liver regeneration-related protein LRRG004) - Rattus norvegicus (Ra	Q66HA4	TAXB1	2	99.952	-0.4342803657054901	0.48516547679901123	-0.005170486867427826	-0.045714620500802994
iTRAQ1	Bridging integrator 3 - Rattus norvegicus (Rat)	Q68FW8	BIN3	3	99.897	-0.34211015701293945	0.323056161403656	-0.22881536185741425	0.2478693723678589
iTRAQ1	Kinesin light chain 3 (Kinesin light chain KLCt) - Rattus norvegicus (Rat)	Q68G30	KLC3	2	99.805	0.3787497878074646	0.139731302857399	-1.3585740327835083	0.8400929570198059
iTRAQ1	DNA polymerase subunit delta 2 (EC 2.7.7.7) (DNA polymerase subunit delta p50) - Rattus norvegicus	Q6AXY4	DPOD2	2	99.936	-0.34403494000434875	0.5975172519683838	-0.24745221436023712	-0.006030071992427111
iTRAQ1	Spermatogenesis-associated protein 18 (Spermatid-expressing gene 1 protein) (Spetex-1) - Rattus nor	Q6AYL6	SPT18	3	99.977	-0.006731638219207525	-0.09879555553197861	0.22722937166690826	-0.1217021718621254
iTRAQ1	Hyaluronan-binding protein 2 precursor (EC 3.4.21.-) (Plasma hyaluronan-binding protein) [Contains:	Q6L711	HABP2	2	99.907	-0.6330801844596863	-0.02759801782667637	-0.22154124081134796	0.8822194337844849
iTRAQ1	Butyrophilin-like protein 2 precursor - Rattus norvegicus (Rat)	Q6MG97	BTNL2	2	99.654	-0.24822498857975006	-0.13174892961978912	0.4907187521457672	-0.11074481904506683
iTRAQ1	Protein BRE (Brain and reproductive organ-expressed protein) - Rattus norvegicus (Rat)	Q6P7Q1	BRE	2	99.984	-0.05448124557733536	-0.2137444168329239	0.2788310945034027	-0.010605418123304844
iTRAQ1	Estradiol 17-beta-dehydrogenase 12 (EC 1.1.1.62) (17-beta-HSD 12) (17-beta-hydroxysteroid dehydroge	Q6P7R8	DHB12	2	100	-0.02281024679541588	0.06491459906101227	-0.04101885110139847	-0.001085503026843071
iTRAQ1	Electron transfer flavoprotein-ubiquinone oxidoreductase. mitochondrial precursor (EC 1.5.5.1) (ETF	Q6UPE1	ETFD	2	99.885	-0.493314653635025	1.0262970924377441	-0.5772141218185425	0.044231727719306946
iTRAQ1	Receptor-interacting serine/threonine-protein kinase 5 (EC 2.7.11.1) (Dusty protein kinase) (Dusty	Q6XUX2	RIPK5	2	98.76	0.07648327201604843	-0.17408183217048645	0.21558700501918793	-0.11798843741416931
iTRAQ1	cAMP-regulated phosphoprotein 19 (ARPP-19) - Rattus norvegicus (Rat)	Q712U5	ARP19	2	100	0.11243676394224167	-0.5146194100379944	0.6346321702003479	-0.2324495166540146
iTRAQ1	Netrin receptor UNC5C precursor (Unc-5 homolog C) (Unc-5 homolog 3) - Rattus norvegicus (Rat)	Q761X5	UNC5C	2	99.982	0.3227536976337433	0.1880030781030655	-0.9381974935531616	0.42744073271751404
iTRAQ1	Protocadherin alpha 4 precursor (PCDH-alpha4) (Cadherin-related neuronal receptor 4) - Rattus norve	Q767I8	PCDA4	2	98.968	-0.10183580964803696	-0.04213830456137657	0.10610335320234299	0.03787076100707054
iTRAQ1	Reticulon-4 receptor-like 2 precursor (Nogo-66 receptor homolog 1) (Nogo-66 receptor-related protei	Q80WD1	R4RL2	3	99.898	-0.37707188725471497	0.04818463325500488	0.10453347861766815	0.22435379028320312
iTRAQ1	Gliomedin - Rattus norvegicus (Rat)	Q80WL1	GLDN	3	99.976	-0.1846475452184677	-0.0020570189226418734	0.08124193549156189	0.10546263307332993
iTRAQ1	Inositol-trisphosphate 3-kinase C (EC 2.7.1.127) (Inositol 1.4.5-trisphosphate 3-kinase C) (IP3K-C)	Q80ZG2	IP3KC	2	99.992	0.8671289086341858	-0.21463148295879364	-0.5551185607910156	-0.09737884253263474
iTRAQ1	Whirlin (CASK-interacting protein CIP98) - Rattus norvegicus (Rat)	Q810W9	WHRN	2	99.997	-0.3426240384578705	0.154556006193161	-0.008412986062467098	0.19648103415966034
iTRAQ1	PC4 and SFRS1-interacting protein (Lens epithelium-derived growth factor) - Rattus norvegicus (Rat)	Q812D1	PSIP1	2	99.945	0.1369585394859314	0.1274055540561676	-0.6491590142250061	0.3847948908805847
iTRAQ1	Charged multivesicular body protein 3 (Chromatin-modifying protein 3) (Vacuolar protein sorting-ass	Q8CGS4	CHMP3	2	99.838	-0.2887364625930786	0.29106011986732483	-0.2830883264541626	0.2807646691799164
iTRAQ1	Neuropeptide W precursor (Preproprotein L8) (PPL8) [Contains: Neuropeptide W-23 (NPW23) (L8); Neuro	Q8K1M5	NPW	2	99.285	0.3192903399467468	0.23539073765277863	-0.17579171061515808	-0.37888938188552856
iTRAQ1	Aldehyde dehydrogenase 1A3 (EC 1.2.1.5) (Aldehyde dehydrogenase 6) (Retinaldehyde dehydrogenase 3)	Q8K4D8	AL1A3	2	97.548	-0.28349336981773376	-0.09855803847312927	0.8089795112609863	-0.4269281029701233
iTRAQ1	E3 ubiquitin-protein ligase CBL-B (EC 6.3.2.-) (Signal transduction protein CBL-B) (SH3-binding pro	Q8K4S7	CBLB	2	99.991	-0.1811000257730484	0.13155990839004517	-0.14391601085662842	0.19345611333847046
iTRAQ1	Transient receptor potential cation channel subfamily M member 8 (Cold menthol receptor 1) - Rattus	Q8R455	TRPM8	2	99.952	0.9268175959587097	-0.06969258934259415	0.49968138337135315	-1.3568063974380493
iTRAQ1	Myocardin - Rattus norvegicus (Rat)	Q8R5I7	MYCD	2	99.968	-0.2127545177936554	0.110813669860363	0.20493800938129425	-0.10299715399742126
iTRAQ1	Voltage-dependent L-type calcium channel subunit beta-2 (CAB2) (Calcium channel voltage-dependent s	Q8VGC3	CACB2	2	99.999	0.2923388183116913	-0.25423258543014526	-0.19261859357357025	0.15451237559318542
iTRAQ1	Voltage-dependent calcium channel gamma-8 subunit (Neuronal voltage-gated calcium channel gamma-8 s	Q8VHW5	CCG8	3	100	0.22495931386947632	-0.2490784376859665	-0.2196008861064911	0.24372000992298126
iTRAQ1	Serine/threonine-protein phosphatase 4 regulatory subunit 1 - Rattus norvegicus (Rat)	Q8VI02	PP4R1	3	99.848	-0.20154061913490295	0.03789513558149338	0.19064120948314667	-0.02699572592973709
iTRAQ1	Dual specificity testis-specific protein kinase 2 (EC 2.7.12.1) (Testicular protein kinase 2) - Rat	Q924U5	TESK2	2	99.94	0.07615049928426743	-0.23939988017082214	-0.22903859615325928	0.3922879695892334
iTRAQ1	Acyl-coenzyme A thioesterase 12 (EC 3.1.2.1) (Acyl-CoA thioesterase 12) (Acyl-CoA thioester hydrola	Q99NB7	ACO12	2	99.962	0.07030370086431503	-0.04059704765677452	-0.001766338013112545	-0.027940314263105392
iTRAQ1	Actin-related protein 2/3 complex subunit 1A - Rattus norvegicus (Rat)	Q99PD4	ARC1A	2	99.89	-0.533842921257019	-0.210176482796669	0.47602370381355286	0.267995685338974
iTRAQ1	Matrix metalloproteinase-24 precursor (EC 3.4.24.-) (MMP-24) (Membrane-type matrix metalloproteinas	Q99PW6	MMP24	2	99.899	-0.021689439192414284	-0.6210079193115234	0.9120646715164185	-0.2693672776222229
iTRAQ1	Transaldolase (EC 2.2.1.2) - Rattus norvegicus (Rat)	Q9EQS0	TALDO	2	98.971	0.21942377090454102	-0.35511523485183716	0.49244916439056396	-0.3567577004432678
iTRAQ1	Ectonucleoside triphosphate diphosphohydrolase 6 (EC 3.6.1.6) (NTPDase 6) (CD39 antigen-like 2) - R	Q9ER31	ENP6	2	98.751	-0.032210104167461395	-0.030683552846312523	-0.023985208943486214	0.08687886595726013
iTRAQ1	Potassium channel subfamily K member 12 (Tandem pore domain halothane-inhibited potassium channel 2	Q9ERS1	KCNKC	2	99.996	0.028781672939658165	-0.15728870034217834	0.47853007912635803	-0.3500230312347412
iTRAQ1	Nuclear distribution protein nudE homolog 1 (NudE) (rNudE) - Rattus norvegicus (Rat)	Q9ES39	NDE1	2	99.982	-0.028525767847895622	-0.20310191810131073	0.16699941456317902	0.06462828069925308
iTRAQ1	Peripheral-type benzodiazepine receptor-associated protein 1 (PRAX-1) (RIM-binding protein 1) (RIM-	Q9JIR0	RIMB1	2	99.981	0.09229578077793121	0.21146704256534576	-0.00547506008297205	-0.2982877790927887
iTRAQ1	Pyrin (Marenostrin) - Rattus norvegicus (Rat)	Q9JJ25	MEFV	2	99.979	-0.12069225311279297	-0.06775572150945663	-0.09283145517110825	0.28127944469451904
iTRAQ1	AP1 subunit gamma-binding protein 1 (Gamma-synergin) (Fragment) - Rattus norvegicus (Rat)	Q9JKC9	SYNG	2	99.891	0.17379243671894073	0.23789966106414795	-0.48667311668395996	0.07498102635145187
iTRAQ1	Taste receptor type 2 member 123 (T2R123) (Taste receptor type 2 member 23) (T2R23) (Taste receptor	Q9JKF0	TR123	2	99.987	0.1070629209280014	0.0773409754037857	-0.32596954703330994	0.14156563580036163
iTRAQ1	Dexamethasone-induced Ras-related protein 1 - Rattus norvegicus (Rat)	Q9JKF8	RASD1	2	99.698	-0.15975865721702576	-0.21208493411540985	0.20505136251449585	0.16679224371910095
iTRAQ1	Sphingosine 1-phosphate receptor Edg-8 (Endothelial differentiation sphingolipid G-protein-coupled	Q9JKM5	EDG8	2	99.934	0.15894651412963867	-0.22307687997817993	0.3913998305797577	-0.32726946473121643
iTRAQ1	Secreted frizzled-related protein 4 precursor (sFRP-4) (Frizzled-related protein) (FRP) (DDC-4 prot	Q9JLS4	SFRP4	2	99.981	0.12240428477525711	-0.08580157905817032	0.05602674186229706	-0.09262944757938385
iTRAQ1	Importin-13 (Imp13) (Late gestation lung 2 protein) - Rattus norvegicus (Rat)	Q9JM04	IPO13	2	99.823	0.020754264667630196	-0.05252581462264061	-0.10633838176727295	0.1381099373102188
iTRAQ1	Calsenilin (DRE-antagonist modulator) (DREAM) (Kv channel-interacting protein 3) (A-type potassium	Q9JM47	CSEN	2	99.846	-0.30118700861930847	-0.194879949092865	-0.10076863318681717	0.5968355536460876
iTRAQ1	Phosphatidylinositol 4.5-bisphosphate 5-phosphatase A (EC 3.1.3.56) (Proline-rich inositol polyphos	Q9JMC1	PI5PA	3	99.99	-0.2595050632953644	0.3872317373752594	-0.06794239580631256	-0.059784259647130966
iTRAQ1	Dynactin subunit 4 (Dynactin subunit p62) - Rattus norvegicus (Rat)	Q9QUR2	DCTN4	2	99.984	-0.021736184135079384	-0.20152786374092102	0.3728152811527252	-0.14955124258995056
iTRAQ1	SECIS-binding protein 2 (Selenocysteine insertion sequence-binding protein 2) - Rattus norvegicus (	Q9QX72	SEBP2	2	99.572	-0.1597483903169632	-0.07419314235448837	-0.02591107413172722	0.2598526179790497
iTRAQ1	Cytoplasmic dynein 1 light intermediate chain 1 (Dynein light intermediate chain 1. cytosolic) (Dyn	Q9QXU8	DC1L1	2	99.962	0.14520984888076782	-0.3324595093727112	0.21500948071479797	-0.02775980904698372
iTRAQ1	Abl interactor 1 (Abelson interactor 1) (Abi-1) (Eps8 SH3 domain-binding protein) (Eps8-binding pro	Q9QZM5	ABI1	2	100	0.3022273778915405	-0.09253082424402237	-0.15463478863239288	-0.055061765015125275
iTRAQ1	G-protein signaling modulator 1 (Activator of G-protein signaling 3) - Rattus norvegicus (Rat)	Q9R080	GPSM1	3	99.93	-0.020877940580248833	0.22185339033603668	-0.284578800201416	0.08360335230827332
iTRAQ1	Four and a half LIM domains protein 1 (FHL-1) - Rattus norvegicus (Rat)	Q9WUH4	FHL1	2	99.994	-0.2187112718820572	0.2778066098690033	-0.03479602932929993	-0.024299301207065582
iTRAQ1	Plasmalemma vesicle-associated protein (Plasmalemma vesicle protein 1) (PV-1) (gp68) - Rattus norve	Q9WV78	PLVAP	2	99.968	0.06285052746534348	-0.04963976517319679	-0.07441281527280807	0.06120205298066139
iTRAQ1	Growth/differentiation factor 15 precursor (GDF-15) - Rattus norvegicus (Rat)	Q9Z0J6	GDF15	2	99.901	0.08900449424982071	-0.2514858543872833	0.3298971652984619	-0.1674157977104187
iTRAQ1	Transmembrane protein 33 (DB83 protein) - Rattus norvegicus (Rat)	Q9Z142	TMM33	2	100	-0.43338388204574585	0.2569271922111511	-0.027481721714138985	0.20393839478492737
iTRAQ1	Syntaxin-17 - Rattus norvegicus (Rat)	Q9Z158	STX17	2	99.995	0.016690827906131744	-0.011403336189687252	0.16814200580120087	-0.17342950403690338
iTRAQ1	Protein ALEX (Alternative gene product encoded by XL-exon) - Rattus norvegicus (Rat)	Q9Z213	ALEX	2	99.872	-0.16278868913650513	-0.060474831610918045	-0.02064676210284233	0.2439102828502655
iTRAQ1	Vesicle-associated membrane protein-associated protein B (VAMP-associated protein B) (VAMP-B) (VAP-	Q9Z269	VAPB	3	100	-0.021111665293574333	-0.009124446660280228	-0.07117536664009094	0.10141148418188095
iTRAQ1	Synaptopodin - Rattus norvegicus (Rat)	Q9Z327	SYNPO	2	99.89	0.02392061986029148	-0.09858877956867218	0.15614131093025208	-0.08147314935922623
iTRAQ1	Regulator of G-protein signaling 14 (RGS14) - Rattus norvegicus (Rat)	O08773	RGS14	2	99.992	0.24990028142929077	-0.2599000930786133	-0.08621850609779358	0.09621831029653549
iTRAQ1	SH3-containing GRB2-like protein 3 (Endophilin-3) (Endophilin-A3) (SH3 domain protein 2C) (SH3p13)	O35180	SH3G3	2	99.44	-0.06714796274900436	-0.1034436970949173	0.026560751721262932	0.14403091371059418
iTRAQ1	Secretogranin-1 precursor (Secretogranin-I) (SgI) (Chromogranin B) (CgB) (Glucagonoma peptide) [Con	O35314	SCG1	2	99.053	-0.039393287152051926	0.19371028244495392	-0.4367711842060089	0.2824541926383972
iTRAQ1	Class B basic helix-loop-helix protein 2 (bHLHB2) (Enhancer-of-split and hairy-related protein 2) (	O35780	BHLH2	2	99.033	-1.2636502981185913	-0.06310226023197174	-1.0465915203094482	2.3733439445495605
iTRAQ1	Calpain-9 (EC 3.4.22.-) (Digestive tract-specific calpain) (nCL-4) (Fragment) - Rattus norvegicus (	O35920	CAN9	2	96.356	-0.031808458268642426	0.04599449783563614	-0.027189642190933228	0.013003607280552387
iTRAQ1	Zinc finger Ran-binding domain-containing protein 2 (Zinc finger protein 265) (Zinc finger. splicin	O35986	ZRAB2	2	97.479	0.13310426473617554	0.07326782494783401	-0.013653860427439213	-0.1927182376384735
iTRAQ1	Potassium channel subfamily K member 3 (Acid-sensitive potassium channel protein TASK-1) (TWIK-rela	O54912	KCNK3	2	99.348	-0.3977477252483368	0.25704526901245117	0.3375305235385895	-0.19682808220386505
iTRAQ1	Estradiol 17-beta-dehydrogenase 3 (EC 1.1.1.62) (17-beta-HSD 3) (Testicular 17-beta-hydroxysteroid	O54939	DHB3	2	98.292	0.11395777761936188	0.15751007199287415	-0.14585605263710022	-0.125611811876297
iTRAQ1	SHC-transforming protein 3 (SH2 domain protein C3) (Src homology 2 domain-containing-transforming p	O70143	SHC3	2	99.883	-0.011849327944219112	0.2975597381591797	-0.5302280783653259	0.24451766908168793
iTRAQ1	Death-associated protein kinase 3 (EC 2.7.11.1) (DAP kinase 3) (DAP-like kinase) (Dlk) (ZIP-kinase)	O88764	DAPK3	2	98.276	-0.8045465350151062	0.6726653575897217	-0.9141649603843689	1.0460461378097534
iTRAQ1	Protein DJ-1 (Contraception-associated protein 1) (Protein CAP1) (Fertility protein SP22) - Rattus	O88767	PARK7	2	99.665	-0.049700893461704254	0.07657155394554138	0.2634832561016083	-0.2903538942337036
iTRAQ1	Tubby protein homolog - Rattus norvegicus (Rat)	O88808	TUB	2	99.012	-0.18202604353427887	0.4905102550983429	-0.3412753939628601	0.032791174948215485
iTRAQ1	Thioredoxin reductase 1. cytoplasmic (EC 1.8.1.9) (TR) (TR1) (NADPH-dependent thioredoxin reductase	O89049	TRXR1	2	98.074	0.17724362015724182	-0.01839601993560791	-0.05712288245558739	-0.10172471404075623
iTRAQ1	Lysozyme C type 1 precursor (EC 3.2.1.17) (1.4-beta-N-acetylmuramidase C) - Rattus norvegicus (Rat)	P00697	LYSC1	2	99.998	-0.692166805267334	0.13159693777561188	-0.2699369490146637	0.8305068016052246
iTRAQ1	Angiotensinogen precursor [Contains: Angiotensin-1 (Angiotensin I) (Ang I); Angiotensin-2 (Angioten	P01015	ANGT	2	95.392	0.1372605413198471	-0.07242973148822784	-0.026397747918963432	-0.03843306377530098
iTRAQ1	DNA polymerase beta (EC 2.7.7.7) (EC 4.2.99.-) - Rattus norvegicus (Rat)	P06766	DPOLB	2	98.435	-0.11205857992172241	-0.12795016169548035	-0.09764421731233597	0.33765295147895813
iTRAQ1	Kininogen-1 precursor [Contains: Kininogen-1 heavy chain; Bradykinin; Kininogen-1 light chain] - Ra	P08934	KNG1	2	98.822	-0.3255769610404968	0.3066924512386322	-0.03954575955867767	0.05843028798699379
iTRAQ1	Succinyl-CoA ligase [GDP-forming] subunit alpha. mitochondrial precursor (EC 6.2.1.4) (Succinyl-CoA	P13086	SUCA	2	100	0.14040659368038177	0.11687514185905457	0.2079114317893982	-0.46519315242767334
iTRAQ1	Ceruloplasmin precursor (EC 1.16.3.1) (Ferroxidase) - Rattus norvegicus (Rat)	P13635	CERU	2	100	-0.27013322710990906	0.5536708831787109	-0.17779327929019928	-0.1057443618774414
iTRAQ1	Carboxypeptidase E precursor (EC 3.4.17.10) (CPE) (Carboxypeptidase H) (CPH) (Enkephalin convertase	P15087	CBPE	2	99.718	-0.045903149992227554	-0.023966170847415924	0.25394317507743835	-0.18407385051250458
iTRAQ1	Alpha-1B adrenergic receptor (Alpha 1B-adrenoceptor) (Alpha 1B-adrenoreceptor) - Rattus norvegicus	P15823	ADA1B	2	98.611	-0.09292832762002945	0.03141561523079872	-0.131553053855896	0.19306576251983643
iTRAQ1	Hydroxymethylglutaryl-CoA synthase. cytoplasmic (EC 2.3.3.10) (HMG-CoA synthase) (3-hydroxy-3-methy	P17425	HMCS1	2	96.544	-0.2804699242115021	-0.22520403563976288	0.2061726450920105	0.29950132966041565
iTRAQ1	Proteasome subunit beta type 1 precursor (EC 3.4.25.1) (Proteasome component C5) (Macropain subunit	P18421	PSB1	2	99.996	-0.1352502405643463	-0.02735532633960247	0.3790332078933716	-0.21642763912677765
iTRAQ1	Pancreatic secretory granule membrane major glycoprotein GP2 precursor (Pancreatic zymogen granule	P19218	GP2	2	98.982	0.17218127846717834	0.0969897136092186	0.1452057957649231	-0.41437679529190063
iTRAQ1	Protein-L-isoaspartate(D-aspartate) O-methyltransferase (EC 2.1.1.77) (Protein-beta-aspartate methy	P22062	PIMT	2	99.399	0.010588956996798515	0.19041851162910461	0.6140612959861755	-0.815068781375885
iTRAQ1	Metabotropic glutamate receptor 1 precursor (mGluR1) - Rattus norvegicus (Rat)	P23385	MGR1	2	98.734	-0.6773014664649963	-0.24225685000419617	0.3636331558227539	0.5559251308441162
iTRAQ1	3-alpha-hydroxysteroid dehydrogenase (EC 1.1.1.213) (3-alpha-HSD) (Hydroxyprostaglandin dehydrogena	P23457	DIDH	2	99.188	0.06534270942211151	-0.10687710344791412	-0.011019674129784107	0.05255407094955444
iTRAQ1	B2 bradykinin receptor (BK-2 receptor) (B2R) - Rattus norvegicus (Rat)	P25023	BKRB2	2	95.163	0.29003313183784485	-0.30671700835227966	-0.21980921924114227	0.2364930808544159
iTRAQ1	Hypoxanthine-guanine phosphoribosyltransferase (EC 2.4.2.8) (HGPRT) (HGPRTase) - Rattus norvegicus	P27605	HPRT	2	99.808	-0.10692604631185532	0.14391599595546722	-0.004027589224278927	-0.032962363213300705
iTRAQ1	Proteasome subunit beta type 6 precursor (EC 3.4.25.1) (Proteasome delta chain) (Macropain delta ch	P28073	PSB6	2	99.79	-0.1364562064409256	0.2455960363149643	-0.15105211734771729	0.04191229119896889
iTRAQ1	Nitric-oxide synthase. brain (EC 1.14.13.39) (NOS type I) (Neuronal NOS) (N-NOS) (nNOS) (Constituti	P29476	NOS1	2	97.299	0.06999947875738144	0.24966007471084595	-0.0524219311773777	-0.2672376334667206
iTRAQ1	Pituitary adenylate cyclase-activating polypeptide type IA receptor precursor (PACAP type IA recept	P32215	PACR	2	99.814	0.16237790882587433	0.002632465912029147	-0.23679403960704803	0.07178366184234619
iTRAQ1	Inositol-trisphosphate 3-kinase B (EC 2.7.1.127) (Inositol 1.4.5-trisphosphate 3-kinase B) (IP3K B)	P42335	IP3KB	2	97.727	-0.044642966240644455	-0.049207307398319244	-0.02859259583055973	0.12244286388158798
iTRAQ1	Thymidylate synthase (EC 2.1.1.45) (TS) (TSase) - Rattus norvegicus (Rat)	P45352	TYSY	2	99.555	0.19326601922512054	-0.09490259736776352	0.10356931388378143	-0.20193274319171906
iTRAQ1	Wilms' tumor protein homolog - Rattus norvegicus (Rat)	P49952	WT1	2	99.019	0.1933104693889618	0.30528321862220764	-0.17133431136608124	-0.3272593915462494
iTRAQ1	Ras GTPase-activating protein 1 (GTPase-activating protein) (GAP) (Ras p21 protein activator) (p120	P50904	RASA1	2	96.617	0.13155725598335266	0.45096316933631897	-0.2856926918029785	-0.2968277335166931
iTRAQ1	Transcription factor Maf (Proto-oncogene c-maf) - Rattus norvegicus (Rat)	P54844	MAF	2	98.446	0.03118588589131832	-0.013356356881558895	0.06646516174077988	-0.08429469168186188
iTRAQ1	Alpha-endosulfine (ARPP-19e) - Rattus norvegicus (Rat)	P60841	ENSA	2	100	0.05517688766121864	-0.05870926007628441	0.06705810129642487	-0.0635257288813591
iTRAQ1	40S ribosomal protein S7 (S8) - Rattus norvegicus (Rat)	P62083	RS7	2	98.338	0.07397279143333435	0.33540061116218567	-0.1912129521369934	-0.2181604504585266
iTRAQ1	Growth factor receptor-bound protein 2 (Adapter protein GRB2) (SH2/SH3 adapter GRB2) (Protein Ash)	P62994	GRB2	2	99.982	-0.23555874824523926	0.21392543613910675	-0.10459981858730316	0.12623313069343567
iTRAQ1	Rab3 GTPase-activating protein catalytic subunit (RAB3 GTPase-activating protein 130 kDa subunit) (	P69735	RB3GP	2	99.705	-1.1542689800262451	0.5704251527786255	0.004018512088805437	0.5798253417015076
iTRAQ1	TGF-beta receptor type-1 precursor (EC 2.7.11.30) (TGF-beta receptor type I) (TGFR-1) (TGF-beta typ	P80204	TGFR1	2	99.693	0.28181299567222595	0.020110784098505974	-0.1499842256307602	-0.15193955600261688
iTRAQ1	Platelet-activating factor acetylhydrolase 2. cytoplasmic (EC 3.1.1.47) (Serine-dependent phospholi	P83006	PAFA2	2	99.678	0.14599432051181793	-0.5717417597770691	0.22808043658733368	0.19766703248023987
iTRAQ1	60S ribosomal protein L24 (L30) - Rattus norvegicus (Rat)	P83732	RL24	2	99.828	0.024059142917394638	0.14882294833660126	-0.44925910234451294	0.27637702226638794
iTRAQ1	60S ribosomal protein L19 - Rattus norvegicus (Rat)	P84100	RL19	2	100	0.030238626524806023	0.06084733456373215	-0.3855702877044678	0.29448431730270386
iTRAQ1	Heterogeneous nuclear ribonucleoprotein G (hnRNP G) (RNA-binding motif protein. X chromosome) - Rat	P84586	HNRPG	2	97.348	0.4481796622276306	-0.4659155011177063	0.5983707308769226	-0.5806348919868469
iTRAQ1	Glutamate receptor-interacting protein 1 (GRIP1 protein) (AMPA receptor-interacting protein GRIP1)	P97879	GRIP1	2	98.646	0.15640313923358917	0.09000590443611145	0.19735395908355713	-0.44376301765441895
iTRAQ1	Dual specificity mitogen-activated protein kinase kinase 1 (EC 2.7.12.2) (MAP kinase kinase 1) (MAP	Q01986	MP2K1	2	100	0.14089901745319366	-0.25058498978614807	0.08212251216173172	0.02756345085799694
iTRAQ1	Mitochondrial-processing peptidase subunit beta. mitochondrial precursor (EC 3.4.24.64) (Beta-MPP)	Q03346	MPPB	2	99.892	0.1548873633146286	0.03719561547040939	-0.13204988837242126	-0.060033079236745834
iTRAQ1	Bone morphogenetic protein 6 precursor (BMP-6) (VG-1-related protein) (VGR-1) - Rattus norvegicus (	Q04906	BMP6	2	97.391	-0.01942821592092514	0.12176322191953659	-0.049501921981573105	-0.052833084017038345
iTRAQ1	Stromelysin-3 precursor (EC 3.4.24.-) (ST3) (SL-3) (Matrix metalloproteinase-11) (MMP-11) - Rattus	Q499S5	MMP11	2	99.15	-0.217698335647583	0.17498378455638885	-0.1480516642332077	0.19076621532440186
iTRAQ1	Ubiquinone biosynthesis methyltransferase COQ5. mitochondrial precursor (EC 2.1.1.-) - Rattus norve	Q4G064	COQ5	2	99.291	0.2637324929237366	-0.1545490026473999	0.3623086214065552	-0.47149211168289185
iTRAQ1	E2-induced gene 5 protein homolog - Rattus norvegicus (Rat)	Q4QQV3	E2IG5	2	99.871	0.26864999532699585	0.25218698382377625	-0.26797598600387573	-0.252860963344574
iTRAQ1	ATPase family AAA domain-containing protein 1 - Rattus norvegicus (Rat)	Q505J9	ATAD1	2	99.959	0.5159861445426941	-0.0927215963602066	0.23598305881023407	-0.659247636795044
iTRAQ1	Charged multivesicular body protein 4c (Chromatin-modifying protein 4c) (CHMP4c) - Rattus norvegicu	Q569C1	CHM4C	2	98.438	-0.6526651382446289	-0.2577231526374817	0.3860974609851837	0.5242908000946045
iTRAQ1	GRAM domain-containing protein 3 - Rattus norvegicus (Rat)	Q5FVG8	GRAM3	2	98.2	0.04650839790701866	0.13856187462806702	-0.8549035787582397	0.6698333024978638
iTRAQ1	Leucine-rich repeat-containing protein 57 - Rattus norvegicus (Rat)	Q5FVI3	LRC57	2	100	-0.12604427337646484	-0.11690634489059448	0.03398631885647774	0.2089643031358719
iTRAQ1	Uncharacterized protein C5orf16 homolog - Rattus norvegicus (Rat)	Q5FVJ4	CE016	2	100	0.0053275288082659245	-0.26663094758987427	0.27198100090026855	-0.010677576996386051
iTRAQ1	Genethonin-1 - Rattus norvegicus (Rat)	Q5FVN1	GET1	2	96.297	-0.02080998383462429	0.4146167039871216	-0.45094412565231323	0.057137396186590195
iTRAQ1	Protein KIAA0152 homolog precursor - Rattus norvegicus (Rat)	Q5FVQ4	K0152	2	100	0.06986115127801895	0.4795144200325012	-1.0524579286575317	0.5030823349952698
iTRAQ1	Nicotinate-nucleotide pyrophosphorylase [carboxylating] (EC 2.4.2.19) (Quinolinate phosphoribosyltr	Q5I0M2	NADC	2	96.715	0.12056237459182739	-0.0247416403144598	-0.13778014481067657	0.04195941612124443
iTRAQ1	Signal-induced proliferation-associated 1-like protein 2 (Serine-rich synapse-associated protein) -	Q5JCS6	SI1L2	2	99.971	0.2872379720211029	-0.13227403163909912	-0.3026431202888489	0.1476791799068451
iTRAQ1	Ubiquinol-cytochrome c reductase complex 11 kDa protein. mitochondrial precursor (EC 1.10.2.2) (Mit	Q5M9I5	UCRH	2	99.997	0.2800396978855133	0.06435760855674744	-0.19041267037391663	-0.15398463606834412
iTRAQ1	Integral membrane protein 2C [Contains: CT-BRI3] - Rattus norvegicus (Rat)	Q5PQL7	ITM2C	2	99.846	0.0424429252743721	-0.018322650343179703	-0.12409600615501404	0.09997572749853134
iTRAQ1	Ankyrin repeat and SOCS box protein 2 (ASB-2) - Rattus norvegicus (Rat)	Q5U2S6	ASB2	2	98.268	-0.24034453928470612	0.21970918774604797	-0.26266011595726013	0.28329548239707947
iTRAQ1	Probable histone acetyltransferase MYST1 (EC 2.3.1.48) (MYST protein 1) (MOZ. YBF2/SAS3. SAS2 and T	Q5XI06	MYST1	2	98.618	0.013605771586298943	-0.013878991827368736	0.08619996905326843	-0.08592674881219864
iTRAQ1	Protein TSSC4 - Rattus norvegicus (Rat)	Q5XIB1	TSSC4	2	98.917	1.064154863357544	-1.1115899085998535	0.8173660635948181	-0.7699310183525085
iTRAQ1	39S ribosomal protein L11. mitochondrial precursor (L11mt) (MRP-L11) - Rattus norvegicus (Rat)	Q5XIE3	RM11	2	97.701	-0.30847135186195374	-0.07474589347839355	0.2839227318763733	0.0992945209145546
iTRAQ1	Uncharacterized protein C1orf43 homolog - Rattus norvegicus (Rat)	Q5XII8	CA043	2	99.462	-0.7392700910568237	0.7735426425933838	-0.6533111333847046	0.6190385818481445
iTRAQ1	Protein pelota homolog - Rattus norvegicus (Rat)	Q5XIP1	PELO	2	99.96	0.07835136353969574	0.50273597240448	-0.678734302520752	0.09764692932367325
iTRAQ1	Tyrosine-protein kinase JAK2 (EC 2.7.10.2) (Janus kinase 2) (JAK-2) - Rattus norvegicus (Rat)	Q62689	JAK2	2	97.145	-0.27514490485191345	0.19114473462104797	-0.01562730222940445	0.09962747246026993
iTRAQ1	Sodium/iodide cotransporter (Na(+)/I(-) cotransporter) (Sodium-iodide symporter) (Na(+)/I(-)-sympor	Q63008	SC5A5	2	98.449	0.5514287352561951	0.15791209042072296	-0.5938916206359863	-0.1154491975903511
iTRAQ1	Hsp90 co-chaperone Cdc37 (Hsp90 chaperone protein kinase-targeting subunit) (p50Cdc37) - Rattus nor	Q63692	CDC37	2	99.208	0.1680939644575119	-0.02984594739973545	-0.03334838151931763	-0.10489963740110397
iTRAQ1	Phosphatidylinositol 3-kinase regulatory subunit alpha (PI3-kinase p85-subunit alpha) (PtdIns-3-kin	Q63787	P85A	2	97.25	-1.6877509355545044	0.9362722039222717	-0.8649538159370422	1.616432547569275
iTRAQ1	Peflin (PEF protein with a long N-terminal hydrophobic domain) (Penta-EF hand domain-containing pro	Q641Z8	PEF1	2	99.779	0.096715547144413	-0.07776957005262375	-0.23965448141098022	0.22070850431919098
iTRAQ1	Cytosolic acyl coenzyme A thioester hydrolase (EC 3.1.2.2) (Long chain acyl-CoA thioester hydrolase	Q64559	BACH	2	99.995	-0.0351262241601944	-0.08775578439235687	0.08110667765140533	0.041775330901145935
iTRAQ1	Uncharacterized protein C3orf38 homolog - Rattus norvegicus (Rat)	Q66H33	CC038	2	99.572	-0.3538263142108917	0.323121577501297	0.10770668834447861	-0.07700195908546448
iTRAQ1	Renin receptor precursor (Renin/prorenin receptor) (ATPase. H+-transporting. lysosomal accessory pr	Q6AXS4	RENR	2	100	0.0831236019730568	-0.2259918749332428	-0.06449338048696518	0.20736163854599
iTRAQ1	Something about silencing protein 10 (Disrupter of silencing SAS10) (Charged amino acid-rich leucin	Q6AXX4	SAS10	2	97.508	0.2892735004425049	0.15377138555049896	-0.02707543410360813	-0.41596946120262146
iTRAQ1	Protein C10orf58 homolog precursor - Rattus norvegicus (Rat)	Q6AXX6	CJ058	2	98.859	0.09425963461399078	-0.09168379753828049	0.23858536779880524	-0.24116121232509613
iTRAQ1	Cation-dependent mannose-6-phosphate receptor precursor (CD Man-6-P receptor) (CD-MPR) - Rattus nor	Q6AY20	MPRD	3	100	-0.011663096956908703	-0.13999632000923157	0.20888292789459229	-0.05722350999712944
iTRAQ1	Mortality factor 4-like protein 1 (MORF-related gene 15 protein) (Transcription factor-like protein	Q6AYU1	MO4L1	2	99.995	0.010851213708519936	-0.02740558236837387	0.03174019232392311	-0.01518582459539175
iTRAQ1	NHL repeat-containing protein 1 (Malin) - Rattus norvegicus (Rat)	Q6IMG5	NHLC1	2	99.122	0.40017759799957275	-0.3269823491573334	0.4838390648365021	-0.5570343136787415
iTRAQ1	Choline transporter-like protein 4 (Solute carrier family 44 member 4) - Rattus norvegicus (Rat)	Q6MG71	CTL4	2	96.886	-0.3933921754360199	0.09531429409980774	-0.5053194165229797	0.8033973574638367
iTRAQ1	EGF-like domain-containing protein 8 precursor (Epidermal growth factor-like protein 8) (Multiple E	Q6MG84	EGFL8	2	96.79	-0.3133346736431122	-0.11544526368379593	0.6449310183525085	-0.21615107357501984
iTRAQ1	NADH dehydrogenase [ubiquinone] flavoprotein 3. mitochondrial precursor (EC 1.6.5.3) (EC 1.6.99.3)	Q6PCU8	NDUV3	2	99.893	-0.0049550351686775684	0.1634453982114792	-0.6833770275115967	0.5248866677284241
iTRAQ1	Polypeptide N-acetylgalactosaminyltransferase 13 (EC 2.4.1.41) (Protein-UDP acetylgalactosaminyltra	Q6UE39	GLT13	2	98.536	-0.492343008518219	0.40202954411506653	-0.6175816655158997	0.7078951001167297
iTRAQ1	Destrin (Actin-depolymerizing factor) (ADF) - Rattus norvegicus (Rat)	Q7M0E3	DEST	2	99.815	-0.004472993779927492	-0.17429491877555847	0.12906025350093842	0.04970765486359596
iTRAQ1	Heparan sulfate glucosamine 3-O-sulfotransferase 2 (EC 2.8.2.29) (Heparan sulfate D-glucosaminyl 3-	Q80W66	OST2	2	96.041	0.18082848191261292	0.041151490062475204	-0.16313159465789795	-0.05884836986660957
iTRAQ1	Amphoterin-induced protein 3 precursor (AMIGO-3) (Alivin-3) - Rattus norvegicus (Rat)	Q80ZD5	AMGO3	2	99.935	-0.06746309250593185	-0.22216607630252838	-0.14925998449325562	0.43888914585113525
iTRAQ1	ELL-associated factor 2 (Testosterone-regulated apoptosis inducer and tumor suppressor protein) - R	Q811X5	EAF2	2	98.307	0.17868630588054657	0.09669355303049088	-0.4646764397621155	0.18929658830165863
iTRAQ1	Zona pellucida sperm-binding protein 4 precursor (Zona pellucida sperm-binding protein B) - Rattus	Q8CH34	ZP4	2	99.053	-0.15480297803878784	0.2284308820962906	-0.3913748562335968	0.31774696707725525
iTRAQ1	Macrophage colony-stimulating factor 1 precursor (CSF-1) (MCSF) - Rattus norvegicus (Rat)	Q8JZQ0	CSF1	2	98.157	0.2794278562068939	-0.14684881269931793	-0.1621822863817215	0.029603248462080956
iTRAQ1	tRNA-dihydrouridine synthase 1-like (EC 1.-.-.-) (Liver regeneration-related protein LRRG08/LRRG09)	Q8K582	DUS1L	2	97.139	-0.02113901637494564	-0.0789564698934555	-0.05794289708137512	0.15803837776184082
iTRAQ1	NF-kappa-B inhibitor-like protein 1 (Inhibitor of kappa B-like) (I-kappa-B-like) (IkappaBL) (Nuclea	Q8R2H1	IKBL	2	96.228	-0.19970834255218506	0.041632749140262604	0.012501390650868416	0.1455741971731186
iTRAQ1	Voltage-dependent calcium channel gamma-3 subunit (Neuronal voltage-gated calcium channel gamma-3 s	Q8VHX0	CCG3	2	100	-0.14633488655090332	0.39555823802948	-1.0611908435821533	0.8119674921035767
iTRAQ1	Taste receptor type 1 member 3 precursor (Sweet taste receptor T1R3) - Rattus norvegicus (Rat)	Q923K1	TS1R3	2	99.771	-0.005956703796982765	-0.14299525320529938	-0.10784659534692764	0.25679856538772583
iTRAQ1	Acidic leucine-rich nuclear phosphoprotein 32 family member B (Proliferation-related acidic leucine	Q9EST6	AN32B	2	99.955	0.028255712240934372	0.008559231646358967	-0.13709001243114471	0.10027506947517395
iTRAQ1	Serine/threonine-protein kinase WNK1 (EC 2.7.11.1) (Protein kinase with no lysine 1) (Protein kinas	Q9JIH7	WNK1	2	97.789	0.23957568407058716	0.20632731914520264	-0.41571640968322754	-0.03018658235669136
iTRAQ1	Tumor protein p73-like (p73L) (p63) (Transformation-related protein 63) (TP63) (Keratinocyte transc	Q9JJP6	P73L	2	99.609	0.14793916046619415	-0.03246749937534332	-0.02018299698829651	-0.09528866410255432
iTRAQ1	Zinc finger protein 238 (Transcriptional repressor RP58) (58 kDa repressor protein) (rRP58) - Rattu	Q9JKY3	ZN238	2	99.994	0.1761573702096939	0.0368572361767292	-0.055736396461725235	-0.15727820992469788
iTRAQ1	Suppressor of cytokine signaling 1 (SOCS-1) - Rattus norvegicus (Rat)	Q9QX78	SOCS1	2	97.45	0.05384150519967079	-0.101119264960289	-0.08868499100208282	0.13596275448799133
iTRAQ1	Choline-phosphate cytidylyltransferase B (EC 2.7.7.15) (Phosphorylcholine transferase B) (CTP:phosp	Q9QZC4	PCY1B	2	99.858	0.051766518503427505	0.12848693132400513	0.004532189108431339	-0.1847856342792511
iTRAQ1	Peroxiredoxin-5. mitochondrial precursor (EC 1.11.1.15) (Prx-V) (Peroxisomal antioxidant enzyme) (P	Q9R063	PRDX5	2	100	0.23375000059604645	0.1437307596206665	0.15316851437091827	-0.5306492447853088
iTRAQ1	Neurogenic locus notch homolog protein 3 precursor (Notch 3) [Contains: Notch 3 extracellular trunc	Q9R172	NOTC3	2	99.825	0.2470974624156952	-0.06106022000312805	-0.09832750260829926	-0.08770973980426788
iTRAQ1	Orphan nuclear receptor PXR (Pregnane X receptor) - Rattus norvegicus (Rat)	Q9R1A7	PXR	2	98.058	-0.04521295055747032	-0.0992564707994461	0.1878128945827484	-0.04334346950054169
iTRAQ1	Large neutral amino acids transporter small subunit 2 (L-type amino acid transporter 2) - Rattus no	Q9WVR6	LAT2	2	99.996	0.04822240397334099	-0.24849049746990204	-0.06215119734406471	0.26241928339004517
iTRAQ1	Rap guanine nucleotide exchange factor 4 (cAMP-regulated guanine nucleotide exchange factor II) (cA	Q9Z1C7	RPGF4	2	99.226	-0.45363664627075195	0.6046977639198303	0.049000680446624756	-0.20006176829338074
iTRAQ1	PDZ domain-containing protein GIPC1 (RGS19-interacting protein 1) (GAIP C-terminus-interacting prot	Q9Z254	GIPC1	2	97.653	-0.05150197818875313	0.25874271988868713	-0.20157970488071442	-0.005661049857735634
iTRAQ1	Twinfilin-1 - Rattus norvegicus (Rat)	Q5RJR2	TWF1	2	99.999	-0.1878335177898407	0.20356662571430206	-0.056278109550476074	0.04054500162601471
iTRAQ2	ATP synthase subunit alpha. mitochondrial precursor (EC 3.6.3.14) - Homo sapiens (Human)	P25705	ATPA	35	100	0.23462322354316711	-0.004776161164045334	-0.42861688137054443	0.19876983761787415
iTRAQ2	Spectrin alpha chain. brain (Spectrin. non-erythroid alpha chain) (Alpha-II spectrin) (Fodrin alpha	Q13813	SPTA2	83	100	0.07930177450180054	-0.11889900267124176	0.32519444823265076	-0.28559720516204834
iTRAQ2	Spectrin beta chain. brain 1 (Spectrin. non-erythroid beta chain 1) (Beta-II spectrin) (Fodrin beta	Q01082	SPTB2	68	100	0.0672704428434372	-0.12255097180604935	0.34733280539512634	-0.2920522689819336
iTRAQ2	Tubulin beta-2C chain (Tubulin beta-2 chain) - Homo sapiens (Human)	P68371	TBB2C	5	100	-0.13761557638645172	0.1971989870071411	0.32380232214927673	-0.38338571786880493
iTRAQ2	Tubulin beta-2 chain - Homo sapiens (Human)	P07437	TBB2	22	100	-0.1422855406999588	0.11841974407434464	0.4995250701904297	-0.4756592810153961
iTRAQ2	Tubulin beta-4 chain (Tubulin 5 beta) - Homo sapiens (Human)	P04350	TBB4	3	100	0.011382685974240303	0.01968630589544773	0.637115478515625	-0.6681845188140869
iTRAQ2	ADP/ATP translocase 1 (Adenine nucleotide translocator 1) (ANT 1) (ADP.ATP carrier protein 1) (Solu	P12235	ADT1	6	100	0.2838895618915558	-0.11188608407974243	-0.3789142668247223	0.20691078901290894
iTRAQ2	Hexokinase-1 (EC 2.7.1.1) (Hexokinase type I) (HK I) (Brain form hexokinase) - Homo sapiens (Human)	P19367	HXK1	33	100	0.2599853575229645	-0.11929723620414734	-0.2607664167881012	0.12007828056812286
iTRAQ2	ADP/ATP translocase 3 (Adenine nucleotide translocator 2) (ANT 3) (ADP.ATP carrier protein 3) (Solu	P12236	ADT3	5	100	-0.12094946205615997	0.03518824651837349	-0.5857270956039429	0.671488344669342
iTRAQ2	Plectin-1 (PLTN) (PCN) (Hemidesmosomal protein 1) (HD1) - Homo sapiens (Human)	Q15149	PLEC1	47	100	0.143071249127388	-0.11614928394556046	0.10115603357553482	-0.12807799875736237
iTRAQ2	Actin. cytoplasmic 2 (Gamma-actin) - Homo sapiens (Human)	P63261	ACTG	20	100	-0.29155513644218445	0.04075184091925621	0.3495073914527893	-0.09870408475399017
iTRAQ2	Tubulin alpha-ubiquitous chain (Alpha-tubulin ubiquitous) (Tubulin K-alpha-1) - Homo sapiens (Human	P68363	TBAK	23	100	-0.2061377316713333	0.11022090166807175	0.4077160060405731	-0.31179916858673096
iTRAQ2	Malate dehydrogenase. mitochondrial precursor (EC 1.1.1.37) - Homo sapiens (Human)	P40926	MDHM	19	100	0.014027073979377747	0.18427450954914093	-0.3180810809135437	0.11977948993444443
iTRAQ2	Tubulin alpha-1 chain (Alpha-tubulin 1) (Testis-specific alpha-tubulin) (Tubulin H2-alpha) - Homo s	P68366	TBA1	4	100	-0.045938849449157715	0.11590937525033951	0.4990029036998749	-0.5689734220504761
iTRAQ2	Clathrin heavy chain 1 (CLH-17) - Homo sapiens (Human)	Q00610	CLH1	36	100	-0.25612807273864746	0.0729421079158783	0.4423835575580597	-0.2591975927352905
iTRAQ2	NADH-ubiquinone oxidoreductase 75 kDa subunit. mitochondrial precursor (EC 1.6.5.3) (EC 1.6.99.3) (	P28331	NDUS1	30	100	0.1525234878063202	-0.010863039642572403	-0.2272183746099472	0.08555793762207031
iTRAQ2	Calcium-binding mitochondrial carrier protein Aralar1 (Mitochondrial aspartate glutamate carrier 1)	O75746	CMC1	20	100	0.17937874794006348	0.08726981282234192	-0.3996327519416809	0.1329842060804367
iTRAQ2	Glutamate dehydrogenase 1. mitochondrial precursor (EC 1.4.1.3) (GDH) - Homo sapiens (Human)	P00367	DHE3	25	100	0.06866879016160965	0.1897396296262741	-0.3090232312679291	0.05061482638120651
iTRAQ2	Mitochondrial inner membrane protein (Mitofilin) (p87/89) (Proliferation-inducing gene 4 protein) -	Q16891	IMMT	27	100	-0.049389712512493134	0.19849371910095215	-0.42894071340560913	0.2798366844654083
iTRAQ2	Epidermal growth factor receptor precursor (EC 2.7.10.1) (Receptor tyrosine-protein kinase ErbB-1)	P00533	EGFR	23	100	-0.6688434481620789	0.8643675446510315	0.24960272014141083	-0.44512680172920227
iTRAQ2	Vesicle-fusing ATPase (EC 3.6.4.6) (Vesicular-fusion protein NSF) (N-ethylmaleimide sensitive fusio	P46459	NSF	25	100	-0.1612640768289566	0.0982389822602272	0.2821727693080902	-0.2191476821899414
iTRAQ2	60 kDa heat shock protein. mitochondrial precursor (Hsp60) (60 kDa chaperonin) (CPN60) (Heat shock	P10809	CH60	22	100	-0.2052520215511322	0.39122501015663147	-0.35849934816360474	0.17252637445926666
iTRAQ2	Glial fibrillary acidic protein. astrocyte (GFAP) - Homo sapiens (Human)	P14136	GFAP	20	100	0.47911369800567627	0.027530645951628685	-0.12900908291339874	-0.37763527035713196
iTRAQ2	Aconitate hydratase. mitochondrial precursor (EC 4.2.1.3) (Citrate hydro-lyase) (Aconitase) - Homo	Q99798	ACON	19	100	-0.009228238835930824	0.10083615034818649	-0.18630357086658478	0.09469566494226456
iTRAQ2	Fructose-bisphosphate aldolase A (EC 4.1.2.13) (Muscle-type aldolase) (Lung cancer antigen NY-LU-1)	P04075	ALDOA	16	100	-0.2388339638710022	0.01451786793768406	0.4098712205886841	-0.1855551153421402
iTRAQ2	2-oxoglutarate dehydrogenase E1 component. mitochondrial precursor (EC 1.2.4.2) (Alpha-ketoglutarat	Q02218	ODO1	20	100	-0.09005625545978546	0.13699069619178772	-0.0816551223397255	0.03472067788243294
iTRAQ2	Elongation factor Tu. mitochondrial precursor (EF-Tu) (P43) - Homo sapiens (Human)	P49411	EFTU	14	100	-0.3535991311073303	0.3677178919315338	-0.36357977986335754	0.34946101903915405
iTRAQ2	Aspartate aminotransferase. mitochondrial precursor (EC 2.6.1.1) (Transaminase A) (Glutamate oxaloa	P00505	AATM	16	100	0.05999584496021271	0.08097206801176071	-0.17278316617012024	0.03181525319814682
iTRAQ2	Annexin A5 (Annexin V) (Lipocortin V) (Endonexin II) (Calphobindin I) (CBP-I) (Placental anticoagul	P08758	ANXA5	18	100	-0.6747049689292908	0.38463136553764343	-0.2026788592338562	0.49275243282318115
iTRAQ2	Synaptosomal-associated protein 25 (SNAP-25) (Synaptosomal-associated 25 kDa protein) (Super protei	P60880	SNP25	11	100	-0.24224825203418732	-0.021348334848880768	0.5839645266532898	-0.3203679621219635
iTRAQ2	Glyceraldehyde-3-phosphate dehydrogenase (EC 1.2.1.12) (GAPDH) - Homo sapiens (Human)	P04406	G3P	14	100	-0.5649839043617249	0.1930782049894333	0.250803142786026	0.12110258638858795
iTRAQ2	Syntaxin-1B2 - Homo sapiens (Human)	P61266	STX1C	15	100	-0.2028229981660843	-0.16655389964580536	0.6487815976142883	-0.2794046998023987
iTRAQ2	Vacuolar ATP synthase catalytic subunit A. ubiquitous isoform (EC 3.6.3.14) (V-ATPase subunit A 1)	P38606	VATA1	14	100	-0.18301668763160706	0.15413177013397217	0.5445562601089478	-0.5156713128089905
iTRAQ2	14-3-3 protein epsilon (14-3-3E) - Homo sapiens (Human)	P62258	1433E	16	100	-0.3246327042579651	0.28445202112197876	0.4112575054168701	-0.3710767924785614
iTRAQ2	ATP synthase gamma chain. mitochondrial precursor (EC 3.6.3.14) - Homo sapiens (Human)	P36542	ATPG	11	100	0.15179544687271118	0.018446559086441994	-0.3803863823413849	0.21014438569545746
iTRAQ2	Calcium-binding mitochondrial carrier protein Aralar2 (Mitochondrial aspartate glutamate carrier 2)	Q9UJS0	CMC2	3	100	0.387981653213501	-0.3741188943386078	-0.8403212428092957	0.8264585137367249
iTRAQ2	Succinate dehydrogenase [ubiquinone] flavoprotein subunit. mitochondrial precursor (EC 1.3.5.1) (Fp	P31040	DHSA	14	100	-0.024019736796617508	0.11875934898853302	-0.3141520917415619	0.21941247582435608
iTRAQ2	14-3-3 protein gamma (Protein kinase C inhibitor protein 1) (KCIP-1) - Homo sapiens (Human)	P61981	1433G	10	100	-0.20297345519065857	0.13124410808086395	0.43317925930023193	-0.3614498972892761
iTRAQ2	Keratin. type II cytoskeletal 1 (Cytokeratin-1) (CK-1) (Keratin-1) (K1) (67 kDa cytokeratin) (Hair	P04264	K2C1	13	100	-0.5576469302177429	-0.041587945073843	0.18056733906269073	0.4186675250530243
iTRAQ2	Ubiquinol-cytochrome-c reductase complex core protein I. mitochondrial precursor (EC 1.10.2.2) - Ho	P31930	UQCR1	14	100	0.13964277505874634	0.11549492925405502	-0.44986650347709656	0.1947287917137146
iTRAQ2	Trifunctional enzyme subunit alpha. mitochondrial precursor (TP-alpha) (78 kDa gastrin-binding prot	P40939	ECHA	17	100	-0.2568860352039337	0.2632991373538971	-0.40683794021606445	0.40042486786842346
iTRAQ2	Phosphate carrier protein. mitochondrial precursor (PTP) (Solute carrier family 25 member 3) - Homo	Q00325	MPCP	11	100	0.18480712175369263	-0.02317752316594124	-0.43956226110458374	0.27793267369270325
iTRAQ2	Creatine kinase B-type (EC 2.7.3.2) (Creatine kinase B chain) (B-CK) - Homo sapiens (Human)	P12277	KCRB	9	100	-0.17501063644886017	0.05869084224104881	0.5277432799339294	-0.4114235043525696
iTRAQ2	Guanine nucleotide-binding protein G(I)/G(S)/G(T) subunit beta 2 (Transducin beta chain 2) (G prote	P62879	GBB2	4	100	-0.24572710692882538	-0.21055704355239868	0.498169869184494	-0.04188571870326996
iTRAQ2	Mitochondrial precursor proteins import receptor (Translocase of outer membrane TOM70) - Homo sapie	O94826	TOM70	14	100	0.0974712073802948	0.002985806902870536	-0.3497637212276459	0.24930670857429504
iTRAQ2	Calnexin precursor (Major histocompatibility complex class I antigen-binding protein p88) (p90) (IP	P27824	CALX	12	100	-0.3217145502567291	-0.15929348766803741	-0.10896169394254684	0.5899697542190552
iTRAQ2	Guanine nucleotide-binding protein G(I)/G(S)/G(T) subunit beta 1 (Transducin beta chain 1) - Homo s	P62873	GBB1	12	100	-0.4451034665107727	-0.01714952290058136	0.6783336997032166	-0.21608072519302368
iTRAQ2	Citrate synthase. mitochondrial precursor (EC 2.3.3.1) - Homo sapiens (Human)	O75390	CISY	13	100	-0.14679698646068573	0.29489633440971375	-0.41607025265693665	0.2679709196090698
iTRAQ2	Neural cell adhesion molecule 1. 140 kDa isoform precursor (N-CAM 140) (NCAM-140) (CD56 antigen) -	P13591	NCA11	16	100	-0.19491593539714813	0.0010314310202375054	0.3257090747356415	-0.1318245828151703
iTRAQ2	AP-2 complex subunit alpha-1 (Adapter-related protein complex 2 alpha-1 subunit) (Alpha-adaptin A)	O95782	AP2A1	12	100	-0.20856232941150665	0.15345078706741333	0.16494110226631165	-0.10982955992221832
iTRAQ2	NADH dehydrogenase [ubiquinone] flavoprotein 1. mitochondrial precursor (EC 1.6.5.3) (EC 1.6.99.3)	P49821	NDUV1	15	100	0.1480645388364792	0.011884370818734169	-0.32438379526138306	0.16443489491939545
iTRAQ2	Methylglutaconyl-CoA hydratase. mitochondrial precursor (EC 4.2.1.18) (AU-specific RNA-binding enoy	Q13825	AUMH	10	100	0.1099882572889328	0.12148356437683105	-0.1603853851556778	-0.07108643651008606
iTRAQ2	ATPase family AAA domain-containing protein 3A - Homo sapiens (Human)	Q9NVI7	ATD3A	14	100	-0.28329089283943176	0.30857956409454346	-0.3841942250728607	0.358905553817749
iTRAQ2	AFG3-like protein 2 (EC 3.4.24.-) (Paraplegin-like protein) - Homo sapiens (Human)	Q9Y4W6	AFG32	13	100	-0.00816758256405592	0.0875590518116951	-0.20923757553100586	0.12984611093997955
iTRAQ2	Histone H4 - Homo sapiens (Human)	P62805	H4	7	100	1.3192634582519531	-0.17505940794944763	-0.8827232718467712	-0.26148077845573425
iTRAQ2	Titin (EC 2.7.11.1) (Connectin) (Rhabdomyosarcoma antigen MU-RMS-40.14) - Homo sapiens (Human)	Q8WZ42	TITIN	16	100	0.14742471277713776	0.012234106659889221	-0.22366729378700256	0.06400848180055618
iTRAQ2	AP-2 complex subunit mu-1 (Adaptin mu-1) (AP-2 mu-2 chain) (Clathrin coat assembly protein AP50) (C	Q96CW1	AP2M1	10	100	-0.16305039823055267	0.009935594163835049	0.4708676040172577	-0.31775280833244324
iTRAQ2	Vimentin - Homo sapiens (Human)	P08670	VIME	10	100	-0.17267976701259613	0.22580525279045105	-0.09620007872581482	0.0430745854973793
iTRAQ2	Endoplasmin precursor (Heat shock protein 90 kDa beta member 1) (94 kDa glucose-regulated protein)	P14625	ENPL	15	100	-0.348423033952713	0.1651058793067932	0.005764869041740894	0.17755226790905
iTRAQ2	Succinate dehydrogenase [ubiquinone] iron-sulfur protein. mitochondrial precursor (EC 1.3.5.1) (Ip)	P21912	DHSB	10	100	-0.07379428297281265	0.1699635535478592	-0.3107023537158966	0.21453307569026947
iTRAQ2	Ubiquinol-cytochrome-c reductase complex core protein 2. mitochondrial precursor (EC 1.10.2.2) (Com	P22695	UQCR2	12	100	0.05244411528110504	0.17114323377609253	-0.468984454870224	0.24539712071418762
iTRAQ2	Ras-related protein Rab-1A (YPT1-related protein) - Homo sapiens (Human)	P62820	RAB1A	9	100	-0.20165279507637024	0.043142665177583694	0.07558491080999374	0.0829252228140831
iTRAQ2	Ubiquitin - Homo sapiens (Human)	P62988	UBIQ	8	100	-0.38093969225883484	0.3355967402458191	0.21715478599071503	-0.17181181907653809
iTRAQ2	Vacuolar ATP synthase subunit G 2 (EC 3.6.3.14) (V-ATPase G subunit 2) (Vacuolar proton pump G subu	O95670	VATG2	3	100	-0.2512550950050354	0.12955082952976227	0.8046557307243347	-0.6829515099525452
iTRAQ2	Isocitrate dehydrogenase [NADP]. mitochondrial precursor (EC 1.1.1.42) (Oxalosuccinate decarboxylas	P48735	IDHP	10	100	-0.3562491834163666	0.5148707032203674	-0.4986611306667328	0.34003958106040955
iTRAQ2	Ras-related protein Rab-5C (RAB5L) (L1880) - Homo sapiens (Human)	P51148	RAB5C	7	100	-0.5291080474853516	0.2884438931941986	0.07087147980928421	0.16979266703128815
iTRAQ2	AP-2 complex subunit beta-1 (Adapter-related protein complex 2 beta-1 subunit) (Beta-adaptin) (Plas	P63010	AP2B1	12	100	-0.15645338594913483	0.09522673487663269	0.2982134521007538	-0.23698680102825165
iTRAQ2	Cytochrome c - Homo sapiens (Human)	P99999	CYC	8	100	-0.08170538395643234	0.18699583411216736	-0.39608171582221985	0.29079127311706543
iTRAQ2	Septin-11 - Homo sapiens (Human)	Q9NVA2	SEP11	11	100	-0.15441086888313293	0.1971614956855774	0.22523488104343414	-0.2679855227470398
iTRAQ2	Ribosome-binding protein 1 (Ribosome receptor protein) (180 kDa ribosome receptor homolog) (ES/130-	Q9P2E9	RRBP1	10	100	-0.48893633484840393	0.17378352582454681	-0.7383684515953064	1.0535212755203247
iTRAQ2	Sorting and assembly machinery component 50 homolog - Homo sapiens (Human)	Q9Y512	SAM50	9	100	-0.028001921251416206	0.19125992059707642	-0.24698816239833832	0.08373015373945236
iTRAQ2	NADH dehydrogenase [ubiquinone] iron-sulfur protein 2. mitochondrial precursor (EC 1.6.5.3) (EC 1.6	O75306	NDUS2	11	100	0.08819622546434402	-0.10397747159004211	-0.1757548302412033	0.1915360689163208
iTRAQ2	Protein disulfide-isomerase A3 precursor (EC 5.3.4.1) (Disulfide isomerase ER-60) (ERp60) (58 kDa m	P30101	PDIA3	7	100	-0.36059653759002686	0.040522459894418716	-0.003071981016546488	0.3231460452079773
iTRAQ2	Histone H2B type 1-H (H2B.j) (H2B/j) - Homo sapiens (Human)	Q93079	H2B1H	9	100	1.0527329444885254	-0.008876877836883068	-0.8743506073951721	-0.16950547695159912
iTRAQ2	Heat shock protein HSP 90-alpha (HSP 86) (NY-REN-38 antigen) - Homo sapiens (Human)	P07900	HS90A	5	100	-0.1155361458659172	0.022682327777147293	0.4382210373878479	-0.3453672230243683
iTRAQ2	Calmodulin (CaM) - Homo sapiens (Human)	P62158	CALM	5	100	0.23482820391654968	-0.19159948825836182	0.4893503189086914	-0.5325790643692017
iTRAQ2	Ankyrin-2 (Brain ankyrin) (Ankyrin-B) (Ankyrin. nonerythroid) - Homo sapiens (Human)	Q01484	ANK2	12	100	0.026456084102392197	-0.0353354848921299	0.12719012796878815	-0.11831072717905045
iTRAQ2	NAD(P) transhydrogenase. mitochondrial precursor (EC 1.6.1.2) (Pyridine nucleotide transhydrogenase	Q13423	NNTM	12	100	-0.11835413426160812	0.2827450633049011	-0.24226601421833038	0.07787510007619858
iTRAQ2	Programmed cell death protein 8. mitochondrial precursor (EC 1.-.-.-) (Apoptosis-inducing factor) -	O95831	PDCD8	8	100	-0.1214396208524704	0.3094239830970764	-0.3509824872016907	0.16299812495708466
iTRAQ2	Dihydrolipoyl dehydrogenase. mitochondrial precursor (EC 1.8.1.4) (Dihydrolipoamide dehydrogenase)	P09622	DLDH	11	100	-0.12207655608654022	0.2512775957584381	-0.3013806939125061	0.1721796691417694
iTRAQ2	Trifunctional enzyme subunit beta. mitochondrial precursor (TP-beta) [Includes: 3-ketoacyl-CoA thio	P55084	ECHB	11	100	-0.2041688859462738	0.2949405908584595	-0.3660188913345337	0.2752472162246704
iTRAQ2	Myelin proteolipid protein (PLP) (Lipophilin) - Homo sapiens (Human)	P60201	MYPR	7	100	0.021372022107243538	-0.39349907636642456	0.5030456781387329	-0.13091863691806793
iTRAQ2	Vacuolar ATP synthase subunit E (EC 3.6.3.14) (V-ATPase E subunit) (Vacuolar proton pump E subunit)	P36543	VATE	8	100	-0.20582956075668335	0.0028839900624006987	0.4267873764038086	-0.2238418012857437
iTRAQ2	Protein NipSnap1 - Homo sapiens (Human)	Q9BPW8	NIPS1	9	100	0.07558617740869522	-0.050029411911964417	-0.29113322496414185	0.26557645201683044
iTRAQ2	Mitochondrial glutamate carrier 1 (GC-1) (Glutamate/H(+) symporter 1) (Solute carrier family 25 mem	Q9H936	GHC1	6	100	0.17751595377922058	-0.11261563748121262	-0.39374181628227234	0.3288414776325226
iTRAQ2	Sideroflexin-1 (Tricarboxylate carrier protein) (TCC) - Homo sapiens (Human)	Q9H9B4	SFXN1	7	100	-0.1656825691461563	0.1449478715658188	-0.2507544755935669	0.2714891731739044
iTRAQ2	Mitochondrial carrier homolog 2 (Met-induced mitochondrial protein) - Homo sapiens (Human)	Q9Y6C9	MTCH2	7	100	-0.12827344238758087	0.01401861198246479	-0.3658550977706909	0.48010993003845215
iTRAQ2	Peptidyl-prolyl cis-trans isomerase B precursor (EC 5.2.1.8) (PPIase) (Rotamase) (Cyclophilin B) (S	P23284	PPIB	10	100	-0.33906495571136475	0.12481166422367096	-0.07119026780128479	0.2854435443878174
iTRAQ2	Ubiquinol-cytochrome c reductase iron-sulfur subunit. mitochondrial precursor (EC 1.10.2.2) (Rieske	P47985	UCRI	6	100	-0.13109472393989563	0.2743014395236969	-0.43893933296203613	0.29573261737823486
iTRAQ2	Histone H3.1 (H3/a) (H3/b) (H3/c) (H3/d) (H3/f) (H3/h) (H3/i) (H3/j) (H3/k) (H3/l) - Homo sapiens (	P68431	H31	6	100	1.3918347358703613	-0.3025802671909332	-0.8839012980461121	-0.20535323023796082
iTRAQ2	NADH dehydrogenase [ubiquinone] 1 alpha subcomplex subunit 4 (EC 1.6.5.3) (EC 1.6.99.3) (NADH-ubiqu	O00483	NDUA4	5	100	-0.06688112020492554	0.17180050909519196	-0.4723752737045288	0.3674558997154236
iTRAQ2	Cytochrome c oxidase subunit VIb isoform 1 (EC 1.9.3.1) (COX VIb-1) - Homo sapiens (Human)	P14854	CX6B1	6	100	0.01947680674493313	0.08383259177207947	-0.4056297838687897	0.3023203909397125
iTRAQ2	Catenin alpha-2 (Alpha-catenin-related protein) (Alpha N-catenin) - Homo sapiens (Human)	P26232	CTNA2	8	100	-0.12130127102136612	-0.15222808718681335	0.22377245128154755	0.049756914377212524
iTRAQ2	Putative adenosylhomocysteinase 2 (EC 3.3.1.1) (S-adenosyl-L-homocysteine hydrolase 2) (AdoHcyase 2	O43865	SAHH2	11	100	0.0777842178940773	-0.42759081721305847	0.35218629240989685	-0.002379688899964094
iTRAQ2	Cytochrome c1. heme protein. mitochondrial precursor (Cytochrome c-1) - Homo sapiens (Human)	P08574	CY1	7	100	-0.16242076456546783	0.27876418828964233	-0.2175769954919815	0.10123356431722641
iTRAQ2	ATP synthase O subunit. mitochondrial precursor (EC 3.6.3.14) (Oligomycin sensitivity conferral pro	P48047	ATPO	7	100	-0.18368418514728546	0.38079357147216797	-0.4952068626880646	0.2980974614620209
iTRAQ2	Ganglioside-induced differentiation-associated protein 1 (GDAP1) - Homo sapiens (Human)	Q8TB36	GDAP1	8	100	0.19932712614536285	-0.08361630141735077	-0.3625505566596985	0.2468397319316864
iTRAQ2	NADH dehydrogenase [ubiquinone] iron-sulfur protein 3. mitochondrial precursor (EC 1.6.5.3) (EC 1.6	O75489	NDUS3	6	100	0.11356496065855026	-0.07349368929862976	-0.30688491463661194	0.26681363582611084
iTRAQ2	Leucine zipper-EF-hand-containing transmembrane protein 1. mitochondrial precursor - Homo sapiens (	O95202	LETM1	5	100	-0.3501758575439453	0.43883416056632996	-0.4065667390823364	0.3179084360599518
iTRAQ2	Histone H1.4 (Histone H1b) - Homo sapiens (Human)	P10412	H14	6	100	0.6473221182823181	0.004166679922491312	-0.3610074818134308	-0.290481299161911
iTRAQ2	Keratin. type I cytoskeletal 10 (Cytokeratin-10) (CK-10) (Keratin-10) (K10) - Homo sapiens (Human)	P13645	K1C10	7	100	-0.6216832399368286	0.031390607357025146	0.32570260763168335	0.26458999514579773
iTRAQ2	Histone H2A.x (H2a/x) - Homo sapiens (Human)	P16104	H2AX	4	100	1.3394759893417358	-0.066693015396595	-0.8732046484947205	-0.3995783030986786
iTRAQ2	Calreticulin precursor (CRP55) (Calregulin) (HACBP) (ERp60) (grp60) - Homo sapiens (Human)	P27797	CALR	8	100	-0.38582661747932434	0.03818591684103012	0.049881380051374435	0.2977593243122101
iTRAQ2	Myristoylated alanine-rich C-kinase substrate (MARCKS) (Protein kinase C substrate. 80 kDa protein.	P29966	MARCS	7	100	-0.559841513633728	0.8777942061424255	-0.046594731509685516	-0.2713579535484314
iTRAQ2	Vacuolar ATP synthase subunit d (EC 3.6.3.14) (V-ATPase d subunit) (Vacuolar proton pump subunit d)	P61421	VA0D	7	100	-0.19044482707977295	-0.0320698507130146	0.4403612017631531	-0.21784652769565582
iTRAQ2	Single-stranded DNA-binding protein. mitochondrial precursor (Mt-SSB) (MtSSB) (PWP1-interacting pro	Q04837	SSB	7	100	-0.9082664251327515	0.7715408802032471	-0.7720545530319214	0.908780038356781
iTRAQ2	2.4-dienoyl-CoA reductase. mitochondrial precursor (EC 1.3.1.34) (2.4-dienoyl-CoA reductase [NADPH]	Q16698	DECR	5	100	-0.7788309454917908	0.5077691674232483	-0.5810487866401672	0.8521105647087097
iTRAQ2	Nesprin-1 (Nuclear envelope spectrin repeat protein 1) (Synaptic nuclear envelope protein 1) (Syne-	Q8NF91	SYNE1	3	100	0.03162270039319992	0.10647141933441162	-0.3407973349094391	0.20270322263240814
iTRAQ2	Coiled-coil-helix-coiled-coil-helix domain-containing protein 3 - Homo sapiens (Human)	Q9NX63	CHCH3	8	100	-0.2003117948770523	0.30879876017570496	-0.5217956304550171	0.41330865025520325
iTRAQ2	Succinyl-CoA ligase [ADP-forming] beta-chain. mitochondrial precursor (EC 6.2.1.5) (Succinyl-CoA sy	Q9P2R7	SUCB1	6	100	0.1383397877216339	0.1500951647758484	-0.24092797935009003	-0.04750697314739227
iTRAQ2	Ras-related protein Rab-5A - Homo sapiens (Human)	P20339	RAB5A	2	100	-0.4281502962112427	0.320346474647522	0.17659513652324677	-0.06879132241010666
iTRAQ2	Very-long-chain specific acyl-CoA dehydrogenase. mitochondrial precursor (EC 1.3.99.-) (VLCAD) - Ho	P49748	ACADV	6	100	-0.399685800075531	0.3088432252407074	-0.2441830039024353	0.3350255787372589
iTRAQ2	NADH dehydrogenase [ubiquinone] 1 alpha subcomplex subunit 8 (EC 1.6.5.3) (EC 1.6.99.3) (NADH-ubiqu	P51970	NDUA8	7	100	0.07497569173574448	0.1792197823524475	-0.3548509180545807	0.1006554365158081
iTRAQ2	NADH dehydrogenase [ubiquinone] 1 alpha subcomplex subunit 9. mitochondrial precursor (EC 1.6.5.3)	Q16795	NDUA9	6	100	-0.010816995985805988	0.1288631409406662	-0.1995961219072342	0.0815499797463417
iTRAQ2	IQ motif and Sec7 domain-containing protein 2 - Homo sapiens (Human)	Q5JU85	IQEC2	6	100	-0.0662086009979248	-0.17478887736797333	0.02368493564426899	0.2173125296831131
iTRAQ2	Ubiquinol-cytochrome c reductase complex ubiquinone-binding protein QP-C (EC 1.10.2.2) (Ubiquinol-c	O14949	UCRQ	4	100	0.2395135462284088	0.067564457654953	-0.4182067811489105	0.1111287847161293
iTRAQ2	Catenin alpha-1 (Cadherin-associated protein) (Alpha E-catenin) (NY-REN-13 antigen) - Homo sapiens	P35221	CTNA1	5	100	-0.19267773628234863	0.09565051645040512	-0.2187284231185913	0.3157556354999542
iTRAQ2	40S ribosomal protein S18 (Ke-3) (Ke3) - Homo sapiens (Human)	P62269	RS18	3	100	-0.3758263885974884	0.12335405498743057	0.009756777435541153	0.24271555244922638
iTRAQ2	Visinin-like protein 1 (VILIP) (Hippocalcin-like protein 3) (HLP3) - Homo sapiens (Human)	P62760	VISL1	5	100	-0.12021572887897491	-0.03453148901462555	0.38387951254844666	-0.22913230955600739
iTRAQ2	Obscurin (Obscurin-myosin light chain kinase) (Obscurin-MLCK) (Obscurin-RhoGEF) - Homo sapiens (Hum	Q5VST9	OBSCN	5	100	0.0654502585530281	-0.10905255377292633	0.07141172140836716	-0.027809428051114082
iTRAQ2	Ras-related protein Rab-6B - Homo sapiens (Human)	Q9NRW1	RAB6B	2	100	-0.1217416375875473	0.08350951969623566	0.28240853548049927	-0.24417643249034882
iTRAQ2	Mitochondrial carrier homolog 1 (Presenilin-associated protein) - Homo sapiens (Human)	Q9NZJ7	MTCH1	8	100	-0.13746900856494904	0.24400179088115692	-0.2384897619485855	0.13195697963237762
iTRAQ2	Cytochrome c oxidase subunit 2 (EC 1.9.3.1) (Cytochrome c oxidase polypeptide II) - Homo sapiens (H	P00403	COX2	3	100	-0.07677869498729706	0.19982820749282837	-0.4803728461265564	0.3573233187198639
iTRAQ2	Tropomyosin alpha-3 chain (Tropomyosin-3) (Tropomyosin gamma) (hTM5) - Homo sapiens (Human)	P06753	TPM3	5	100	-0.22441768646240234	0.22843249142169952	0.2678977847099304	-0.2719125747680664
iTRAQ2	Cytochrome c oxidase polypeptide VIc precursor (EC 1.9.3.1) - Homo sapiens (Human)	P09669	COX6C	4	100	0.002329325070604682	0.2721942663192749	-0.595061719417572	0.32053810358047485
iTRAQ2	Ubiquinol-cytochrome c reductase complex 14 kDa protein (EC 1.10.2.2) (Complex III subunit VI) (QP-	P14927	UCR6	10	100	-0.3005751073360443	0.38668519258499146	-0.4369426667690277	0.35083261132240295
iTRAQ2	HLA class I histocompatibility antigen. A-30 alpha chain precursor (MHC class I antigen A*30) - Hom	P16188	1A30	5	100	-0.8079506158828735	0.5577439069747925	-0.07679204642772675	0.326998770236969
iTRAQ2	ATP synthase B chain. mitochondrial precursor (EC 3.6.3.14) - Homo sapiens (Human)	P24539	AT5F1	5	100	-0.1382916271686554	0.20782732963562012	-0.34713342785835266	0.2775977551937103
iTRAQ2	Acetyl-CoA acetyltransferase. mitochondrial precursor (EC 2.3.1.9) (Acetoacetyl-CoA thiolase) (T2)	P24752	THIL	7	100	-0.2603761553764343	0.20547586679458618	-0.1777915507555008	0.23269182443618774
iTRAQ2	Serine hydroxymethyltransferase. mitochondrial precursor (EC 2.1.2.1) (Serine methylase) (Glycine h	P34897	GLYM	5	100	-0.42535296082496643	0.16896416246891022	-0.3695874512195587	0.6259762644767761
iTRAQ2	Utrophin (Dystrophin-related protein 1) (DRP1) (DRP) - Homo sapiens (Human)	P46939	UTRO	3	100	0.6599099040031433	-0.36211714148521423	-0.10554126650094986	-0.19225147366523743
iTRAQ2	Actin-related protein 2/3 complex subunit 4 (ARP2/3 complex 20 kDa subunit) (p20-ARC) - Homo sapien	P59998	ARPC4	4	100	-0.17380128800868988	0.2158133089542389	0.16565603017807007	-0.20766805112361908
iTRAQ2	Actin-like protein 3 (Actin-related protein 3) - Homo sapiens (Human)	P61158	ARP3	5	100	-0.04922657459974289	0.025412794202566147	0.22452007234096527	-0.20070628821849823
iTRAQ2	Ras-related C3 botulinum toxin substrate 1 precursor (p21-Rac1) (Ras-like protein TC25) - Homo sapi	P63000	RAC1	4	100	-0.22410540282726288	-0.047846533358097076	0.3339902460575104	-0.06203831359744072
iTRAQ2	Dynein light chain 2. cytoplasmic (Dynein light chain LC8-type 2) - Homo sapiens (Human)	Q96FJ2	DYL2	3	100	0.11796437948942184	-0.15013223886489868	0.1748320460319519	-0.14266417920589447
iTRAQ2	Mitochondrial import receptor subunit TOM22 homolog (Translocase of outer membrane 22 kDa subunit h	Q9NS69	TOM22	3	100	-0.7997750043869019	0.5567466020584106	-0.8353268504142761	1.078355312347412
iTRAQ2	Catenin delta-2 (Delta-catenin) (Neural plakophilin-related ARM-repeat protein) (NPRAP) (Neurojungi	Q9UQB3	CTND2	5	100	0.051466792821884155	-0.24718829989433289	0.31391817331314087	-0.11819665133953094
iTRAQ2	NADH dehydrogenase [ubiquinone] iron-sulfur protein 8. mitochondrial precursor (EC 1.6.5.3) (EC 1.6	O00217	NDUS8	6	100	0.03129538893699646	0.05114826187491417	-0.19007663428783417	0.10763298720121384
iTRAQ2	Frizzled-6 precursor (Fz-6) (hFz6) - Homo sapiens (Human)	O60353	FZD6	2	100	-0.1351773589849472	0.04105140641331673	0.342401921749115	-0.24827595055103302
iTRAQ2	Hemoglobin subunit delta (Hemoglobin delta chain) (Delta-globin) - Homo sapiens (Human)	P02042	HBD	2	100	-0.22994913160800934	-0.17139464616775513	0.7293431162834167	-0.3279993236064911
iTRAQ2	Spectrin beta chain. erythrocyte (Beta-I spectrin) - Homo sapiens (Human)	P11277	SPTB1	3	100	0.06246662139892578	0.06586989015340805	-0.13919536769390106	0.010858850553631783
iTRAQ2	Filamin-A (Alpha-filamin) (Filamin-1) (Endothelial actin-binding protein) (Actin-binding protein 28	P21333	FLNA	6	100	0.18514055013656616	-0.10240498930215836	-0.18645226955413818	0.10371670126914978
iTRAQ2	NAD-dependent malic enzyme. mitochondrial precursor (EC 1.1.1.38) (NAD-ME) (Malic enzyme 2) - Homo	P23368	MAOM	2	100	-0.3322448134422302	0.1707649677991867	-0.07297232747077942	0.23445217311382294
iTRAQ2	F-actin capping protein alpha-2 subunit (CapZ alpha-2) - Homo sapiens (Human)	P47755	CAZA2	4	100	-0.28055891394615173	0.2455705851316452	0.17096158862113953	-0.135973259806633
iTRAQ2	Cytoskeleton-associated protein 4 (63 kDa membrane protein) (p63) - Homo sapiens (Human)	Q07065	CKAP4	4	100	-0.7385798096656799	0.2232150286436081	-0.41046375036239624	0.9258285164833069
iTRAQ2	Ciliary dynein heavy chain 5 (Axonemal beta dynein heavy chain 5) (HL1) - Homo sapiens (Human)	Q8TE73	DYH5	4	100	0.010000686161220074	-0.36239781975746155	-0.3063768148422241	0.6587738990783691
iTRAQ2	Hemicentin-1 precursor (Fibulin-6) (FIBL-6) - Homo sapiens (Human)	Q96RW7	HMCN1	4	100	-0.14160211384296417	0.07714512199163437	0.2830156087875366	-0.21855862438678741
iTRAQ2	Gamma-soluble NSF attachment protein (SNAP-gamma) (N-ethylmaleimide-sensitive factor attachment pro	Q99747	SNAG	4	100	-0.17153675854206085	0.10160858929157257	0.22954250872135162	-0.15961435437202454
iTRAQ2	Beta-soluble NSF attachment protein (SNAP-beta) (N-ethylmaleimide-sensitive factor attachment prote	Q9H115	SNAB	8	100	-0.14931648969650269	-0.05513324961066246	0.46738913655281067	-0.2629393935203552
iTRAQ2	NADH dehydrogenase [ubiquinone] 1 alpha subcomplex subunit 12 (EC 1.6.5.3) (EC 1.6.99.3) (NADH-ubiq	Q9UI09	NDUAC	4	100	0.1376063972711563	-0.03395584598183632	-0.3282991051673889	0.22464855015277863
iTRAQ2	Kinesin-like protein KIF2A (Kinesin-2) (HK2) - Homo sapiens (Human)	O00139	KIF2A	6	100	-0.024298790842294693	-0.03682596981525421	0.30014970898628235	-0.23902496695518494
iTRAQ2	Acyl carrier protein. mitochondrial precursor (ACP) (NADH-ubiquinone oxidoreductase 9.6 kDa subunit	O14561	ACPM	5	100	0.33432483673095703	-0.24106645584106445	-0.4020927846431732	0.30883440375328064
iTRAQ2	NADH dehydrogenase [ubiquinone] 1 alpha subcomplex subunit 2 (EC 1.6.5.3) (EC 1.6.99.3) (NADH-ubiqu	O43678	NDUA2	4	100	0.3978385031223297	-0.2603147327899933	-0.44093096256256104	0.3034071922302246
iTRAQ2	NADH dehydrogenase [ubiquinone] 1 beta subcomplex subunit 4 (EC 1.6.5.3) (EC 1.6.99.3) (NADH-ubiqui	O95168	NDUB4	3	100	-0.20884786546230316	0.24684369564056396	-0.2239064872264862	0.1859106570482254
iTRAQ2	Glycosyltransferase-like protein LARGE1 (EC 2.4.-.-) (Acetylglucosaminyltransferase-like 1A) - Homo	O95461	LARGE	3	100	0.3382495939731598	0.13385125994682312	-0.39057138562202454	-0.08152948319911957
iTRAQ2	NADH dehydrogenase [ubiquinone] 1 beta subcomplex subunit 10 (EC 1.6.5.3) (EC 1.6.99.3) (NADH-ubiqu	O96000	NDUBA	5	100	-0.2831881046295166	0.3125763237476349	-0.36316025257110596	0.33377203345298767
iTRAQ2	Interleukin-6 receptor alpha chain precursor (IL-6R-alpha) (IL-6R 1) (Membrane glycoprotein 80) (gp	P08887	IL6RA	2	99.891	0.07149100303649902	0.13683226704597473	-0.267710417509079	0.05938713252544403
iTRAQ2	Keratin. type I cytoskeletal 9 (Cytokeratin-9) (CK-9) (Keratin-9) (K9) - Homo sapiens (Human)	P35527	K1C9	4	100	-0.7844995260238647	-0.4188840091228485	0.4458028972148895	0.757580578327179
iTRAQ2	130 kDa leucine-rich protein (LRP 130) (GP130) (Leucine-rich PPR motif-containing protein) - Homo s	P42704	LPPRC	5	100	-0.2546031177043915	0.0916384756565094	-0.36668887734413147	0.5296535491943359
iTRAQ2	Dynein light chain 1. cytoplasmic (Dynein light chain LC8-type 1) (8 kDa dynein light chain) (DLC8)	P63167	DYL1	2	100	0.1593315750360489	-0.11055539548397064	0.04104522243142128	-0.08982140570878983
iTRAQ2	Ankyrin-3 (ANK-3) (Ankyrin-G) - Homo sapiens (Human)	Q12955	ANK3	4	100	-0.02759372629225254	0.07217103242874146	0.16535095870494843	-0.2099282592535019
iTRAQ2	Delta3.5-delta2.4-dienoyl-CoA isomerase. mitochondrial precursor (EC 5.3.3.-) - Homo sapiens (Human	Q13011	ECH1	4	100	-0.3801302909851074	0.6180144548416138	-0.09521789103746414	-0.1426662802696228
iTRAQ2	116 kDa U5 small nuclear ribonucleoprotein component (U5 snRNP-specific protein. 116 kDa) (U5-116 k	Q15029	U5S1	2	100	-0.025491783395409584	0.06579947471618652	0.400608628988266	-0.4409163296222687
iTRAQ2	Ras-related protein Rab-11B (GTP-binding protein YPT3) - Homo sapiens (Human)	Q15907	RB11B	5	100	-0.016129830852150917	-0.06909651309251785	0.1934015303850174	-0.10817518085241318
iTRAQ2	NADP-dependent malic enzyme. mitochondrial precursor (EC 1.1.1.40) (NADP-ME) (Malic enzyme 3) - Hom	Q16798	MAON	4	100	0.0610940083861351	0.1848261058330536	0.16403211653232574	-0.40995222330093384
iTRAQ2	Multiple substrate lipid kinase. mitochondrial precursor (EC 2.7.1.94) (EC 2.7.1.107) (Multi-substr	Q53H12	MULK	6	100	-0.20355145633220673	0.23934055864810944	-0.24995774030685425	0.21416863799095154
iTRAQ2	Rootletin (Ciliary rootlet coiled-coil protein) - Homo sapiens (Human)	Q5TZA2	CROCC	3	100	-0.013825341127812862	0.07273946702480316	-0.023712702095508575	-0.03520142287015915
iTRAQ2	Misshapen-like kinase 1 (EC 2.7.11.1) (Mitogen-activated protein kinase kinase kinase kinase 6) (MA	Q8N4C8	MINK1	3	100	0.3413814902305603	-0.1480868011713028	0.013559057377278805	-0.2068537473678589
iTRAQ2	Mucin-16 (Ovarian carcinoma antigen CA125) (Ovarian cancer related tumor marker CA125) (CA-125) - H	Q8WXI7	MUC16	4	100	0.6068596839904785	0.03396033123135567	-0.12971195578575134	-0.5111080408096313
iTRAQ2	Wiskott-Aldrich syndrome protein family member 1 (WASP-family protein member 1) (Protein WAVE-1) (V	Q92558	WASF1	2	100	0.055003952234983444	0.028193047270178795	-0.11835624277591705	0.035159241408109665
iTRAQ2	Band 4.1-like protein 1 (Neuronal protein 4.1) (4.1N) - Homo sapiens (Human)	Q9H4G0	E41L1	4	100	0.038140151649713516	0.09524066001176834	0.20707447826862335	-0.3404552936553955
iTRAQ2	Spectrin beta chain. brain 4 (Spectrin. non-erythroid beta chain 4) (Beta-V spectrin) (BSPECV) - Ho	Q9NRC6	SPTN5	3	100	-0.005869136191904545	0.06648015975952148	-0.09133053570985794	0.03071950562298298
iTRAQ2	ATP-binding cassette sub-family B member 8. mitochondrial precursor (Mitochondrial ATP-binding cass	Q9NUT2	ABCB8	5	100	-0.01403734926134348	0.08769582211971283	-0.02320414036512375	-0.050454333424568176
iTRAQ2	Stomatin-like protein 2 (SLP-2) (EPB72-like 2) - Homo sapiens (Human)	Q9UJZ1	STML2	6	100	-0.10630812495946884	0.24826981127262115	0.052075836807489395	-0.194037526845932
iTRAQ2	Vesicle-trafficking protein SEC22b (SEC22 vesicle-trafficking protein homolog B) (SEC22 vesicle-tra	O75396	SC22B	4	100	-0.37605777382850647	0.2175019383430481	0.1410229355096817	0.017532924190163612
iTRAQ2	ATP synthase D chain. mitochondrial (EC 3.6.3.14) - Homo sapiens (Human)	O75947	ATP5H	4	100	-0.20938169956207275	0.21898551285266876	-0.4850451946258545	0.4754413962364197
iTRAQ2	NADH dehydrogenase [ubiquinone] 1 beta subcomplex subunit 6 (EC 1.6.5.3) (EC 1.6.99.3) (NADH-ubiqui	O95139	NDUB6	2	100	0.5067034959793091	-0.6901869177818298	-0.18090824782848358	0.36439165472984314
iTRAQ2	Cytochrome c oxidase subunit 5B. mitochondrial precursor (EC 1.9.3.1) (Cytochrome c oxidase polypep	P10606	COX5B	3	100	-0.5741458535194397	0.4805816113948822	-0.2834760248661041	0.37704023718833923
iTRAQ2	Vinculin (Metavinculin) - Homo sapiens (Human)	P18206	VINC	2	100	0.06485210359096527	-0.38566094636917114	0.4343815743923187	-0.11357272416353226
iTRAQ2	Myosin regulatory light chain 2. nonsarcomeric (Myosin RLC) - Homo sapiens (Human)	P19105	MLRM	4	100	-0.1773592233657837	0.115457683801651	-0.13692402839660645	0.19882556796073914
iTRAQ2	Filaggrin - Homo sapiens (Human)	P20930	FILA	3	99.983	0.25094425678253174	0.02548939548432827	-0.6193204522132874	0.3428868055343628
iTRAQ2	Heterogeneous nuclear ribonucleoproteins A2/B1 (hnRNP A2 / hnRNP B1) - Homo sapiens (Human)	P22626	ROA2	5	100	0.37462517619132996	-0.026383312419056892	-0.10943093150854111	-0.2388109266757965
iTRAQ2	Succinate semialdehyde dehydrogenase. mitochondrial precursor (EC 1.2.1.24) (NAD(+)-dependent succi	P51649	SSDH	4	100	-0.05602526664733887	0.3298717141151428	-0.39206463098526	0.11821819096803665
iTRAQ2	Neuronal membrane glycoprotein M6-a (M6a) - Homo sapiens (Human)	P51674	GPM6A	4	100	-0.30561721324920654	-0.24149928987026215	0.7289280891418457	-0.18181157112121582
iTRAQ2	AP-2 complex subunit sigma-1 (Adapter-related protein complex 2 sigma-1 subunit) (Clathrin coat ass	P53680	AP2S1	3	100	-0.2199203073978424	0.132300466299057	0.4485798180103302	-0.3609599769115448
iTRAQ2	ADP-ribosylation factor 3 - Homo sapiens (Human)	P61204	ARF3	4	100	-0.09488114714622498	0.09073519706726074	0.2758687734603882	-0.27172282338142395
iTRAQ2	Mitochondrial import inner membrane translocase subunit Tim10 - Homo sapiens (Human)	P62072	TIM10	5	100	0.1323794275522232	0.010454094037413597	-0.37377306818962097	0.23093953728675842
iTRAQ2	Caldesmon (CDM) - Homo sapiens (Human)	Q05682	CALD1	4	100	-1.3242608308792114	0.40792638063430786	-0.04266662895679474	0.9590010643005371
iTRAQ2	Low-density lipoprotein receptor-related protein 1 precursor (LRP) (Alpha-2-macroglobulin receptor)	Q07954	LRP1	4	100	0.12317965179681778	-0.08026519417762756	0.37541088461875916	-0.4183253347873688
iTRAQ2	Serine/threonine-protein kinase MRCK gamma (EC 2.7.11.1) (CDC42-binding protein kinase gamma) (Myot	Q6DT37	MRCKG	2	100	0.021142061799764633	0.08454613387584686	-0.4387958347797394	0.3331076502799988
iTRAQ2	Mitochondrial Rho GTPase 1 (EC 3.6.5.-) (MIRO-1) (hMiro-1) (Ras homolog gene family member T1) (Rac	Q8IXI2	MIRO1	2	100	-0.11660835891962051	0.09407661855220795	0.1124565526843071	-0.08992481231689453
iTRAQ2	Protein DmX-like 2 (Rabconnectin-3) - Homo sapiens (Human)	Q8TDJ6	DMXL2	3	100	0.46702519059181213	-0.47294431924819946	-0.3127744793891907	0.318693608045578
iTRAQ2	Copine-4 (Copine IV) (Copine-8) - Homo sapiens (Human)	Q96A23	CPNE4	2	100	-0.28583651781082153	0.1928044706583023	-0.11045855283737183	0.20349059998989105
iTRAQ2	PHD finger protein 2 (GRC5) - Homo sapiens (Human)	O75151	PHF2	3	100	-0.03786226734519005	0.017400091513991356	0.088706374168396	-0.06824419647455215
iTRAQ2	ATP synthase subunit g. mitochondrial (EC 3.6.3.14) (ATPase subunit g) - Homo sapiens (Human)	O75964	ATP5L	3	100	-0.6657546162605286	0.5930879712104797	-0.6287524700164795	0.7014191150665283
iTRAQ2	NADH dehydrogenase [ubiquinone] 1 alpha subcomplex subunit 7 (EC 1.6.5.3) (EC 1.6.99.3) (NADH-ubiqu	O95182	NDUA7	4	100	0.14637629687786102	-0.24064114689826965	-0.2830190658569336	0.3772839307785034
iTRAQ2	NADH dehydrogenase [ubiquinone] 1 subunit C2 (EC 1.6.5.3) (EC 1.6.99.3) (NADH-ubiquinone oxidoreduc	O95298	NDUC2	3	100	0.33848464488983154	-0.1795361340045929	-0.36796247959136963	0.20901396870613098
iTRAQ2	Copine-6 (Copine VI) (Neuronal-copine) (N-copine) - Homo sapiens (Human)	O95741	CPNE6	2	100	-0.19430650770664215	0.23487798869609833	0.32079771161079407	-0.36136919260025024
iTRAQ2	Ubiquinol-cytochrome c reductase complex 11 kDa protein. mitochondrial precursor (EC 1.10.2.2) (Mit	P07919	UCRH	4	100	-0.4460873603820801	0.0940416231751442	-0.31987613439559937	0.6719218492507935
iTRAQ2	Cytochrome c oxidase subunit 7C. mitochondrial precursor (EC 1.9.3.1) (Cytochrome c oxidase polypep	P15954	COX7C	3	100	0.18234683573246002	-3.844499879051E-4	-0.3042285740375519	0.12226619571447372
iTRAQ2	Neuromodulin (Axonal membrane protein GAP-43) (Growth-associated protein 43) (PP46) (Neural phospho	P17677	NEUM	4	100	-0.5960589647293091	-0.22501835227012634	0.303945392370224	0.5171319246292114
iTRAQ2	Carnitine O-palmitoyltransferase 2. mitochondrial precursor (EC 2.3.1.21) (Carnitine palmitoyltrans	P23786	CPT2	3	100	-0.4276716113090515	0.3284514248371124	-0.450437992811203	0.5496581792831421
iTRAQ2	Aldehyde dehydrogenase family 7 member A1 (EC 1.2.1.3) (Antiquitin-1) - Homo sapiens (Human)	P49419	AL7A1	2	100	-0.434827595949173	0.6332640051841736	-0.021061917766928673	-0.17737451195716858
iTRAQ2	Succinyl-CoA:3-ketoacid-coenzyme A transferase 1. mitochondrial precursor (EC 2.8.3.5) (Somatic-typ	P55809	SCOT	4	100	-0.023509107530117035	0.16436675190925598	-0.007322383113205433	-0.1335352659225464
iTRAQ2	NADH dehydrogenase [ubiquinone] 1 alpha subcomplex subunit 6 (EC 1.6.5.3) (EC 1.6.99.3) (NADH-ubiqu	P56556	NDUA6	4	100	-0.01982404850423336	0.11201532185077667	-0.30154043436050415	0.2093491554260254
iTRAQ2	Guanine nucleotide-binding protein G(I)/G(S)/G(O) gamma-2 subunit precursor (G gamma-I) - Homo sapi	P59768	GBG2	3	100	-0.2628715932369232	-0.18323668837547302	0.38383686542510986	0.06227143481373787
iTRAQ2	Neutral alpha-glucosidase AB precursor (EC 3.2.1.84) (Glucosidase II subunit alpha) - Homo sapiens	Q14697	GANAB	4	100	-0.20935775339603424	-0.03221367672085762	0.13304489850997925	0.10852653533220291
iTRAQ2	[Pyruvate dehydrogenase [lipoamide]] kinase isozyme 3. mitochondrial precursor (EC 2.7.11.2) (Pyruv	Q15120	PDK3	2	100	-0.04966093227267265	0.2969922721385956	-0.3336508870124817	0.08631955832242966
iTRAQ2	Transmembrane protein 65 - Homo sapiens (Human)	Q6PI78	TMM65	3	100	0.09836240112781525	0.05652376264333725	-0.4481458365917206	0.2932596504688263
iTRAQ2	p53-associated parkin-like cytoplasmic protein (UbcH7-associated protein 1) - Homo sapiens (Human)	Q8IWT3	PARC	3	100	-0.030912170186638832	0.15121830999851227	0.07649849355220795	-0.19680464267730713
iTRAQ2	Nesprin-2 (Nuclear envelope spectrin repeat protein 2) (Syne-2) (Synaptic nuclear envelope protein	Q8WXH0	SYNE2	3	100	0.23061113059520721	-0.10094346106052399	-0.26774176955223083	0.1380741000175476
iTRAQ2	Protocadherin-16 precursor (Dachsous 1) (Cadherin-19) (Fibroblast cadherin 1) - Homo sapiens (Human	Q96JQ0	PCD16	2	100	-0.247016042470932	0.10889261960983276	0.2459835559129715	-0.10786012560129166
iTRAQ2	Calcineurin subunit B isoform 2 (Protein phosphatase 2B regulatory subunit 2) (Protein phosphatase	Q96LZ3	CANB2	2	99.987	0.19900712370872498	-0.49629831314086914	0.30993515253067017	-0.012643970549106598
iTRAQ2	Interleukin-25 precursor (IL-25) (Interleukin-17E) (IL-17E) - Homo sapiens (Human)	Q9H293	IL25	2	99.983	-0.4180801510810852	0.5029373168945312	0.0035688539501279593	-0.08842598646879196
iTRAQ2	NADH dehydrogenase [ubiquinone] 1 alpha subcomplex subunit 13 (EC 1.6.5.3) (EC 1.6.99.3) (NADH-ubiq	Q9P0J0	NDUAD	4	100	0.1900707334280014	-0.015779787674546242	-0.3535730540752411	0.17928211390972137
iTRAQ2	GC-rich sequence DNA-binding factor homolog - Homo sapiens (Human)	Q9Y5B6	GCFC	2	99.999	-0.10105990618467331	0.028339652344584465	0.17803524434566498	-0.10531498491764069
iTRAQ2	Vacuolar ATP synthase subunit D (EC 3.6.3.14) (V-ATPase D subunit) (Vacuolar proton pump D subunit)	Q9Y5K8	VATD	4	100	-0.04665488749742508	0.15094609558582306	0.08175738900899887	-0.18604859709739685
iTRAQ2	Voltage-dependent L-type calcium channel subunit beta-4 (CAB4) (Calcium channel voltage-dependent s	O00305	CACB4	3	100	-0.12068694084882736	-0.18560098111629486	0.35866478085517883	-0.05237685516476631
iTRAQ2	Desmuslin - Homo sapiens (Human)	O15061	DMN	3	100	0.35547173023223877	0.04744294658303261	-0.38708069920539856	-0.015833977609872818
iTRAQ2	Protein NipSnap2 (Glioblastoma amplified sequence) - Homo sapiens (Human)	O75323	NIPS2	3	100	-0.424232542514801	0.5225059390068054	-0.6481888294219971	0.5499154329299927
iTRAQ2	Probable ubiquitin ligase protein MYCBP2 (EC 6.3.2.-) (Myc-binding protein 2) (Protein associated w	O75592	MYCB2	2	100	0.07661531865596771	0.22887231409549713	-0.10224304348230362	-0.20324458181858063
iTRAQ2	Potassium voltage-gated channel subfamily A member 2 (Voltage-gated potassium channel subunit Kv1.2	P16389	KCNA2	2	99.985	-0.13688352704048157	0.16707877814769745	-0.045871589332818985	0.015676332637667656
iTRAQ2	Aspartate aminotransferase. cytoplasmic (EC 2.6.1.1) (Transaminase A) (Glutamate oxaloacetate trans	P17174	AATC	2	99.983	-0.19654005765914917	-0.0903453603386879	0.6032251119613647	-0.3163397014141083
iTRAQ2	Vacuolar ATP synthase subunit C (EC 3.6.3.14) (V-ATPase C subunit) (Vacuolar proton pump C subunit)	P21283	VATC	4	100	-0.057295702397823334	0.013828514143824577	0.2624620199203491	-0.2189948409795761
iTRAQ2	Laminin alpha-2 chain precursor (Laminin M chain) (Merosin heavy chain) - Homo sapiens (Human)	P24043	LAMA2	2	99.998	0.6346405744552612	-0.6335783004760742	-0.7968022227287292	0.7957399487495422
iTRAQ2	Cytosol aminopeptidase (EC 3.4.11.1) (Leucine aminopeptidase) (LAP) (Leucyl aminopeptidase) (Prolin	P28838	AMPL	2	100	-0.2323901504278183	0.09277709573507309	0.14178875088691711	-0.002175708068534732
iTRAQ2	Delta-1-pyrroline-5-carboxylate dehydrogenase. mitochondrial precursor (EC 1.5.1.12) (P5C dehydroge	P30038	AL4A1	2	99.999	0.02133338898420334	-0.01648976095020771	-0.014968707226216793	0.01012507826089859
iTRAQ2	60S ribosomal protein L15 - Homo sapiens (Human)	P61313	RL15	2	99.996	-0.19875703752040863	0.09074690192937851	-0.039528634399175644	0.14753876626491547
iTRAQ2	Serine/threonine-protein phosphatase 2A catalytic subunit beta isoform (EC 3.1.3.16) (PP2A-beta) -	P62714	PP2AB	3	100	-0.06411959230899811	-0.034496475011110306	0.28782734274864197	-0.18921127915382385
iTRAQ2	Guanine nucleotide-binding protein G(I)/G(S)/G(O) gamma-3 subunit precursor - Homo sapiens (Human)	P63215	GBG3	3	100	-0.04727447032928467	-0.20205974578857422	0.47052478790283203	-0.22119055688381195
iTRAQ2	Tight junction protein ZO-1 (Zonula occludens 1 protein) (Zona occludens 1 protein) (Tight junction	Q07157	ZO1	4	100	-0.06113894283771515	0.23107047379016876	-0.09353256225585938	-0.07639896869659424
iTRAQ2	Apical-like protein (Protein APXL) - Homo sapiens (Human)	Q13796	APXL	2	100	-0.29895690083503723	0.1144694834947586	0.054799702018499374	0.12968771159648895
iTRAQ2	Copine-8 (Copine VIII) - Homo sapiens (Human)	Q86YQ8	CPNE8	2	100	-0.20002226531505585	0.16830512881278992	-0.08818698674440384	0.11990412324666977
iTRAQ2	Regulatory-associated protein of mTOR (Raptor) (P150 target of rapamycin (TOR)-scaffold protein) -	Q8N122	RPTOR	2	99.998	-0.18983598053455353	0.1870758980512619	0.42877691984176636	-0.42601683735847473
iTRAQ2	Microtubule-actin cross-linking factor 1. isoform 4 - Homo sapiens (Human)	Q96PK2	MACF4	4	100	0.48071399331092834	-0.29726874828338623	0.06911811232566833	-0.25256332755088806
iTRAQ2	Microtubule-associated proteins 1A/1B light chain 3B precursor (Microtubule-associated protein 1 li	Q9GZQ8	MLP3B	2	99.816	0.12809406220912933	0.08992542326450348	0.07492966204881668	-0.2929491400718689
iTRAQ2	Spectrin beta chain. brain 3 (Spectrin. non-erythroid beta chain 3) (Beta-IV spectrin) - Homo sapie	Q9H254	SPTN4	2	100	-0.27707523107528687	-0.06328655034303665	0.313548743724823	0.026813039556145668
iTRAQ2	Acyl-CoA dehydrogenase family member 9. mitochondrial precursor (EC 1.3.99.-) (ACAD-9) - Homo sapie	Q9H845	ACAD9	4	100	-0.2362528294324875	0.36208412051200867	-0.16672948002815247	0.04089820757508278
iTRAQ2	Transmembrane protein 16H - Homo sapiens (Human)	Q9HCE9	TM16H	2	99.969	0.2333153486251831	0.11745259165763855	-0.332747220993042	-0.01802070252597332
iTRAQ2	1-acyl-sn-glycerol-3-phosphate acyltransferase epsilon (EC 2.3.1.51) (1-AGP acyltransferase 5) (1-A	Q9NUQ2	PLCE	5	100	-0.10045725107192993	0.07266436517238617	-0.2702130079269409	0.2980058789253235
iTRAQ2	Peroxisomal sarcosine oxidase (EC 1.5.3.1) (PSO) (L-pipecolate oxidase) (EC 1.5.3.7) (L-pipecolic a	Q9P0Z9	SOX	2	100	-0.42816945910453796	0.12518727779388428	0.08838202059268951	0.21460016071796417
iTRAQ2	DnaJ homolog subfamily B member 11 precursor (ER-associated dnaJ protein 3) (ErJ3) (ER-associated H	Q9UBS4	DNJBB	2	99.958	0.20030857622623444	-0.0673418864607811	-0.2813568115234375	0.14839012920856476
iTRAQ2	Neuronal-specific septin-3 - Homo sapiens (Human)	Q9UH03	SEPT3	4	100	-0.18265679478645325	0.10416921228170395	0.4022093415260315	-0.3237217664718628
iTRAQ2	Vacuolar ATP synthase subunit H (EC 3.6.3.14) (V-ATPase H subunit) (Vacuolar proton pump subunit H)	Q9UI12	VATH	2	99.998	-0.21241499483585358	0.09931149333715439	0.35871729254722595	-0.24561379849910736
iTRAQ2	C-jun-amino-terminal kinase-interacting protein 3 (JNK-interacting protein 3) (JIP-3) (JNK MAP kina	Q9UPT6	JIP3	3	100	0.0025572089944034815	-0.001059088041074574	-0.16399282217025757	0.1624946892261505
iTRAQ2	Protocadherin beta 15 precursor (PCDH-beta15) - Homo sapiens (Human)	Q9Y5E8	PCDBF	2	99.998	0.3208737373352051	-0.3738824427127838	-0.1386619657278061	0.19167065620422363
iTRAQ2	Astrotactin-1 precursor - Homo sapiens (Human)	O14525	ASTN	3	100	0.03644680976867676	-0.034700822085142136	-0.11984316259622574	0.11809717118740082
iTRAQ2	Unc-13 homolog B (Munc13-2) (munc13) - Homo sapiens (Human)	O14795	UN13B	2	100	0.2650781571865082	-0.06589722633361816	-0.06261704862117767	-0.13656388223171234
iTRAQ2	Actin-related protein 2/3 complex subunit 3 (ARP2/3 complex 21 kDa subunit) (p21-ARC) - Homo sapien	O15145	ARPC3	2	100	-0.027450429275631905	-0.019356148317456245	0.09105357527732849	-0.04424700140953064
iTRAQ2	Rho-GTPase-activating protein 6 (Rho-type GTPase-activating protein RhoGAPX-1) - Homo sapiens (Huma	O43182	RHG06	2	99.943	-0.017826417461037636	-0.08874767273664474	0.2889419496059418	-0.18236786127090454
iTRAQ2	Heat shock 70 kDa protein 12A - Homo sapiens (Human)	O43301	HS12A	2	99.99	-0.05031481385231018	0.1232052743434906	0.26275205612182617	-0.3356425166130066
iTRAQ2	Catenin delta-1 (p120 catenin) (p120(ctn)) (Cadherin-associated Src substrate) (CAS) (p120(cas)) -	O60716	CTND1	2	99.934	0.20032159984111786	-0.18902955949306488	-0.059906937181949615	0.04861490800976753
iTRAQ2	NADH dehydrogenase [ubiquinone] iron-sulfur protein 7. mitochondrial precursor (EC 1.6.5.3) (EC 1.6	O75251	NDUS7	2	99.965	0.19401153922080994	-0.4010096490383148	0.005113971885293722	0.20188413560390472
iTRAQ2	Diacylglycerol kinase iota (EC 2.7.1.107) (Diglyceride kinase iota) (DGK-iota) (DAG kinase iota) -	O75912	DGKI	2	99.998	-0.25730791687965393	-0.20679879188537598	0.7133213877677917	-0.24921469390392303
iTRAQ2	Lymphocyte antigen Ly-6H precursor - Homo sapiens (Human)	O94772	LY6H	2	99.874	-0.07720483094453812	-0.048904724419116974	0.40970152616500854	-0.28359195590019226
iTRAQ2	NADH dehydrogenase [ubiquinone] 1 beta subcomplex subunit 8. mitochondrial precursor (EC 1.6.5.3) (	O95169	NDUB8	2	100	0.1400860846042633	0.008967923931777477	-0.1311255544424057	-0.017928462475538254
iTRAQ2	Glucose-6-phosphate isomerase (EC 5.3.1.9) (GPI) (Phosphoglucose isomerase) (PGI) (Phosphohexose is	P06744	G6PI	3	100	-0.026491394266486168	-0.0062410482205450535	0.10687800496816635	-0.07414556294679642
iTRAQ2	Insulin receptor-related protein precursor (EC 2.7.10.1) (IRR) (IR-related receptor) [Contains: Ins	P14616	INSRR	2	100	-0.3419799506664276	0.40415647625923157	-0.6912778615951538	0.6291013360023499
iTRAQ2	Integrin beta-4 precursor (GP150) (CD104 antigen) - Homo sapiens (Human)	P16144	ITB4	2	99.999	-0.5094612836837769	0.27716904878616333	-0.11679838597774506	0.3490906059741974
iTRAQ2	Isovaleryl-CoA dehydrogenase. mitochondrial precursor (EC 1.3.99.10) (IVD) - Homo sapiens (Human)	P26440	IVD	2	100	-0.46865779161453247	0.18946443498134613	0.09689858555793762	0.18229477107524872
iTRAQ2	Serine/threonine-protein phosphatase 2A 65 kDa regulatory subunit A alpha isoform (PP2A. subunit A.	P30153	2AAA	3	100	-0.22084544599056244	-0.10817107558250427	0.2608843147754669	0.06813221424818039
iTRAQ2	Pyrroline-5-carboxylate reductase 1 (EC 1.5.1.2) (P5CR 1) (P5C reductase 1) - Homo sapiens (Human)	P32322	P5CR1	3	100	-0.3827957510948181	0.4160742163658142	-0.7952677607536316	0.7619892954826355
iTRAQ2	Ubiquitin carboxyl-terminal hydrolase 5 (EC 3.1.2.15) (Ubiquitin thioesterase 5) (Ubiquitin-specifi	P45974	UBP5	4	100	-0.005735487211495638	0.023885145783424377	0.21934138238430023	-0.23749104142189026
iTRAQ2	Transcriptional regulator ATRX (EC 3.6.1.-) (ATP-dependent helicase ATRX) (X-linked helicase II) (X	P46100	ATRX	2	100	-0.9652521014213562	0.4931986331939697	-0.15227355062961578	0.6243270039558411
iTRAQ2	40S ribosomal protein S9 - Homo sapiens (Human)	P46781	RS9	3	100	-0.2885389029979706	-0.20811085402965546	-0.16409830749034882	0.6607480645179749
iTRAQ2	Dolichyl-diphosphooligosaccharide--protein glycosyltransferase subunit STT3A (EC 2.4.1.119) (Oligos	P46977	STT3A	3	100	-0.26186901330947876	0.05481886491179466	-0.2295711785554886	0.4366213083267212
iTRAQ2	Afadin (Protein AF-6) - Homo sapiens (Human)	P55196	AFAD	2	99.945	0.12357400357723236	0.05918057635426521	0.12015529721975327	-0.30290988087654114
iTRAQ2	ATP synthase f chain. mitochondrial (EC 3.6.3.14) - Homo sapiens (Human)	P56134	ATPK	2	99.97	-0.32558801770210266	0.2662715017795563	-0.757759690284729	0.8170762062072754
iTRAQ2	40S ribosomal protein S13 - Homo sapiens (Human)	P62277	RS13	2	100	-0.13729271292686462	-0.09142753481864929	-0.03496897965669632	0.26368921995162964
iTRAQ2	Thymosin beta-4 (T beta 4) (Fx) [Contains: Hematopoietic system regulatory peptide (Seraspenide)] -	P62328	TYB4	2	99.999	-0.6575443744659424	0.5368521809577942	0.3691827654838562	-0.2484906017780304
iTRAQ2	60S ribosomal protein L24 (Ribosomal protein L30) - Homo sapiens (Human)	P83731	RL24	3	100	-0.1604909896850586	-0.017781732603907585	-0.12756375968456268	0.3058364689350128
iTRAQ2	Rho-related GTP-binding protein RhoG precursor - Homo sapiens (Human)	P84095	RHOG	2	100	-0.016386864706873894	-0.09352876245975494	0.15248090028762817	-0.04256528243422508
iTRAQ2	Transcriptional activator protein Pur-alpha (Purine-rich single-stranded DNA-binding protein alpha)	Q00577	PURA	3	100	0.11789561063051224	-0.7925965189933777	0.5509282946586609	0.12377262860536575
iTRAQ2	Leukocyte surface antigen CD47 precursor (Integrin-associated protein) (IAP) (Antigenic surface det	Q08722	CD47	2	100	-0.10138184577226639	-0.4970932900905609	0.5238513946533203	0.07462374120950699
iTRAQ2	Chromodomain helicase-DNA-binding protein 3 (EC 3.6.1.-) (ATP-dependent helicase CHD3) (CHD-3) (Mi-	Q12873	CHD3	2	99.999	-0.10691680014133453	0.5982590317726135	-0.46544161438941956	-0.025900619104504585
iTRAQ2	Splicing factor 3B subunit 2 (Spliceosome-associated protein 145) (SAP 145) (SF3b150) (Pre-mRNA-spl	Q13435	SF3B2	2	99.872	-0.1474764198064804	0.1307937502861023	0.1780773252248764	-0.16139467060565948
iTRAQ2	Metaxin-1 - Homo sapiens (Human)	Q13505	MTX1	2	99.999	0.28184086084365845	-0.39409705996513367	-0.023708490654826164	0.13596470654010773
iTRAQ2	Lysosome membrane protein 2 (Lysosome membrane protein II) (LIMP II) (Scavenger receptor class B me	Q14108	SCRB2	2	100	-0.6728110313415527	0.32748669385910034	-0.5657062530517578	0.9110305905342102
iTRAQ2	Protein KIAA0152 precursor - Homo sapiens (Human)	Q14165	K0152	2	100	-0.27015694975852966	0.10072922706604004	-0.006514846812933683	0.1759425699710846
iTRAQ2	Cadherin-related tumor suppressor homolog precursor (Protein fat homolog) - Homo sapiens (Human)	Q14517	FATH	2	100	-0.06970848888158798	-0.1506638526916504	0.46433335542678833	-0.24396103620529175
iTRAQ2	Hydroxyacyl-coenzyme A dehydrogenase. mitochondrial precursor (EC 1.1.1.35) (Short chain 3-hydroxya	Q16836	HCDH	2	99.969	-0.14461149275302887	0.6212590336799622	-0.4251294434070587	-0.05151806399226189
iTRAQ2	Sarcalumenin precursor - Homo sapiens (Human)	Q86TD4	SRCA	2	99.999	-0.726295530796051	-0.007919762283563614	1.1358039379119873	-0.4015886187553406
iTRAQ2	Probable G-protein coupled receptor 111 (G-protein coupled receptor PGR20) - Homo sapiens (Human)	Q8IZF7	GP111	2	99.914	0.33384719491004944	-0.12400386482477188	-0.31316879391670227	0.10332547873258591
iTRAQ2	Abnormal spindle-like microcephaly-associated protein (Abnormal spindle protein homolog) (Asp homol	Q8IZT6	ASPM	2	100	0.26338937878608704	-0.16694597899913788	-0.22618933022022247	0.1297459453344345
iTRAQ2	Protein C9orf126 - Homo sapiens (Human)	Q8N9R8	CI126	2	99.987	-0.09999968111515045	0.13520285487174988	0.17993782460689545	-0.21514099836349487
iTRAQ2	Uncharacterized protein C6orf60 - Homo sapiens (Human)	Q8NB25	CF060	2	99.997	0.5052432417869568	-0.4702777862548828	-0.20702552795410156	0.172060027718544
iTRAQ2	Chromodomain helicase-DNA-binding protein 5 (EC 3.6.1.-) (ATP-dependent helicase CHD5) (CHD-5) - Ho	Q8TDI0	CHD5	3	99.997	-0.10311894863843918	0.143240824341774	0.2410958707332611	-0.2812177240848541
iTRAQ2	Mitochondrial carrier triple repeat 1 - Homo sapiens (Human)	Q9H1U9	MCAR1	3	100	0.11892050504684448	0.20598173141479492	-0.22136932611465454	-0.10353291034698486
iTRAQ2	Thioredoxin domain-containing protein 1 precursor (Transmembrane Trx-related protein) (Thioredoxin-	Q9H3N1	TXND1	2	99.987	-0.3119560778141022	0.10803826153278351	0.035472624003887177	0.16844519972801208
iTRAQ2	Optic atrophy 3 protein - Homo sapiens (Human)	Q9H6K4	OPA3	4	100	-0.20033800601959229	0.3072023093700409	-0.10426472872495651	-0.0025995809119194746
iTRAQ2	Nuclear receptor coactivator 5 (NCoA-5) (Coactivator independent of AF-2) (CIA) - Homo sapiens (Hum	Q9HCD5	NCOA5	2	100	-0.36368077993392944	0.25921833515167236	0.28658488392829895	-0.18212243914604187
iTRAQ2	Seryl-tRNA synthetase. mitochondrial precursor (EC 6.1.1.11) (Serine--tRNA ligase) (SerRSmt) - Homo	Q9NP81	SYSM	3	100	-0.4145206809043884	0.19842295348644257	-0.3417165279388428	0.5578142404556274
iTRAQ2	Matrix-remodelling-associated protein 5 precursor (Adhesion protein with leucine-rich repeats and i	Q9NR99	MXRA5	3	100	-0.20019279420375824	0.3720053732395172	0.08431953936815262	-0.2561320960521698
iTRAQ2	DnaJ homolog subfamily C member 11 - Homo sapiens (Human)	Q9NVH1	DCJ11	3	100	-0.04340416193008423	-0.2710091173648834	-0.10179214179515839	0.41620543599128723
iTRAQ2	ADP-ribosylation factor-like protein 8B (ADP-ribosylation factor-like protein 10C) (Novel small G p	Q9NVJ2	ARL8B	2	100	-0.25610825419425964	0.29350388050079346	0.33820271492004395	-0.37559834122657776
iTRAQ2	EH-domain-containing protein 3 - Homo sapiens (Human)	Q9NZN3	EHD3	2	99.998	-0.12479310482740402	0.15630242228507996	0.3398911654949188	-0.37140047550201416
iTRAQ2	ADAM 22 precursor (A disintegrin and metalloproteinase domain 22) (Metalloproteinase-like. disinteg	Q9P0K1	ADA22	3	100	-0.04665977880358696	-0.10101872682571411	0.006819451227784157	0.14085905253887177
iTRAQ2	Ankyrin repeat and FYVE domain-containing protein 1 (Ankyrin repeats hooked to a zinc finger motif)	Q9P2R3	ANFY1	2	100	-0.12036310881376266	0.18635214865207672	-0.3630828261375427	0.29709377884864807
iTRAQ2	Plexin-A1 precursor (Semaphorin receptor NOV) - Homo sapiens (Human)	Q9UIW2	PLXA1	3	100	-0.36355748772621155	0.35721641778945923	0.37520891427993774	-0.3688678443431854
iTRAQ2	Intercellular adhesion molecule 5 precursor (ICAM-5) (Telencephalin) - Homo sapiens (Human)	Q9UMF0	ICAM5	2	100	0.10431259125471115	-0.09341950714588165	-0.2174055427312851	0.206512451171875
iTRAQ2	5-azacytidine-induced protein 1 (Pre-acrosome localization protein 1) (Centrosomal protein of 131 k	Q9UPN4	AZI1	2	99.995	0.0930674597620964	-0.21669237315654755	0.30624082684516907	-0.18261592090129852
iTRAQ2	AT-rich interactive domain-containing protein 1A (ARID domain-containing protein 1A) (SWI/SNF-relat	O14497	ARI1A	2	99.786	0.011835006065666676	-0.6913768649101257	0.5364489555358887	0.14309294521808624
iTRAQ2	Citron Rho-interacting kinase (EC 2.7.11.1) (CRIK) (Rho-interacting. serine/threonine-protein kinas	O14578	CTRO	2	99.999	0.12912850081920624	0.30198901891708374	-0.4701833128929138	0.03906578570604324
iTRAQ2	Guanine nucleotide exchange factor DBS (DBL's big sister) (MCF2-transforming sequence-like protein)	O15068	MCF2L	2	99.278	0.006432104855775833	-0.03791018947958946	0.2320113182067871	-0.20053322613239288
iTRAQ2	Actin-related protein 2/3 complex subunit 2 (ARP2/3 complex 34 kDa subunit) (p34-ARC) - Homo sapien	O15144	ARPC2	3	99.991	0.10016129165887833	-0.6103107929229736	0.375917911529541	0.13423162698745728
iTRAQ2	Ataxin-7 (Spinocerebellar ataxia type 7 protein) - Homo sapiens (Human)	O15265	ATX7	2	99.957	0.3652958273887634	0.06000964716076851	-0.12540635466575623	-0.2998991310596466
iTRAQ2	Importin-8 (Imp8) (Ran-binding protein 8) (RanBP8) - Homo sapiens (Human)	O15397	IPO8	3	99.981	-0.11343992501497269	0.37600159645080566	-0.43737566471099854	0.17481401562690735
iTRAQ2	NADH dehydrogenase [ubiquinone] iron-sulfur protein 5 (EC 1.6.5.3) (EC 1.6.99.3) (NADH-ubiquinone o	O43920	NDUS5	2	100	0.20971298217773438	-0.00919109396636486	-0.31039056181907654	0.10986867547035217
iTRAQ2	TBC1 domain family member 12 - Homo sapiens (Human)	O60347	TBC12	2	99.999	0.08678946644067764	-0.5656431317329407	-0.008344653993844986	0.4871982932090759
iTRAQ2	Slit homolog 3 protein precursor (Slit-3) (Multiple epidermal growth factor-like domains 5) - Homo	O75094	SLIT3	2	99.998	0.3076969385147095	-0.786798357963562	0.39735060930252075	0.08175081759691238
iTRAQ2	Tubulin polymerization-promoting protein (TPPP) (25 kDa brain-specific protein) (p25-alpha) (p24) (	O94811	P25A	2	100	0.30077093839645386	-0.0923101007938385	-0.12449443340301514	-0.08396641165018082
iTRAQ2	NADH dehydrogenase [ubiquinone] 1 alpha subcomplex subunit 10. mitochondrial precursor (EC 1.6.5.3)	O95299	NDUAA	3	100	-0.6060507297515869	0.2387281358242035	-0.07462809979915619	0.4419507086277008
iTRAQ2	Mitochondrial uncoupling protein 4 (UCP 4) (Solute carrier family 25 member 27) - Homo sapiens (Hum	O95847	UCP4	2	99.844	0.0682532861828804	0.11217139661312103	-0.14598220586776733	-0.0344424732029438
iTRAQ2	Proto-oncogene tyrosine-protein kinase Yes (EC 2.7.10.2) (p61-Yes) (c-Yes) - Homo sapiens (Human)	P07947	YES	3	99.994	-0.08600684255361557	0.13993991911411285	0.06884914636611938	-0.12278222292661667
iTRAQ2	Receptor-type tyrosine-protein phosphatase F precursor (EC 3.1.3.48) (LAR protein) (Leukocyte antig	P10586	PTPRF	3	99.977	0.04898226633667946	-0.17397500574588776	-0.05908617377281189	0.18407891690731049
iTRAQ2	Clusterin precursor (Complement-associated protein SP-40.40) (Complement cytolysis inhibitor) (CLI)	P10909	CLUS	3	100	-0.30696165561676025	0.2736322283744812	-0.17370551824569702	0.20703494548797607
iTRAQ2	Glucosidase 2 subunit beta precursor (Glucosidase II subunit beta) (Protein kinase C substrate. 60.	P14314	GLU2B	2	100	-0.4272497594356537	0.2576475441455841	0.06810729205608368	0.1014949306845665
iTRAQ2	Neurotrophin-5 precursor (NT-5) (Neutrophic factor 5) (Neurotrophin-4) (NT-4) (Neutrophic factor 4)	P34130	NT5	2	99.718	0.16972662508487701	-0.07316217571496964	0.36539483070373535	-0.4619593024253845
iTRAQ2	Dolichyl-diphosphooligosaccharide--protein glycosyltransferase 48 kDa subunit precursor (EC 2.4.1.1	P39656	OST48	2	100	-0.494284987449646	0.2008562684059143	-0.10341769456863403	0.3968464136123657
iTRAQ2	Methylenetetrahydrofolate reductase (EC 1.5.1.20) - Homo sapiens (Human)	P42898	MTHR	2	99.911	0.13026271760463715	0.13453811407089233	-0.34081077575683594	0.07600993663072586
iTRAQ2	E3 ubiquitin-protein ligase NEDD4 (EC 6.3.2.-) - Homo sapiens (Human)	P46934	NEDD4	2	99.983	0.09411454200744629	0.3054947555065155	-0.3626953959465027	-0.036913905292749405
iTRAQ2	Lipopolysaccharide-responsive and beige-like anchor protein (CDC4-like protein) (Beige-like protein	P50851	LRBA	3	99.997	-0.5033765435218811	0.5550545454025269	-0.26016247272491455	0.2084844708442688
iTRAQ2	C-terminal-binding protein 2 (CtBP2) - Homo sapiens (Human)	P56545	CTBP2	2	99.926	0.02047230675816536	0.11543960869312286	0.22092662751674652	-0.35683855414390564
iTRAQ2	Serine/threonine-protein phosphatase PP1-alpha catalytic subunit (EC 3.1.3.16) (PP-1A) - Homo sapie	P62136	PP1A	3	100	-0.11258075386285782	-0.07168234139680862	0.25529518723487854	-0.0710320994257927
iTRAQ2	HERV-K_19p13.11 provirus ancestral Pol protein (HERV-K113 Pol protein) [Includes: Reverse transcrip	P63132	POK5	2	99.743	0.08770348876714706	0.28168827295303345	0.20133551955223083	-0.5707272887229919
iTRAQ2	Low-density lipoprotein receptor-related protein 2 precursor (Megalin) (Glycoprotein 330) (gp330) -	P98164	LRP2	2	99.995	0.6584505438804626	0.08081918954849243	-1.3721601963043213	0.6328904628753662
iTRAQ2	DnaJ homolog subfamily C member 3 (Interferon-induced. double-stranded RNA-activated protein kinase	Q13217	DNJC3	2	99.999	0.4154219627380371	-0.2132241278886795	-0.4146849811077118	0.21248716115951538
iTRAQ2	Cytoskeleton-associated protein 5 (Colonic and hepatic tumor over-expressed protein) (Ch-TOG protei	Q14008	CKAP5	2	99.997	-0.24139168858528137	0.030096089467406273	0.0399063415825367	0.17138925194740295
iTRAQ2	Protein LAP4 (Protein scribble homolog) (hScrib) - Homo sapiens (Human)	Q14160	LAP4	3	99.97	-0.031018594279885292	0.04833116754889488	-0.03801411762833595	0.020701546221971512
iTRAQ2	Zinc finger MYM-type protein 3 (Zinc finger protein 261) - Homo sapiens (Human)	Q14202	ZMYM3	3	99.987	-0.02545005828142166	-0.018134716898202896	0.022668855264782906	0.020915919914841652
iTRAQ2	Serum paraoxonase/arylesterase 2 (EC 3.1.1.2) (EC 3.1.8.1) (PON 2) (Serum aryldialkylphosphatase 2)	Q15165	PON2	2	99.997	-0.4327840209007263	-0.5529742240905762	-0.38337185978889465	1.3691301345825195
iTRAQ2	Syntaxin-binding protein 2 (Unc-18 homolog 2) (Unc-18B) (Unc18-2) - Homo sapiens (Human)	Q15833	STXB2	2	100	-0.23588910698890686	0.15429586172103882	0.35091081261634827	-0.2693175673484802
iTRAQ2	Discoidin domain-containing receptor 2 precursor (EC 2.7.10.1) (Discoidin domain receptor 2) (Recep	Q16832	DDR2	2	99.7	0.10024545341730118	-0.09449738264083862	0.13743193447589874	-0.1431800127029419
iTRAQ2	Zinc finger protein 518 - Homo sapiens (Human)	Q6AHZ1	ZN518	2	99.999	-0.008385256864130497	0.35724160075187683	0.07650727778673172	-0.42536360025405884
iTRAQ2	Netrin receptor UNC5D precursor (Unc-5 homolog D) (Unc-5 homolog 4) - Homo sapiens (Human)	Q6UXZ4	UNC5D	2	99.991	-0.07733283191919327	0.3744138479232788	-0.29737991094589233	2.989020140375942E-4
iTRAQ2	Ubiquitin carboxyl-terminal hydrolase 51 (EC 3.1.2.15) (Ubiquitin thioesterase 51) (Ubiquitin-speci	Q70EK9	UBP51	2	99.822	0.27674615383148193	-0.07926936447620392	-0.3780655562877655	0.18058878183364868
iTRAQ2	Mitochondrial antiviral signaling protein (Interferon-beta promoter stimulator protein 1) (IPS-1) (	Q7Z434	MAVS	2	100	-1.387516975402832	0.9147736430168152	-1.0661343336105347	1.5388776063919067
iTRAQ2	Rab effector MyRIP (Myosin-VIIa- and Rab-interacting protein) (Exophilin-8) (Slp homolog lacking C2	Q8NFW9	MYRIP	3	99.985	0.03208792582154274	0.13202720880508423	0.03766902908682823	-0.2017841637134552
iTRAQ2	Piwi-like protein 2 - Homo sapiens (Human)	Q8TC59	PIWL2	3	99.996	0.1796194165945053	-0.025506874546408653	0.1434599757194519	-0.297572523355484
iTRAQ2	Alstrom syndrome protein 1 - Homo sapiens (Human)	Q8TCU4	ALMS1	3	99.999	0.2049441933631897	-0.18285629153251648	-0.0024565819185227156	-0.01963132433593273
iTRAQ2	Polycystic kidney and hepatic disease 1 precursor (Fibrocystin) (Polyductin) (Tigmin) - Homo sapien	Q8TCZ9	PKHD1	4	100	0.09138333052396774	0.1574942022562027	-0.27993088960647583	0.03105335123836994
iTRAQ2	Junctophilin-3 (Junctophilin type 3) (JP-3) - Homo sapiens (Human)	Q8WXH2	JPH3	2	99.999	-0.027125615626573563	-0.08784033358097076	0.2798028588294983	-0.16483691334724426
iTRAQ2	Forkhead box protein D4-like 4 (Forkhead box protein D4B) (Myeloid factor-gamma) - Homo sapiens (Hu	Q8WXT5	FX4L4	2	100	0.0025039759930223227	-0.5899566411972046	0.4000488221645355	0.1874038130044937
iTRAQ2	Transportin-1 (Importin beta-2) (Karyopherin beta-2) (M9 region interaction protein) (MIP) - Homo s	Q92973	TNPO1	2	99.994	0.6499415040016174	-0.319362998008728	0.5599122643470764	-0.8904907703399658
iTRAQ2	Hook homolog 2 (h-hook2) (hHK2) - Homo sapiens (Human)	Q96ED9	HOOK2	2	99.223	0.1845507174730301	0.10416986048221588	-0.04137907177209854	-0.24734149873256683
iTRAQ2	Msx2-interacting protein (SPEN homolog) (SMART/HDAC1-associated repressor protein) - Homo sapiens (	Q96T58	MINT	2	99.994	-0.11620192229747772	0.1319727897644043	0.09261927008628845	-0.10839013755321503
iTRAQ2	Ataxin-2 (Spinocerebellar ataxia type 2 protein) (Trinucleotide repeat-containing gene 13 protein)	Q99700	ATX2	2	99.9	-0.16417820751667023	0.06718567758798599	0.07887624204158783	0.018116295337677002
iTRAQ2	Dedicator of cytokinesis protein 9 (Cdc42 guanine nucleotide exchange factor zizimin 1) - Homo sapi	Q9BZ29	DOCK9	2	99.991	0.42681095004081726	-0.07666907459497452	-0.5464958548545837	0.1963539719581604
iTRAQ2	Multimerin-2 precursor (EMILIN-3) (Elastin microfibril interface located protein 3) (Elastin microf	Q9H8L6	MMRN2	2	99.996	0.6692986488342285	0.19414320588111877	-1.1169606447219849	0.2535187602043152
iTRAQ2	Probable histone-lysine N-methyltransferase ASH1L (EC 2.1.1.43) (ASH1-like protein) (Absent small a	Q9NR48	ASH1L	2	99.997	-0.06961549818515778	-0.4365115463733673	0.8025185465812683	-0.2963915169239044
iTRAQ2	Isoleucyl-tRNA synthetase. mitochondrial precursor (EC 6.1.1.5) (Isoleucine--tRNA ligase) (IleRS) -	Q9NSE4	SYIM	3	100	0.07991985231637955	-0.06012272462248802	-0.10560785979032516	0.08581073582172394
iTRAQ2	Protocadherin-10 precursor - Homo sapiens (Human)	Q9P2E7	PCD10	2	99.999	0.18864496052265167	-0.17157985270023346	0.08079265803098679	-0.0978577584028244
iTRAQ2	Bromodomain adjacent to zinc finger domain 2B (hWALp4) - Homo sapiens (Human)	Q9UIF8	BAZ2B	2	99.999	0.32070258259773254	-0.019651969894766808	-0.5680293440818787	0.26697874069213867
iTRAQ2	Ras-related protein Rab-21 - Homo sapiens (Human)	Q9UL25	RAB21	2	100	-0.3110126554965973	0.1256965845823288	0.38375991582870483	-0.19844384491443634
iTRAQ2	Disco-interacting protein 2 homolog C - Homo sapiens (Human)	Q9Y2E4	DIP2C	2	99.998	-0.27601924538612366	0.2767900228500366	0.12700755894184113	-0.12777835130691528
iTRAQ2	Band 4.1-like protein 3 (4.1B) (Differentially expressed in adenocarcinoma of the lung protein 1) (	Q9Y2J2	E41L3	2	99.998	-0.042227622121572495	-0.06865748763084412	0.249741792678833	-0.1388566792011261
iTRAQ2	Dystrobrevin alpha (Dystrobrevin-alpha) (Dystrophin-related protein 3) - Homo sapiens (Human)	Q9Y4J8	DTNA	2	99.978	0.14238674938678741	-0.2413681149482727	0.17505480349063873	-0.07607343047857285
iTRAQ2	RNA polymerase II subunit A C-terminal domain phosphatase (EC 3.1.3.16) (TFIIF-associating CTD phos	Q9Y5B0	CTDP1	2	99.756	0.2627832293510437	-0.11587696522474289	-0.3115798532962799	0.1646735817193985
[truncated: 1,360 more rows]
