# Supplementary material for: Gene Set Based Integrated Data Analysis Reveals Phenotypic Differences in a Brain Cancer Model
Source: PLoS One. 2013 Jul 9;8(7):e68288. doi: 10.1371/journal.pone.0068288 (PMC3706599; doi:10.1371/journal.pone.0068288)
Supplement: File S3 — Gene sets and results for the integrated approach applied to an independent Plasmodium falciparum pair of proteomics and transcriptomics data sets. (XLS) [file pone.0068288.s003.xls]

## Sheet: Top PR analyzed in MA
Top PR expressed sets analyzed in MA Mero data
Rank	Gene set name	Size	ES	NES	Nom-p value	FDR (%)
1	Ring_PR_expressed	63	0.8	1.18	0	7.7
2	Trohp_PR_expressed	77	0.75	1.12	0	8.2
3	Schiz_PR_expressed	64	0.73	1.08	0.02	10.37
4	Mero_PR_expressed	71	0.71	1.05	0.04	12.22
5	Gamete_PR_expressed	69	0.7	1.03	0.1	19.04
6	Gameto_PR_expressed	66	0.69	1.03	0.13	17.67
7	Sporo_PR_expressed	10	0.66	0.9	0.94	99.16
Top PR expressed sets analyzed in MA Ring data
Rank	Gene set name	Size	ES	NES	Nom-p value	FDR (%)
1	Trohp_PR_expressed	77	0.75	1.69	0	0.1
2	Ring_PR_expressed	63	0.72	1.61	0	0.2
3	Gameto_PR_expressed	66	0.71	1.58	0	0.13
4	Schiz_PR_expressed	64	0.68	1.51	0	0.13
5	Mero_PR_expressed	71	0.67	1.51	0	0.1
6	Gamete_PR_expressed	69	0.67	1.5	0	0.08
7	Sporo_PR_expressed	10	0.71	1.35	0.03	0.49
Top PR expressed sets analyzed in MA Troph data
Rank	Gene set name	Size	ES	NES	Nom-p value	FDR (%)
1	Schiz_PR_expressed	64	0.76	2.54	0	0
2	Trohp_PR_expressed	77	0.71	2.41	0	0
3	Mero_PR_expressed	71	0.69	2.32	0	0
4	Gamete_PR_expressed	69	0.68	2.29	0	0
5	Ring_PR_expressed	63	0.66	2.18	0	0
6	Gameto_PR_expressed	66	0.65	2.16	0	0
7	Sporo_PR_expressed	10	0.52	1.29	0.13	3.49
Top PR expressed sets analyzed in MA Schiz data
Rank	Gene set name	Size	ES	NES	Nom-p value	FDR (%)
1	Trohp_PR_expressed	77	0.75	1.69	0	0
2	Ring_PR_expressed	63	0.72	1.61	0	0.05
3	Gameto_PR_expressed	66	0.71	1.58	0	0.03
4	Schiz_PR_expressed	64	0.68	1.51	0	0.13
5	Mero_PR_expressed	71	0.67	1.51	0	0.1
6	Gamete_PR_expressed	69	0.67	1.5	0	0.08
7	Sporo_PR_expressed	10	0.71	1.35	0.03	0.41
PR: Proteomics data set
MA: Microarray data set
ES: GSEA Enrichment Score
NES: GSEA Normalized Enrichment Score
FDR: False Discovery Rate

## Sheet: Top MA analyzed in PR
Top MA expressed sets analyzed in PR Mero data
Rank	Gene set name	Size	ES	NES	Nom-p value	FDR (%)
1	Trohp_MA_expressed	158	0.88	1.05	0	0.7
2	Schiz_MA_expressed	138	0.87	1.05	0	0.55
3	Mero_MA_expressed	79	0.86	1.04	0.02	1.07
4	Ring_MA_expressed	131	0.86	1.04	0	0.85
5	Sporo_MA_expressed	89	0.85	1.02	0.04	3.26
6	Gameto_MA_expressed	124	0.84	1.01	0.26	25.17
Top MA expressed sets analyzed in PR Ring data
Rank	Gene set name	Size	ES	NES	Nom-p value	FDR (%)
1	Gameto_MA_expressed	124	0.88	1.07	0	0.3
2	Mero_MA_expressed	79	0.87	1.06	0	0.15
3	Schiz_MA_expressed	138	0.87	1.06	0	0.17
4	Trohp_MA_expressed	158	0.88	1.06	0	0.12
5	Ring_MA_expressed	131	0.87	1.06	0	0.1
6	Sporo_MA_expressed	89	0.86	1.05	0.01	0.38
Top MA expressed sets analyzed in PR Troph data
Rank	Gene set name	Size	ES	NES	Nom-p value	FDR (%)
1	Trohp_MA_expressed	158	0.87	1.06	0	0.6
2	Ring_MA_expressed	131	0.87	1.06	0	0.3
3	Mero_MA_expressed	79	0.85	1.04	0.02	0.93
4	Sporo_MA_expressed	89	0.85	1.04	0.01	0.85
5	Schiz_MA_expressed	138	0.85	1.04	0	0.68
6	Gameto_MA_expressed	124	0.83	1.02	0.17	15.67
Top MA expressed sets analyzed in PR Schiz data
Rank	Gene set name	Size	ES	NES	Nom-p value	FDR (%)
1	Schiz_MA_expressed	138	0.86	1.1	0	0.1
2	Trohp_MA_expressed	158	0.84	1.07	0	0.25
3	Ring_MA_expressed	131	0.84	1.07	0	0.17
4	Gameto_MA_expressed	124	0.83	1.05	0	0.95
5	Sporo_MA_expressed	89	0.82	1.04	0.02	1.1
6	Mero_MA_expressed	79	0.81	1.03	0.1	4.73
PR: Proteomics data set
MA: Microarray data set
ES: GSEA Enrichment Score
NES: GSEA Normalized Enrichment Score
FDR: False Discovery Rate

## Sheet: Comparison to original work
From Table 2 Le Roch et al 2004, Spearman rank correlation between mRNA and protein abundance
	Protein abundance
mRNA expr		Mero	Ring	Troph	Schiz
	Mero	0.527	0.731	0.646	0.532
	Ring	0.434	0.598	0.655	0.45
	Troph	0.434	0.515	0.583	0.484
	Schiz	0.502	0.533	0.412	0.511
Self-correlation coefficients are boxed. Proteomics datasets best correlating with mRNA levels are bolded
GSEA Normalized Enrichment scores (rank in evaluation) of top protein abundance list from each stage - evaluated as gene sets in the microarray data
	Top protein abundance lists in proteomics experiment
mRNA expr		Mero	Ring	Troph	Schiz
	Mero	1.05(4)	1.18(1)	1.12(2)	1.08(3)
	Ring	1.51(5)	1.61(2)	1.69(1)	1.51(4)
	Troph	2.32(3)	2.18(5)	2.41(2)	2.54(1)
	Schiz	1.51(4)	1.61(2)	1.69(1)	1.51(5)
Self-corresponding stages boxed. Proteomics top list with best distribution score in mRNA data bolded.
GSEA Normalized Enrichment scores (rank in evaluation) of top mRNA expression list from each stage - evaluated as gene sets in the proteomics data
	Top mRNA expression lists in microarray experiment
Protein abundance		Mero	Ring	Troph	Schiz
	Mero	1.04(3)	1.04(4)	1.05(1)	1.05(2)
	Ring	1.06(2)	1.06(5)	1.06(4)	1.06(3)
	Troph	1.04(3)	1.06(2)	1.06(1)	1.04(4)
	Schiz	1.03(4)	1.07(3)	1.07(2)	1.1(1)
Self-corresponding stages boxed. The two top ranking mRNA expression list with best distribution score in proteomics data bolded.

## Sheet: Gene Sets
Gene Set Name	Size	Symbols
Ring_MA_expressed	148	PFB0120w	PF11_0040	PF10_0019	PFE0070w	PF14_0598	PFE0065w	PF14_0486	PF10_0350	PF11_0043	PFL2515c	PF07_0007	PFB0100c	PF11_0508	PFI1755c	PFA0420w	PF08_0054	PF10_0159	PF11_0039	MAL6P1.91	PFE0845c	PF11_0224	PF10_0264	PFC0290w	PF10_0372	PFC0400w	PFE0350c	PF08_0019	PF14_0027	PF13_0346	MAL13P1.61	PFL1170w	PF13_0276	PF08_0074	PFI1740c	PFB0921c	PF14_0141	PFE1590w	PFI1090w	PF14_0678	PF13_0141	MAL7P1.170	PFI0875w	PFL2055w	PFL0585w	PF10_0121	MAL13P1.237	MAL13P1.209	PF11_0313
Trohp_MA_expressed	175	PF14_0598	PF11_0508	PF08_0054	PF10_0159	PF14_0486	PF11_0224	MAL6P1.91	PF11_0040	PFB0120w	PF11_0043	PFB0921c	PF10_0121	PF10_0372	PFE0845c	PFE1590w	PF14_0678	PF08_0019	PFI1090w	PF13_0346	PFC0400w	PFI0875w	PF13_0141	PFL2515c	PF14_0425	PFC0290w	PF10_0264	PFL0585w	PF14_0027	PF10_0155	PFE0660c	PF14_0141	PFE0350c	PFL1170w	PF07_0007	PFB0888w	PF10_0289	MAL8P1.17	PF08_0074	PF11_0208	PFL2055w	MAL13P1.237	PFL1420w	PFB0885w	MAL13P1.209	PF13_0214	PF14_0448	PFB0100c	PFI1270w
Schiz_MA_expressed	163	PF11_0040	PFB0120w	PF14_0598	PF10_0159	PF10_0372	PFB0300c	PF08_0054	PF10_0019	PF11_0508	PFI1090w	PFL0585w	PFI0875w	PF13_0058	PF14_0486	PF11_0224	PFC0120w	PFE0165w	PF10_0121	MAL6P1.91	MAL13P1.308	PF11_0094	PFB0888w	PF14_0091	PFB0921c	PF11_0039	PF14_0678	PFA0420w	PF14_0027	PFI1555w	PF14_0425	PFE0070w	PF11_0043	PF13_0346	PF13_0141	MAL8P1.17	PF13_0233	PFB0340c	PF11_0061	PFC0400w	PFE0660c	PFI0975c	PFC0290w	PFE0350c	PFE0965c	PFD0810w	PF08_0019	PF14_0102	PF10_0289
Mero_MA_expressed	97	PFB0120w	PF11_0040	PFA0420w	PF11_0039	PF11_0224	PF10_0019	PF08_0119	PF08_0054	PF14_0425	PFE0070w	PF13_0346	PFE0065w	PF14_0678	PF10_0372	PF14_0016	PFL0060w	PFL2515c	MAL7P1.170	PF07_0007	PF10_0100	PFL2095w	MAL6P1.62	MAL13P1.237	PF14_0075	PFL1170w	PFE0165w	MAL8P1.40	PFD1170c	PFI1720w	PFE0865c	PFA0110w	PF08_0004	PFA0375c	PFB0105c	PF11_0508	MAL8P1.69	PF11_0043	PFI1270w	PF11_0166	PFE1250w	PF13_0276	PF14_0045	PFI1090w	PFB0885w	PF10_0025	MAL8P1.163	PFL2590w	PF14_0763
Gameto_MA_expressed	203	PFD0310w	PF13_0269	PFL0585w	PFB0888w	PFL0700w	PF11_0062	PF11_0061	MAL8P1.16	MAL8P1.72	PFC0176c	PF13_0058	PFL2215w	PFE0220w	PF11_0508	PF11_0043	MAL13P1.312	PF10_0178	PFE0340c	PF11_0260	PFE1540w	MAL13P1.195	PF11_0094	PFE0315c	PF10_0164	PFD0910w	PF14_0091	MAL8P1.76	PF10_0069	PF10_0115	MAL13P1.308	PF13_0011	PFE0965c	PFL1030w	PF11_0199	PF14_0333	PF10_0242	PF10_0061	PF08_0015	MAL6P1.218	MAL13P1.129	MAL7P1.74	MAL6P1.213	PF10_0046	PF14_0543	PF14_0272	PFI1230c	MAL13P1.168	PFL2225w
Sporo_MA_expressed	120	PFC0210c	PF13_0201	PF10_0164	PF08_0054	PF08_0119	MAL13P1.308	PFB0105c	PF14_0425	PF10_0218	PFL0800c	PF10_0322	PFI1090w	PF10_0295	PFL2095w	PFD0430c	PFI1555w	PF13_0203	PFE0165w	PF13_0163	PFE0965c	PFL2215w	PFC0400w	PFL0065w	PF14_0763	PFB0045c	MAL8P1.163	PF10_0382	PF13_0160	PFE0035c	PF13_0319	PFB0275w	PF14_0074	PF07_0058	PFE0340c	PFL0440c	PFE0360c	MAL13P1.271	PFI0580c	PF08_0074	PFI0875w	MAL8P1.17	PFL0630w	PFL0585w	PF14_0678	PFI0975c	PFL1840w	PF13_0346	PF11_0239
Gamete_PR_expressed	70	PF13_0011	PF10_0084	PF10_0155	PFL1070c	PFD0310w	PF08_0054	PF14_0598	PF14_0486	PF14_0532	MAL6P1.91	PF07_0029	PFC0915w	MAL8P1.69	PFA0445w	PF13_0141	PF13_0305	PF13_0304	PF14_0075	PF14_0723	PFI0875w	MAL8P1.17	PF14_0290	PF14_0491	MAL13P1.237	PFI0180w	PFD1050w	MAL6P1.232	PF14_0067	PFL0585w	MAL13P1.56	PFL2215w	PFI0880c	PF14_0122	PF14_0448	PF11_0208	PF14_0368	PF14_0425	PF10_0210	PF14_0287	PFA0520c	PFL2405c	PF10_0289	PF14_0077	PFC0275w	PF13_0247	PFD0305c	PFI1105w	PF11_0142
Gameto_PR_expressed	67	PFB0405w	PFL2405c	PF13_0305	PF13_0304	PF10_0084	PF13_0141	MAL8P1.17	PF08_0054	PF13_0011	PF14_0723	PFD1050w	PFI0180w	PF10_0155	PFI0875w	PFI0930c	PF14_0532	PFL1070c	PF14_0486	MAL13P1.237	PFL1725w	PFA0445w	PF14_0067	PF14_0717	PFL1170w	PF14_0491	PFD0310w	PFC0920w	PF14_0075	PF10_0272	PFL1550w	PF11_0098	PF07_0080	PF08_0074	PF14_0359	PF14_0598	PF13_0070	PF13_0247	PFE0685w	MAL8P1.69	PF14_0425	PFC0400w	PFC0170c	PF08_0023	PF10_0242	MAL6P1.232	PF14_0096	PF11_0313	PFC0915w
Mero_PR_expressed	71	PFI1475w	PF10_0155	PF11_0061	PF14_0598	PF13_0141	PF13_0305	PF13_0304	PFI0875w	PF08_0054	MAL8P1.69	PF11_0208	MAL13P1.214	PFL2215w	MAL6P1.160	PF14_0425	MAL13P1.56	PF10_0374	PF14_0486	PFL1070c	PF14_0257	PFI1105w	PF07_0033	MAL8P1.17	MAL6P1.232	PFI1090w	PF14_0102	PF10_0289	PF11_0098	PF13_0233	PF14_0527	MAL6P1.91	PFI1270w	PFI0265c	PFA0110w	PF10_0084	PFC0920w	PFI0930c	PF13_0197	PFE0660c	PFC0975c	MAL13P1.308	PFL0585w	PF07_0029	PFI0180w	PF14_0655	PF11_0062	PFI0755c	PFD1050w
Ring_PR_expressed	63	PF13_0305	PF13_0304	PF11_0061	MAL6P1.106	PF11_0062	PFL2215w	PF14_0598	PFA0110w	PF08_0054	PF14_0102	PF07_0054	PF11_0098	PFI0875w	PFI1090w	PF14_0124	MAL13P1.237	PFE1370w	PFI1445w	PF14_0075	PF11_0509	PF14_0344	PFB0915w	PF10_0155	PF07_0029	PFL2505c	PF11_0040	PFL1070c	PF10_0268	PFL0585w	PF14_0448	PF10_0121	PFD1170c	PF11_0224	PFC0920w	MAL8P1.69	MAL8P1.17	PFE0075c	PFE0080c	PF13_0014	MAL13P1.214	MAL6P1.232	PFC0400w	PFI0265c	PF14_0016	PF11_0175	PF13_0141	PF14_0076	PF11_0065
Trohp_PR_expressed	77	PF13_0305	PF13_0304	PF10_0159	MAL8P1.17	PF08_0054	PF13_0141	PF11_0351	PFI0875w	PF07_0029	PFL1070c	PF14_0517	PF11_0313	PF11_0098	PFE0810c	PF14_0486	MAL13P1.56	PFC0400w	PF11_0165	PF14_0368	PF14_0231	PF10_0115	PF14_0083	MAL7P1.171	PF14_0078	PF13_0014	PFL1170w	PF10_0272	PF11_0065	PF13_0143	PFD1055w	PF07_0080	PF11_0250	MAL6P1.254	PF08_0019	PF10_0264	PF14_0359	MAL13P1.237	PF07_0088	PF13_0228	PFI1270w	PFE0040c	PFC1020c	PFE1600w	PF14_0391	PFC0920w	PF14_0077	PF11_0062	PF11_0061
Schiz_PR_expressed	64	PF10_0155	PFI1475w	PFB0340c	PF13_0305	PF13_0304	PF14_0598	PFI0265c	PF10_0289	MAL6P1.106	PFI1445w	PF08_0054	PFL1385c	PF13_0141	PFC0120w	PFC0110w	PFI0875w	PF10_0351	PFI1105w	PFI1090w	MAL6P1.232	PF11_0062	PF14_0486	PF14_0077	PF10_0084	MAL8P1.69	PFE0585c	PFE1590w	PF07_0029	MAL6P1.91	MAL13P1.308	PFI0755c	PFL1070c	PFL0585w	MAL13P1.237	PF14_0122	PF11_0061	MAL13P1.56	PF10_0121	PF14_0425	MAL6P1.160	PF10_0268	PFE0040c	PF11_0313	PF10_0115	PF11_0507	PF11_0055	PF10_0340	PF11_0183
Sporo_PR_expressed	10	PFL1725w	PF10_0084	PF13_0201	PF13_0305	PF13_0304	PFI0180w	PFL2215w	PFI0945w	PFL0800c	PF13_0233
[truncated: 155 more columns]
