# Supplementary material for: Gene Set Based Integrated Data Analysis Reveals Phenotypic Differences in a Brain Cancer Model
Source: PLoS One. 2013 Jul 9;8(7):e68288. doi: 10.1371/journal.pone.0068288 (PMC3706599; doi:10.1371/journal.pone.0068288)
Supplement: File S4 — Rank Product meta-analysis results of proteomics and transcriptomics data for the Rat Brain Model samples. (XLS) [file pone.0068288.s004.xls]

## Sheet: Meta analysis Rank Product
Meta analysis using Rank Product on the individual ranks of the MA and PR data
Top 20 upregulated in Early vs Late results (q=83.9 %)
Protein Name	Acc no	Gene Symbol	Human Entrez Gene ID	RP score	e-val	q-val	Rank PR data	Rank MA data
Transient receptor potential cation channel subfamily M member 8 (Cold menthol receptor 1) - Rattus	Q8R455	TRPM8	79054	1.1255250937635018E-4	1.227	0.53625	-3	-134
Myelin basic protein S (MBP S) - Rattus norvegicus (Rat)	P02688	MBP	4155	1.134601909035788E-4	1.23	0.53625	-15	-29
Xylosyltransferase 2 (EC 2.4.2.26) (Xylosyltransferase II) (xylT-II) (XT-II) (Peptide O-xylosyltran	Q9H1B5	XYLT2	64132	1.7941838188219263E-4	2.075	0.53625	-1	-644
Myelin proteolipid protein (PLP) (Lipophilin) - Homo sapiens (Human)	P60201	MYPR	5354	1.8395678951833576E-4	2.145	0.53625	-80	-8
Sphingosine 1-phosphate receptor Edg-1 (Sphingosine 1-phosphate receptor 1) (S1P1) - Rattus norvegi	P48303	EDG1	1901	4.1904630507055103E-4	5.5975	0.820278	-1463	-1
Apolipoprotein A-V precursor (Apolipoprotein A5) (ApoAV) (ApoA-V) (Regeneration-associated protein	Q9QUH3	APOA5	116519	4.4839467445094346E-4	6.02	0.820278	-27	-63
Inter-alpha-trypsin inhibitor heavy chain H3 precursor (ITI heavy chain H3) (Inter-alpha-inhibitor	Q63416	ITIH3	3699	4.834916935037838E-4	6.5675	0.820278	-852	-2
Plasma membrane calcium-transporting ATPase 3 (EC 3.6.3.8) (PMCA3) (Plasma membrane calcium pump is	Q64568	AT2B3	492	5.252450437563008E-4	7.2625	0.820278	-467	-4
ATPase family AAA domain-containing protein 1 - Rattus norvegicus (Rat)	Q505J9	ATAD1	84896	5.325064959741299E-4	7.3825	0.820278	-22	-89
Protein TSSC4 - Rattus norvegicus (Rat)	Q5XIB1	TSSC4	10078	7.757651452714029E-4	10.65	0.838963	-2	-1424
Protein kinase C and casein kinase substrate in neurons protein 1 (Synaptic. dynamin-associated pro	Q9Z0W5	PACN1	29993	8.586667247582844E-4	11.7625	0.838963	-511	-6
Organic cation transporter-like protein 2 (Solute carrier family 22 member 18) - Rattus norvegicus	Q6AY78	ORCT2	5002	8.810562024299239E-4	12.0325	0.838963	-16	-194
Leucine-rich repeat LGI family member 3 precursor (Leucine-rich glioma-inactivated protein 3) (LGI1	Q8N145	LGI3	203190	9.560912086808242E-4	12.9275	0.838963	-20	-170
Neurofilament triplet L protein (68 kDa neurofilament protein) (Neurofilament light polypeptide) (N	P19527	NFL	4747	9.802960494069207E-4	13.25	0.838963	-57	-66
Breast carcinoma amplified sequence 1 homolog (Protein whose mRNA is enriched in synaptosomes 2) (P	Q3ZB98	BCAS1	8537	9.984496799514933E-4	13.4675	0.838963	-64	-61
Eukaryotic translation initiation factor 3 subunit 10 (eIF-3 theta) (eIF3 p167) (eIF3 p180) (eIF3 p	Q14152	IF3A	8661	0.00100813	13.605	0.838963	-4	-906
Huntingtin-associated protein-interacting protein (Protein Duo) (Kalirin) (PAM COOH-terminal intera	P97924	HAPIP	8997	0.00140963	18.21	0.838963	-1639	-3
SPARC-related modular calcium-binding protein 1 precursor (Secreted modular calcium-binding protein	Q9H4F8	SMOC1	64093	0.0014181	18.3125	0.838963	-45	-119
Ras-related GTP-binding protein B (Rag B) (RagB) - Rattus norvegicus (Rat)	Q63487	RRAGB	10325	0.00142052	18.335	0.838963	-5	-1024
Visinin-like protein 1 (VILIP) (Neural visinin-like protein 1) (NVL-1) (NVP-1) (21 kDa CABP) - Ratt	P62762	VISL1	7447	0.00144866	18.665	0.838963	-426	-12
Top 20 upregulated in Late vs Early results (q=78.1 %)
Protein Name	Acc no	Gene Symbol	Human Entrez Gene ID	RP score	e-val	q-val	Rank PR data	Rank MA data
Alpha-2-macroglobulin precursor (Alpha-2-M) - Rattus norvegicus (Rat)	P06238	A2MG	2	2.359971970794439E-5	0.175	0.175	-43	-2
Protein vav-3 - Homo sapiens (Human)	Q9UKW4	VAV3	10451	1.609621908285438E-4	1.905	0.470833	-21	-29
Caldesmon (CDM) - Homo sapiens (Human)	Q05682	CALD1	800	1.6519803795561074E-4	1.9625	0.470833	-16	-42
Annexin A1 (Annexin I) (Lipocortin I) (Calpactin II) (Chromobindin-9) (p35) (Phospholipase A2 inhib	P04083	ANXA1	301	1.9968993599029871E-4	2.45	0.470833	-8	-117
Serum albumin precursor - Homo sapiens (Human)	P02768	ALBU	213	2.1300259838965193E-4	2.63	0.470833	-1	-769
Mitochondrial antiviral signaling protein (Interferon-beta promoter stimulator protein 1) (IPS-1) (	Q7Z434	MAVS	57506	2.269203818071576E-4	2.825	0.470833	-2	-408
Class B basic helix-loop-helix protein 2 (bHLHB2) (Enhancer-of-split and hairy-related protein 2) (	O35780	BHLH2	8553	3.316063179475263E-4	4.4525	0.59875	-4	-299
Frizzled-6 precursor (Fz-6) (hFz6) - Homo sapiens (Human)	O60353	FZD6	8323	3.5066763001932754E-4	4.79	0.59875	-1236	-1
Calumenin precursor (Crocalbin) (IEF SSP 9302) - Homo sapiens (Human)	O43852	CALU	813	5.464242793916355E-4	7.82	0.780773	-23	-92
Alpha platelet-derived growth factor receptor precursor (EC 2.7.10.1) (PDGF-R-alpha) (CD140a antige	P20786	PGFRA	5156	5.688137570632751E-4	8.07	0.780773	-509	-4
Epsin-2 (EPS-15-interacting protein 2) - Rattus norvegicus (Rat)	Q9Z1Z3	EPN2	22905	8.169133745057674E-4	11.265	0.780773	-34	-96
Chromodomain-helicase-DNA-binding protein 7 (EC 3.6.1.-) (ATP-dependent helicase CHD7) (CHD-7) (Fra	Q9P2D1	CHD7	55636	9.421734252633185E-4	12.9125	0.780773	-563	-6
Nuclease sensitive element-binding protein 1 (Y-box-binding protein 1) (Y-box transcription factor)	P62961	YBOX1	4904	9.44593909335928E-4	12.965	0.780773	-9	-486
Annexin A2 (Annexin II) (Lipocortin II) (Calpactin I heavy chain) (Chromobindin-8) (p36) (Protein I	P07355	ANXA2	302	0.00114489	15.61	0.780773	-24	-185
Netrin receptor UNC5C precursor (Unc-5 homolog C) (Unc-5 homolog 3) - Rattus norvegicus (Rat)	Q761X5	UNC5C	8633	0.00121629	16.46	0.780773	-295	-15
Methylcrotonoyl-CoA carboxylase beta chain. mitochondrial precursor (EC 6.4.1.4) (3-Methylcrotonyl-	Q9HCC0	MCCC2	64087	0.00127438	17.0325	0.780773	-20	-254
Insulin-like growth factor-binding protein 3 precursor (IGFBP-3) (IBP-3) (IGF-binding protein 3) -	P15473	IBP3	3486	0.00136243	18.1325	0.780773	-1604	-3
DnaJ homolog subfamily C member 3 (Interferon-induced. double-stranded RNA-activated protein kinase	Q13217	DNJC3	5611	0.00149495	19.5825	0.780773	-593	-9
Platelet-derived growth factor receptor-like protein precursor - Rattus norvegicus (Rat)	Q5RJP7	PGFRL	5157	0.00161386	21.055	0.780773	-140	-45
Vasopressin V1a receptor (V1aR) (Vascular/hepatic-type arginine vasopressin receptor) (Antidiuretic	P30560	V1AR	552	0.00162112	21.155	0.780773	-3	-1982
Remark: Ranks made negative to let rank -1 > -2 > -3 etc. and make the sorting order correct.

## Sheet: RankProductLogRatios
Rank product across all Micorarray and Proteomics log ratios (4 + 2 samples)
Up in Early generation results, q=30%
Protein name MA	Protein name PR	Gene Symbol PR	Gene Symbol MA	Biological process	Molecular function	Panther DB annotation	Pathway	Rank MA	Rank PR	Human Entrez Gene ID	Accession	Fold change	RP score	E-val	Q-val
myelin basic protein	Myelin basic protein S (MBP S) - Rattus norvegicus (Rat)	MBP	MBP	Cell structure	Myelin protein	gb def: Hypothetical protein (PTHR11429:SF1)	NULL	29	15	4155	P02688	2.77657	2.3221581365491962E-9	0.07	0.04875
proteolipid protein 1 (Pelizaeus-Merzbacher disease, spastic paraplegia 2, uncomplicated)	Myelin proteolipid protein (PLP) (Lipophilin) - Homo sapiens (Human)	MYPR	PLP1	Other neuronal activity;Cell structure	Myelin protein	MYELIN PROTEOLIPID PLP (PTHR11683:SF3)	NULL	8	80	5354	P60201	3.50477	3.526404202952864E-9	0.0975	0.04875
ATPase, Ca++ transporting, plasma membrane 3	Plasma membrane calcium-transporting ATPase 3 (EC 3.6.3.8) (PMCA3) (Plasma membrane calcium pump is	AT2B3	ATP2B3	Cation transport;Calcium ion homeostasis	Ion channel;Cation transporter;Other hydrolase	PLASMA MEMBRANE CALCIUM-TRANSPORTING ATPASE 3 (PMCA3) (PLASMA MEMBRANE CALCIUM PUMP ISOFORM 3) (PLASMA MEMBRANE CALCIUM ATPASE ISOFORM 3) (PTHR11939:SF80)	NULL	4	467	492	Q64568	3.22687	3.0002288687242483E-8	0.655	0.135357
inter-alpha (globulin) inhibitor H3	Inter-alpha-trypsin inhibitor heavy chain H3 precursor (ITI heavy chain H3) (Inter-alpha-inhibitor	ITIH3	ITIH3	Proteolysis	Serine protease inhibitor	INTER-ALPHA-TRYPSIN INHIBITOR HEAVY CHAIN H3 (PTHR10338:SF16)	NULL	2	852	3699	Q63416	3.34176	3.0671774346405095E-8	0.68	0.135357
CD22 antigen	Myelin-associated glycoprotein precursor (Siglec-4a) (Brain neuron cytoplasmic protein 3) - Rattus	MAG	CD22	Cell adhesion-mediated signaling;B-cell- and antibody-mediated immunity	CAM family adhesion molecule;Myelin protein	B-CELL RECEPTOR CD22 (PTHR12035:SF4)	B cell activation->CD22;;	305	75	4099	P07722	2.47004	3.910480066719353E-8	0.8525	0.135357
protein kinase C and casein kinase substrate in neurons 1	Protein kinase C and casein kinase substrate in neurons protein 1 (Synaptic. dynamin-associated pro	PACN1	PACSIN1	Protein phosphorylation;Other intracellular signaling cascade	Membrane traffic regulatory protein	PROTEIN KINASE C AND CASEIN KINASE SUBSTRATE (PTHR10959:SF3)	Huntington disease->Protein kinase C and casein kinase substrate in neurons 1;;	6	511	29993	Q9Z0W5	3.17967	4.419008321334598E-8	0.9275	0.135357
xylosyltransferase II	Xylosyltransferase 2 (EC 2.4.2.26) (Xylosyltransferase II) (xylT-II) (XT-II) (Peptide O-xylosyltran	XYLT2	XYLT2	Protein glycosylation	Glycosyltransferase	XYLOSYLTRANSFERASE (PTHR19297:SF1)	NULL	644	1	64132	Q9H1B5	2.32951	4.6605715500799296E-8	0.9475	0.135357
visinin-like 1	Visinin-like protein 1 (VILIP) (Neural visinin-like protein 1) (NVL-1) (NVP-1) (21 kDa CABP) - Ratt	VISL1	VSNL1	Vision	Calmodulin related protein	HIPPOCALCIN (PTHR23055:SF21)	NULL	12	426	7447	P62762	3.27094	6.908047431710883E-8	1.2775	0.13925
endothelial differentiation, sphingolipid G-protein-coupled receptor, 1	Sphingosine 1-phosphate receptor Edg-1 (Sphingosine 1-phosphate receptor 1) (S1P1) - Rattus norvegi	EDG1	EDG1	G-protein mediated signaling;Cell proliferation and differentiation	G-protein coupled receptor	ENDOTHELIAL DIFFERENTIATION, SPHINGOLIPID G-PROTEIN-COUPLED RECEPTOR, 1 (PTHR22750:SF16)	NULL	1	1463	1901	P48303	2.13756	7.12376344158577E-8	1.3025	0.13925
apolipoprotein A-V	Apolipoprotein A-V precursor (Apolipoprotein A5) (ApoAV) (ApoA-V) (Regeneration-associated protein	APOA5	APOA5	Lipid and fatty acid transport;Transport;Blood circulation and gas exchange	Transporter;Apolipoprotein	REGENERATION-ASSOCIATED PROTEIN 3 (APOLIPOPROTEIN A-V) (PTHR18976:SF4)	NULL	63	27	116519	Q9QUH3	2.27539	7.97494318031507E-8	1.3925	0.13925
synuclein, alpha (non A4 component of amyloid precursor)	Alpha-synuclein - Rattus norvegicus (Rat)	SYUA	SNCA	Regulated exocytosis;Neurotransmitter release	Other chaperones;Other membrane traffic protein	ALPHA-SYNUCLEIN (PTHR13820:SF5)	Parkinson disease->alpha-Synuclein;;	11	570	6622	P37377	2.88613	1.2870508616432408E-7	2.065	0.1635
ATPase family, AAA domain containing 1	ATPase family AAA domain-containing protein 1 - Rattus norvegicus (Rat)	ATAD1	ATAD1	Protein metabolism and modification;Protein targeting and localization;Cell structure	Other hydrolase	AAA-FAMILY ATPASE (PTHR23074:SF8)	NULL	89	22	84896	Q505J9	1.82679	1.5273206908650224E-7	2.3825	0.1635
glutamate receptor, metabotropic 3	Metabotropic glutamate receptor 3 precursor (mGluR3) - Rattus norvegicus (Rat)	MGR3	GRM3	G-protein mediated signaling;Neuronal activities	G-protein coupled receptor	METABOTROPIC GLUTAMATE RECEPTOR 2, 3 (MGLUR GROUP 2) (PTHR11336:SF13)	Heterotrimeric G-protein signaling pathway-Gi alpha and Gs alpha mediated pathway->Gi protein coupled receptor;;Heterotrimeric G-protein signaling pathway-Gq alpha and Go alpha mediated pathway->Go-protein coupled receptor;;Heterotrimeric G-protein signaling pathway-Gq alpha and Go alpha mediated pathway->Gq-protein coupled receptor;;Ionotropic glutamate receptor pathway->Metabotropic Glutamate R…	7	1203	2913	P31422	2.57452	1.636468335502335E-7	2.5275	0.1635
transient receptor potential cation channel, subfamily M, member 8	Transient receptor potential cation channel subfamily M member 8 (Cold menthol receptor 1) - Rattus	TRPM8	TRPM8	Biological process unclassified	Receptor;Other ion channel	TRANSIENT RECEPTOR POTENTIAL CATION CHANNEL, SUBFAMILY M, MEMBER 6 (PTHR13800)	NULL	134	3	79054	Q8R455	1.53276	1.7730325978690345E-7	2.65	0.1635
septin 4	Septin-4 (Peanut-like protein 2) (Brain protein H5) (Cell division control-related protein 2) (hCDC	SEPT4	SEPT4	Cytokinesis	Other cytoskeletal proteins;Small GTPase	SEPTIN (PTHR18884)	Parkinson disease->Cell division cycle-related protein 1;;	27	282	5414	O43236	2.37967	1.870501776293555E-7	2.75	0.1635
reelin	Reelin precursor (EC 3.4.21.-) - Rattus norvegicus (Rat)	RELN	RELN	Neurogenesis	Serine protease	REELIN (PTHR11841)	NULL	5	1163	5649	P58751	3.26537	1.874693045210376E-7	2.755	0.1635
SH3-domain GRB2-like 2	SH3-containing GRB2-like protein 2 (EC 2.3.1.-) (Endophilin-1) (Endophilin-A1) (SH3 domain protein	SH3G2	SH3GL2	Synaptic transmission	Molecular function unclassified	SH3-CONTAINING GRB2-LIKE PROTEIN 2 (ENDOPHILIN 1) (PTHR10661:SF28)	NULL	13	887	6456	O35179	3.21861	2.0959761340728014E-7	3.015	0.1635
zinc finger protein 365	Protein ZNF365 - Rattus norvegicus (Rat)	ZN365	ZNF365	Biological process unclassified	Molecular function unclassified	SUBFAMILY NOT NAMED (PTHR15739:SF2)	NULL	9	940	22891	Q5PQS2	3.27427	2.1466037449503178E-7	3.1075	0.1635
CaM kinase-like vesicle-associated	CaM kinase-like vesicle-associated protein (1G5) - Rattus norvegicus (Rat)	CAMKV	CAMKV	Protein phosphorylation;Calcium mediated signaling	Non-receptor serine/threonine protein kinase	CALCIUM/CALMODULIN-DEPENDENT PROTEIN KINASE (PTHR22982:SF35)	NULL	16	541	79012	Q63092	2.83288	2.1496306378040661E-7	3.1075	0.1635
inositol 1,4,5-triphosphate receptor, type 1	Inositol 1.4.5-trisphosphate receptor type 1 (Type 1 inositol 1.4.5-trisphosphate receptor) (Type 1	ITPR1	ITPR1	Calcium mediated signaling;Cation transport;Stress response;Neurotransmitter release;Other neuronal activity;Muscle contraction;Cell motility	Other ligand-gated ion channel;Ion channel	INOSITOL 1,4,5-TRISPHOSPHATE RECEPTOR (PTHR13715:SF2)	Alpha adrenergic receptor signaling pathway->inositol 1,4,5-triphosphate receptor;;B cell activation->IP3R;;Endothelin signaling pathway->inositol 1,4,5-triphosphate receptor;;Heterotrimeric G-protein signaling pathway-Gq alpha and Go alpha mediated pathway->IP3-gated calcium channel;;Inflammation mediated by chemokine and cytokine signaling pathway->Inositol 1,4,5-triphosphate receptor;;Metabotr…	31	225	3708	P29994	2.52378	2.3098002028675635E-7	3.27	0.1635
hippocalcin like 4	Hippocalcin-like protein 4 (Visinin-like protein 2) (VILIP-2) (Neural visinin-like protein 2) (NVL-	HPCL4	HPCAL4	Vision	Calmodulin related protein	HIPPOCALCIN (PTHR23055:SF21)	NULL	22	387	51440	P35332	2.88209	2.499826205750484E-7	3.48	0.165714
neurofilament, light polypeptide 68kDa	Neurofilament triplet L protein (68 kDa neurofilament protein) (Neurofilament light polypeptide) (N	NFL	NEFL	Cell structure	Intermediate filament;Structural protein	NEUROFILAMENT TRIPLET L PROTEIN (PTHR23239:SF22)	NULL	66	57	4747	P19527	2.35339	2.772068755451643E-7	3.795	0.166771
breast carcinoma amplified sequence 1	Breast carcinoma amplified sequence 1 homolog (Protein whose mRNA is enriched in synaptosomes 2) (P	BCAS1	BCAS1	Biological process unclassified	Molecular function unclassified	SUBFAMILY NOT NAMED (PTHR15016:SF1)	NULL	61	64	8537	Q3ZB98	2.67151	2.904556931921896E-7	3.9825	0.166771
protein phosphatase 3 (formerly 2B), catalytic subunit, alpha isoform (calcineurin A alpha)	Serine/threonine-protein phosphatase 2B catalytic subunit alpha isoform (EC 3.1.3.16) (Calmodulin-d	PP2BA	PPP3CA	Regulation of carbohydrate metabolism;Other polysaccharide metabolism;Glycogen metabolism;mRNA transcription;Protein phosphorylation;Translational regulation;Other intracellular signaling cascade;Stress response;Meiosis;Cell cycle control;Mitosis;Homeostasis	Protein phosphatase;Select calcium binding protein	PROTEIN PHOSPHATASE-2B (PTHR11668:SF15)	B cell activation->Calcineurin;;T cell activation->Calcineurin;;Wnt signaling pathway->Calcineurin;;;;	20	452	5530	P63329	2.67628	2.923272590569079E-7	4.0025	0.166771
tumor suppressing subtransferable candidate 4	Protein TSSC4 - Rattus norvegicus (Rat)	TSSC4	TSSC4	Biological process unclassified	Molecular function unclassified	No Panther Hit	NULL	1424	2	10078	Q5XIB1	1.48929	3.1089905437133514E-7	4.2075	0.1683
Ca2+-dependent secretion activator	Calcium-dependent secretion activator 1 (Calcium-dependent activator protein for secretion 1) (CAPS	CAPS1	CADPS	Biological process unclassified	Other select calcium binding proteins	CALCIUM-DEPENDENT ACTIVATOR PROTEIN FOR SECRETION (PTHR12166)	NULL	14	1134	8618	Q62717	2.4012	3.543629123877645E-7	4.6	0.170833
spectrin, beta, non-erythrocytic 2	Spectrin beta chain. brain 2 (Spectrin. non-erythroid beta chain 2) (Beta-III spectrin) (SPNB-3) (B	SPTN2	SPTBN2	Cell structure	Non-motor actin binding protein	BETA CHAIN SPECTRIN (PTHR11915:SF48)	NULL	30	422	6712	Q9QWN8	2.05114	3.918465375458856E-7	4.9875	0.170833
solute carrier family 22 (organic cation transporter), member 18	Organic cation transporter-like protein 2 (Solute carrier family 22 member 18) - Rattus norvegicus	ORCT2	SLC22A18	Small molecule transport;Other transport	Other transporter	SOLUTE CARRIER FAMILY 22 MEMBER 1-RELATED (PTHR10074:SF19)	NULL	194	16	5002	Q6AY78	1.83355	3.964378021775787E-7	5.04	0.170833
neurofascin homolog (chicken)	Neurofascin precursor - Rattus norvegicus (Rat)	NFASC	NFASC	Cell adhesion-mediated signaling;Cell adhesion;Neurogenesis	CAM family adhesion molecule	NEURAL CELL ADHESION MOLECULE (NEUROFASCIN) (PTHR10489:SF41)	NULL	153	376	23114	P97685	2.1001	4.0368751148145687E-7	5.1175	0.170833
unassigned	Neurofilament triplet M protein (160 kDa neurofilament protein) (Neurofilament medium polypeptide)	NFM	unassigned	Biological process unclassified	Molecular function unclassified	No Panther Hit	NULL	1150	46	4741	P12839	2.50288	4.1833769418636067E-7	5.3	0.170833
dynein, cytoplasmic 1, intermediate chain 1	Cytoplasmic dynein 1 intermediate chain 1 (Dynein intermediate chain 1. cytosolic) (DH IC-1) (Cytop	DC1I1	DYNC1I1	RNA localization;General vesicle transport;Cell cycle;Cell structure	Microtubule family cytoskeletal protein	CYTOPLASMIC DYNEIN INTERMEDIATE CHAIN 1, (DHIC-1) (PTHR12442:SF21)	Huntington disease->Dynein complex;;	10	1498	1780	Q63100	2.98985	4.2986563801262537E-7	5.385	0.170833
brain abundant, membrane attached signal protein 1	Brain acid soluble protein 1 (BASP1 protein) (Neuronal axonal membrane protein NAP-22) (22 kDa neur	BASP	BASP1	Biological process unclassified	Molecular function unclassified	SUBFAMILY NOT NAMED (PTHR23212:SF1)	NULL	42	237	10409	Q05175	2.59737	4.622058148203589E-7	5.6175	0.170833
phosphorylase, glycogen	Glycogen phosphorylase. muscle form (EC 2.4.1.1) (Myophosphorylase) - Rattus norvegicus (Rat)	PYGM	NULL	Glycogen metabolism	Phosphorylase	GLYCOGEN PHOSPHORYLASE (PTHR11468)	Heterotrimeric G-protein signaling pathway-Gi alpha and Gs alpha mediated pathway->Phosphorylase b;;Heterotrimeric G-protein signaling pathway-Gi alpha and Gs alpha mediated pathway->Phosphorylase a;;;	23	518	5837	P09812	2.28688	4.6557405245646816E-7	5.6375	0.170833
aldehyde oxidase 1	Aldehyde oxidase (EC 1.2.3.1) - Rattus norvegicus (Rat)	ADO	AOX1	Biological process unclassified	Molecular function unclassified	ALDEHYDE OXIDASE 2 (PTHR11908:SF10)	Adenine and hypoxanthine salvage pathway->Xanthine dehydrogenase;;	19	611	316	Q9Z0U5	2.13085	5.169374423548423E-7	6.08	0.172961
synaptosomal-associated protein, 25kDa	Synaptosomal-associated protein 25 (SNAP-25) (Synaptosomal-associated 25 kDa protein) (Super protei	SNP25	SNAP25	General vesicle transport;Transport	SNARE protein	SYNAPTOSOMAL ASSOCIATED PROTEIN (PTHR19305)	Adrenaline and noradrenaline biosynthesis->N-ethylmaleimide-sensitive factor attachment protein receptor;;Alpha adrenergic receptor signaling pathway->N-ethylmaleimide-sensitive factor attachment protein receptor;;Ionotropic glutamate receptor pathway->N-ethylmaleimide-sensitive factor attachment protein receptor;;Metabotropic glutamate receptor group III pathway->N-ethylmaleimide-sensitive facto…	33	216	6616	P60880	2.88099	5.225203257110664E-7	6.135	0.172961
leucine-rich, glioma inactivated 1	Leucine-rich glioma-inactivated protein 1 precursor - Rattus norvegicus (Rat)	LGI1	LGI1	Biological process unclassified	Receptor;Extracellular matrix	LEUCINE-RICH REPEAT LGI FAMILY 1, LGI1 (PTHR23154:SF15)	NULL	18	737	9211	Q8K4Y5	2.2034	5.363558218580297E-7	6.25	0.172961
histone 1, H2ba	Histone H2B type 1-A (Histone H2B. testis) (Testis-specific histone H2B) - Rattus norvegicus (Rat)	H2B1A	HIST1H2BA	Biological process unclassified	Molecular function unclassified	HISTONE H2B (PTHR23428)	NULL	81	71	255626	Q00729	1.41193	5.640596271030407E-7	6.485	0.172961
connector enhancer of kinase suppressor of Ras 2	Connector enhancer of kinase suppressor of ras 2 (Connector enhancer of KSR2) (CNK2) (Membrane-asso	CNKR2	CNKSR2	Biological process unclassified	Molecular function unclassified	UNCHARACTERIZED (PTHR12844:SF6)	NULL	21	656	22866	Q9Z1T4	2.39875	5.744663857619958E-7	6.5725	0.172961
kalirin, RhoGEF kinase	Huntingtin-associated protein-interacting protein (Protein Duo) (Kalirin) (PAM COOH-terminal intera	HAPIP	KALRN	G-protein mediated signaling;Other neuronal activity;Cell structure and motility	Guanyl-nucleotide exchange factor	KALIRIN (PTHR22826:SF43)	Huntington disease->Huntingtin-associated protein interacting protein;;	3	1639	8997	P97924	2.98927	6.217680544913449E-7	6.9575	0.1745
leucine-rich repeat LGI family, member 3	Leucine-rich repeat LGI family member 3 precursor (Leucine-rich glioma-inactivated protein 3) (LGI1	LGI3	LGI3	Biological process unclassified	Receptor;Extracellular matrix	LEUCINE-RICH REPEAT LGI FAMILY 3, LGI3 (PTHR23154:SF16)	NULL	170	20	203190	Q8N145	1.79781	6.264416377667237E-7	6.98	0.1745
hyperpolarization activated cyclic nucleotide-gated potassium channel 2	Potassium/sodium hyperpolarization-activated cyclic nucleotide-gated channel 2 - Rattus norvegicus	HCN2	HCN2	Ion transport	Cyclic nucleotide-gated ion channel;Ion channel	HYPERPOLARIZATION ACTIVATED CYCLIC NUCLEOTIDE-GATED POTASSIUM CHANNEL (PTHR10217:SF11)	NULL	24	810	610	Q9JKA9	2.64278	8.860801821966331E-7	9.0875	0.221646
unassigned	Adenylate cyclase type 9 (EC 4.6.1.1) (Adenylate cyclase type IX) (ATP pyrophosphate-lyase 9) (Aden	ADCY9	unassigned	Biological process unclassified	Molecular function unclassified	gb def: Hypothetical protein FLJ25952 (PTHR16213:SF4)	NULL	58	724	115	O60503	2.56659	9.196108843099512E-7	9.365	0.222976
solute carrier family 32 (GABA vesicular transporter), member 1	Vesicular inhibitory amino acid transporter (GABA and glycine transporter) (Vesicular GABA transpor	VIAAT	SLC32A1	Biological process unclassified	Molecular function unclassified	AMINO ACID TRANSPORTER (PTHR22950)	NULL	32	739	140679	O35458	2.65049	9.911628282359059E-7	9.87	0.229535
G protein-coupled receptor 37 (endothelin receptor type B-like)	Probable G-protein coupled receptor 37 precursor (G-protein coupled receptor CNS1) - Rattus norvegi	GPR37	GPR37	G-protein mediated signaling;Induction of apoptosis	G-protein coupled receptor	PAEL RECEPTOR, GPR37 (PTHR19264:SF68)	Parkinson disease->Endothelin receptor type B-like;;	46	295	2861	Q9QYC6	1.89241	1.0574605986546244E-6	10.3625	0.235511
SPARC related modular calcium binding 1	SPARC-related modular calcium-binding protein 1 precursor (Secreted modular calcium-binding protein	SMOC1	SMOC1	Biological process unclassified	Molecular function unclassified	SUBFAMILY NOT NAMED (PTHR12352:SF3)	NULL	119	45	64093	Q9H4F8	2.01164	1.1312782619549434E-6	10.82	0.240444
eukaryotic translation initiation factor 3, subunit 10 theta, 150/170kDa	Eukaryotic translation initiation factor 3 subunit 10 (eIF-3 theta) (eIF3 p167) (eIF3 p180) (eIF3 p	IF3A	EIF3S10	Biological process unclassified	Molecular function unclassified	SUBFAMILY NOT NAMED (PTHR14005:SF9)	NULL	906	4	8661	Q14152	2.13331	1.2118603878818009E-6	11.325	0.242092
synaptotagmin II	Synaptotagmin-2 (Synaptotagmin II) (SytII) - Rattus norvegicus (Rat)	SYT2	SYT2	Regulated exocytosis;Neurotransmitter release	Membrane traffic regulatory protein	SYNAPTOTAGMIN 1,2 (PTHR10024:SF39)	NULL	43	529	127833	P29101	2.24855	1.2760026584513373E-6	11.7825	0.242092
glutathione S-transferase M5	Glutathione S-transferase Mu 5 (EC 2.5.1.18) (GSTM5-5) (GST class-mu 5) - Homo sapiens (Human)	GSTM5	GSTM5	Detoxification	Other transferase	GLUTATHIONE S-TRANSFERASE (PTHR11571)	NULL	77	131	2949	P46439	1.9112	1.278886283788142E-6	11.815	0.242092
guanine nucleotide binding protein (G protein), gamma 3	Guanine nucleotide-binding protein G(I)/G(S)/G(O) gamma-3 subunit precursor - Homo sapiens (Human)	GBG3	GNG3	G-protein mediated signaling	Large G-protein	GUANINE NUCLEOTIDE-BINDING PROTEIN G(I)/G(S)/G(O) GAMMA-3 (PTHR13809:SF11)	Heterotrimeric G-protein signaling pathway-Gi alpha and Gs alpha mediated pathway->G protein gamma subunit;;Heterotrimeric G-protein signaling pathway-Gq alpha and Go alpha mediated pathway->G protein gamma subunit;;Heterotrimeric G-protein signaling pathway-Gq alpha and Go alpha mediated pathway->G protein-activated inward rectifying potassium channel;;Heterotrimeric G-protein signaling pathway-…	40	515	2785	P63215	2.55842	1.283977791400003E-6	11.8625	0.242092
glutamate decarboxylase 2 (pancreatic islets and brain, 65kDa)	Glutamate decarboxylase 2 (EC 4.1.1.15) (Glutamate decarboxylase 65 kDa isoform) (GAD-65) (65 kDa g	DCE2	GAD2	Other amino acid metabolism	Decarboxylase	GLUTAMATE DECARBOXYLASE (PTHR11999:SF13)	Gamma-aminobutyric acid synthesis->GAD;;	25	1114	2572	Q05683	2.75212	1.327215929791817E-6	12.175	0.2435
GRP1 (general receptor for phosphoinositides 1)-associated scaffold protein	General receptor for phosphoinositides 1-associated scaffold protein (GRP1-associated scaffold prot	GRASP	GRASP	Other intracellular signaling cascade;Cell communication;Intracellular protein traffic;Transport	Molecular function unclassified	SUBFAMILY NOT NAMED (PTHR15963:SF3)	NULL	39	674	160622	Q8R4T5	1.76142	1.8297305625847843E-6	15.115	0.296373
Up in Late generation results, q=30%
Protein name MA	Protein name PR	Gene Symbol PR	Gene Symbol MA	Biological process	Molecular function	Panther DB annotation	Pathway	Rank MA	Rank PR	Human Entrez Gene ID	Accession	Fold change	RP score	E-val	Q-val
alpha-2-macroglobulin	Alpha-2-macroglobulin precursor (Alpha-2-M) - Rattus norvegicus (Rat)	A2MG	A2M	Proteolysis;Ligand-mediated signaling;Immunity and defense	Other cytokine;Serine protease inhibitor	ALPHA-MACROGLOBULIN (PTHR11412:SF27)	Blood coagulation->alpha-2-macroglobulin;;	2003	580	2	P06238	3.87627	6.12510316952183E-11	0	0
frizzled homolog 6 (Drosophila)	Frizzled-6 precursor (Fz-6) (hFz6) - Homo sapiens (Human)	FZD6	FZD6	Biological process unclassified	Molecular function unclassified	FRIZZLED 6 (PTHR11309:SF21)	Alzheimer disease-presenilin pathway->Frizzled;;Cadherin signaling pathway->Frizzled;;Wnt signaling pathway->Frizzled;;;;	1043	470	8323	O60353	2.55652	8.230537880110549E-9	0.205	0.10125
vav 3 oncogene	Protein vav-3 - Homo sapiens (Human)	VAV3	VAV3	G-protein mediated signaling	Guanyl-nucleotide exchange factor	VAV3 (PTHR22826:SF13)	B cell activation->vav;;PDGF signaling pathway->Vav;;T cell activation->vav;;;;	1979	1916	10451	Q9UKW4	2.2534	1.5835171275516227E-8	0.3725	0.10125
KIAA1271 protein	Mitochondrial antiviral signaling protein (Interferon-beta promoter stimulator protein 1) (IPS-1) (	MAVS	KIAA1271	Biological process unclassified	Molecular function unclassified	SUBFAMILY NOT NAMED (PTHR21446:SF2)	NULL	1851	1936	57506	Q7Z434	2.30901	1.7465824080349826E-8	0.405	0.10125
basic helix-loop-helix domain containing, class B, 2	Class B basic helix-loop-helix protein 2 (bHLHB2) (Enhancer-of-split and hairy-related protein 2) (	BHLH2	BHLHB2	mRNA transcription regulation;Developmental processes;Cell proliferation and differentiation;Other metabolism	Basic helix-loop-helix transcription factor;Nucleic acid binding	CLASS B BASIC HELIX-LOOP-HELIX PROTEIN (BHLHB) (DIFFERENTIALLY EXPRESSED IN CHONDROCYTES) (MDEC) (SHARP) (PTHR10985:SF3)	NULL	1330	1931	8553	O35780	2.20895	2.6693454973843334E-8	0.575	0.115
insulin-like growth factor binding protein 3	Insulin-like growth factor-binding protein 3 precursor (IGFBP-3) (IBP-3) (IGF-binding protein 3) -	IBP3	IGFBP3	Extracellular matrix protein-mediated signaling;Growth factor homeostasis	Other miscellaneous function protein	INSULIN-LIKE GROWTH FACTOR BINDING PROTEIN 3 (PTHR11551:SF3)	p53 pathway->Insulin-like growth factor-binding protein 3;;	1996	202	3486	P15473	2.55269	7.067779330691945E-8	1.3	0.210312
platelet-derived growth factor receptor, alpha polypeptide	Alpha platelet-derived growth factor receptor precursor (EC 2.7.10.1) (PDGF-R-alpha) (CD140a antige	PGFRA	PDGFRA	Protein phosphorylation;Receptor protein tyrosine kinase signaling pathway;Stress response;Gametogenesis;Embryogenesis;Cell proliferation and differentiation;Oncogenesis;Cell motility	Tyrosine protein kinase receptor;Protein kinase	PLATELET-DERIVED GROWTH FACTOR RECEPTOR ALPHA (PTHR23256:SF207)	Angiogenesis->Platelet-Derived Growth Factor Receptor;;	1714	1574	5156	P20786	2.43736	9.966966586867171E-8	1.645	0.210312
calumenin	Calumenin precursor (Crocalbin) (IEF SSP 9302) - Homo sapiens (Human)	CALU	CALU	Calcium mediated signaling	Calmodulin related protein	RETICULOCALBIN 1 (PTHR10827:SF11)	NULL	1968	1918	813	O43852	2.06778	1.0109880189130278E-7	1.6825	0.210312

## Sheet: Pairwise log2 ratios
Pairwise log ratios for matching protein and gene entries on Entrez Gene ID.
Protein Name	Gene Symbol	Biol proc	Mol func	Pathway	PantherDB annotation	Human Entrez Gene ID	Acc no	P8-1/P8-4 MA	P17-1/P17-4 MA	P22-1/22-3 MA	N1/N4 MA	P6-1/P6-4 PR	P17-1/P17-4 PR
Cadherin-2 precursor (Neural-cadherin) (N-cadherin) (CD325 antigen) - Rattus norvegicus (Rat)	CADH2	Cell adhesion-mediated signaling;Cell adhesion	Cadherin	Cadherin signaling pathway->Cadherin;;Wnt signaling pathway->Cadherin;;;	NEURAL-CADHERIN (PTHR10596:SF41)	1000	Q9Z1Y3	-0.308484	-1.45965	-0.613603	0.513525	0.638301	0.285558
Abl interactor 1 (Abelson interactor 1) (Abi-1) (Eps8 SH3 domain-binding protein) (Eps8-binding pro	ABI1	Signal transduction;Cell cycle control;Cell motility	Other G-protein modulator	NULL	ABL-BINDING PROTEIN-RELATED (PTHR10460)	10006	Q9QZM5	0.572473	-1.0868	-1.38922	0.158157	0.111458	0.204711
Programmed cell death protein 6 (Probable calcium-binding protein ALG-2) - Homo sapiens (Human)	PDCD6	Intracellular signaling cascade;Induction of apoptosis	Calmodulin related protein	NULL	PROGRAMMED CELL DEATH PROTEIN 6 (PTHR10183:SF20)	10016	O75340	-0.0640245	0.0450551	-0.444896	0.017788	-0.32821	-0.194972
Potassium/sodium hyperpolarization-activated cyclic nucleotide-gated channel 4 - Rattus norvegicus	HCN4	Ion transport	Cyclic nucleotide-gated ion channel;Ion channel	NULL	HYPERPOLARIZATION ACTIVATED CYCLIC NUCLEOTIDE-GATED POTASSIUM CHANNEL (PTHR10217:SF11)	10021	Q9JKA7	0.128789	-1.72223	1.94354	1.31745	-0.0554247	0.112168
Cadherin-6 precursor (Kidney-cadherin) (K-cadherin) - Rattus norvegicus (Rat)	CADH6	Cell adhesion-mediated signaling;Cell adhesion;Neurogenesis	Cadherin	Cadherin signaling pathway->Cadherin;;Wnt signaling pathway->Cadherin;;;	CADHERIN (PTHR10596:SF50)	1004	P55280	-0.183398	-1.38865	1.18627	0.121235	-0.0796449	-0.28387
SH2 domain-containing protein 3A (Novel SH2-containing protein 1) - Homo sapiens (Human)	SH23A	Signal transduction	Other miscellaneous function protein	NULL	NSP1 (PTHR14247:SF2)	10045	Q9BRG2	0.563027	1.87645	-0.191406	0.159825	0.189509	-0.950322
Multidrug resistance-associated protein 5 (ATP-binding cassette sub-family C member 5) - Rattus nor	MRP5	Small molecule transport;Extracellular transport and import;Detoxification	ATP-binding cassette (ABC) transporter	NULL	MULTIDRUG RESISTANCE-ASSOCIATED PROTEIN 5 (PTHR19242:SF10)	10057	Q9QYM0	-0.42755	2.2549	1.40236	0.286799	0.369333	-0.443907
Dynamin-1-like protein (EC 3.6.5.5) (Dynamin-like protein) - Rattus norvegicus (Rat)	DNM1L	Endocytosis;Transport;Cell structure	Microtubule family cytoskeletal protein;Small GTPase;Other hydrolase	NULL	DYNAMIN (PTHR11566:SF12)	10059	O35303	0.425998	-0.478408	0.222949	0.0819046	0.0574677	-0.16454
Oxysterols receptor LXR-alpha (Liver X receptor alpha) (Nuclear orphan receptor LXR-alpha) (RLD-1)	NR1H3	Biological process unclassified	Molecular function unclassified	NULL	LIVER X RECEPTOR (LXR) (PTHR11865:SF161)	10062	Q62685	-0.336026	-0.449399	-0.0490745	0.334528	0.0920579	-0.211909
Protein TSSC4 - Rattus norvegicus (Rat)	TSSC4	Biological process unclassified	Molecular function unclassified	NULL	No Panther Hit	10078	Q5XIB1	0.0852954	0.0122813	-0.149251	-0.263622	2.17574	1.5873
Actin-related protein 2/3 complex subunit 4 (ARP2/3 complex 20 kDa subunit) (p20-ARC) - Homo sapien	ARPC4	Cell structure;Cell motility	Other actin family cytoskeletal protein	Cytoskeletal regulation by Rho GTPase->Actin related protein 2/3 complex;;Inflammation mediated by chemokine and cytokine signaling pathway->Actin related protein 2/3 complex;;;	ARP2/3 COMPLEX 20 KD SUBUNIT (PTHR22629)	10093	P59998	-0.813777	0.280305	-1.50857	0.751807	-0.155186	0.0573571
Actin-related protein 2/3 complex subunit 3 (ARP2/3 complex 21 kDa subunit) (p21-ARC) - Homo sapien	ARPC3	Cell structure	Other actin family cytoskeletal protein	Cytoskeletal regulation by Rho GTPase->Actin related protein 2/3 complex;;Inflammation mediated by chemokine and cytokine signaling pathway->Actin related protein 2/3 complex;;Integrin signalling pathway->Arp2/3;;;;	ARP2/3 COMPLEX 21 KD SUBUNIT (PTHR12391:SF4)	10094	O15145	0.0416943	-0.421988	-1.39712	0.214635	0.0259744	0.0285556
Actin-like protein 3 (Actin-related protein 3) - Homo sapiens (Human)	ARP3	Exocytosis;Endocytosis;Transport;Cytokinesis;Cell structure	Actin and actin related protein	Huntington disease->Actin;;	ACTIN-LIKE PROTEIN 3, ACL3 (PTHR11937:SF31)	10096	P61158	0.357713	-1.40383	-0.786953	-0.290097	-0.0135058	-0.0663785
Actin-like protein 2 (Actin-related protein 2) - Rattus norvegicus (Rat)	ARP2	Biological process unclassified	Molecular function unclassified	NULL	No Panther Hit	10097	Q5M7U6	-0.179939	1.09948	1.94694	-0.652622	-0.0325403	0.398856
Tetraspanin-2 (Tspan-2) - Rattus norvegicus (Rat)	TSN2	Other developmental process	Receptor	NULL	TETRASPANIN 2 (PTHR19282:SF17)	10100	Q9JJW1	1.40472	0.82128	0.252437	-0.174733	0.220851	1.00958
Peptidyl-prolyl cis-trans isomerase. mitochondrial precursor (EC 5.2.1.8) (PPIase) (Rotamase) (Cycl	PPIF	Protein folding;Nuclear transport;Immunity and defense	Other isomerase	NULL	PEPTIDYL-PROLYL CIS-TRANS ISOMERASE F, PPIF (PTHR11071:SF73)	10105	P29117	0.112559	-0.457459	0.0417231	0.296186	0.0478343	-0.597849
Actin-related protein 2/3 complex subunit 2 (ARP2/3 complex 34 kDa subunit) (p34-ARC) - Homo sapien	ARPC2	Biological process unclassified	Molecular function unclassified	Cytoskeletal regulation by Rho GTPase->Actin related protein 2/3 complex;;Inflammation mediated by chemokine and cytokine signaling pathway->Actin related protein 2/3 complex;;Integrin signalling pathway->Arp2/3;;;;	ARP2/3 (PTHR12058:SF4)	10109	O15144	0.293403	-0.410124	0.215999	-0.013411	0.297111	0.0381468
DNA repair protein RAD50 (EC 3.6.-.-) - Rattus norvegicus (Rat)	RAD50	DNA repair;DNA recombination	Exodeoxyribonuclease;Endodeoxyribonuclease;Damaged DNA-binding protein;ATP-binding cassette (ABC) transporter;Hydrolase	NULL	RAD50 (PTHR18867:SF6)	10111	Q9JIL8	0.059353	0.0351206	-0.142454	0.193811	-0.5838	-0.203435
Cadherin-13 precursor (Truncated-cadherin) (T-cadherin) (T-cad) (Heart-cadherin) (H-cadherin) (P105	CAD13	Cell adhesion-mediated signaling;Cell adhesion;Oncogenesis	Cadherin	Cadherin signaling pathway->Cadherin;;Wnt signaling pathway->Cadherin;;;	CADHERIN 13 (PTHR10596:SF39)	1012	P55290	0.344191	0.0774429	1.62169	0.754492	0.241076	-0.299406
Alpha-centractin (Centractin) (Centrosome-associated actin homolog) (Actin-RPV) (ARP1) - Homo sapie	ACTZ	Exocytosis;Endocytosis;Transport;Cytokinesis;Cell structure	Actin and actin related protein	Alzheimer disease-presenilin pathway->actin;;Cadherin signaling pathway->Filamentous F-actin;;Cytoskeletal regulation by Rho GTPase->Actin;;Huntington disease->Actin;;Inflammation mediated by chemokine and cytokine signaling pathway->F-actin;;Integrin signalling pathway->Actin;;Nicotinic acetylcholine receptor signaling pathway->Actin;;Wnt signaling pathway->NFAT Target Genes;;;;;;;;;	ACTIN (PTHR11937:SF41)	10121	P61163	-0.149581	0.135681	0.539966	-0.0333327	-0.0346183	0.394801
130 kDa leucine-rich protein (LRP 130) (GP130) (Leucine-rich PPR motif-containing protein) - Homo s	LPPRC	Biological process unclassified	Other RNA-binding protein	NULL	PENTATRICOPEPTIDE REPEAT-CONTAINING PROTEIN (PTHR10483)	10128	P42704	0.792855	-2.04601	-1.44604	0.204975	-0.346242	-0.896342
Protein disulfide-isomerase A6 precursor (EC 5.3.4.1) (Protein disulfide isomerase P5) (Thioredoxin	PDIA6	Protein disulfide-isomerase reaction	Other isomerase	NULL	PROTEIN DISULFIDE ISOMERASE (PTHR18929)	10130	Q15084	-0.064123	-1.28739	-1.38517	0.303773	-0.888958	-0.841195
Alpha-aminoadipic semialdehyde synthase. mitochondrial precursor (LKR/SDH) [Includes: Lysine ketogl	AASS	Amino acid catabolism	Dehydrogenase;Reductase	NULL	AMINOADIPIC SEMIALDEHYDE SYNTHASE (PTHR11133:SF1)	10157	Q9UDR5	0.365279	-0.78528	-0.600223	0.733483	-0.992089	-0.765392
Renin receptor precursor (Renin/prorenin receptor) (ATPase. H+-transporting. lysosomal accessory pr	RENR	Biological process unclassified	Molecular function unclassified	NULL	SUBFAMILY NOT NAMED (PTHR13351:SF5)	10159	Q6AXS4	-0.249921	-0.545419	-0.0480166	0.19419	0.309115	-0.271855
FERM. RhoGEF and pleckstrin domain-containing protein 1 (Chondrocyte-derived ezrin-like protein) -	FARP1	Skeletal development;Cell structure and motility	Guanyl-nucleotide exchange factor	NULL	RHOGEF AND PLECKSTRIN DOMAIN PROTEIN 1 (PTHR12673:SF11)	10160	Q9Y4F1	-0.147016	-0.551393	0.513029	-1.02194	-0.00123536	-1.21035
Wiskott-Aldrich syndrome protein family member 2 (WASP-family protein member 2) (Protein WAVE-2) (V	WASF2	Protein complex assembly;Other metabolism	Non-motor actin binding protein	NULL	FAMILY NOT NAMED (PTHR12902)	10163	Q9Y6W5	-0.712873	-2.09553	-0.331601	-0.175648	0.148849	0.0736866
Calcium-binding mitochondrial carrier protein Aralar2 (Mitochondrial aspartate glutamate carrier 2)	CMC2	Small molecule transport	Mitochondrial carrier protein;Calmodulin related protein	NULL	MITOCHONDRIAL SOLUTE CARRIER (PTHR11896:SF70)	10165	Q9UJS0	0.0458475	-0.0828483	0.409713	0.0273817	0.762101	-1.66678
Cell division protein kinase 2 (EC 2.7.11.22) - Rattus norvegicus (Rat)	CDK2	Biological process unclassified	Molecular function unclassified	NULL	No Panther Hit	1017	Q63699	0.503025	-0.879305	-0.197273	0.470969	-0.155646	0.497901
Flotillin-1 (Reggie-2) (REG-2) - Rattus norvegicus (Rat)	FLOT1	General vesicle transport;Cell proliferation and differentiation	Membrane traffic protein	NULL	FLOTILLIN-1 (PTHR13806:SF8)	10211	Q9Z1E1	-0.0636627	-0.623213	-1.8848	0.0697276	-0.0231186	0.164111
Syntaxin-6 - Rattus norvegicus (Rat)	STX6	Exocytosis	SNARE protein	Alpha adrenergic receptor signaling pathway->N-ethylmaleimide-sensitive factor attachment protein receptor;;	SYNTAXIN 6 (PTHR12380:SF4)	10228	Q63635	0.00342115	-0.866963	-0.532398	-0.223935	0.324288	0.126391
Mesothelin precursor (Pre-pro-megakaryocyte potentiating factor) (Protein expressed in renal carcin	MSLN	Ligand-mediated signaling;Cell adhesion;Other developmental process	Extracellular matrix glycoprotein	NULL	MEGAKARYOCYTE POTENTIATING FACTOR (PTHR23412:SF3)	10232	Q9ERA7	0.41595	0.7441	-1.07443	-1.36467	0.0629864	-0.461048
Gephyrin (Putative glycine receptor-tubulin linker protein) - Rattus norvegicus (Rat)	GEPH	Protein metabolism and modification;Coenzyme and prosthetic group metabolism	Other miscellaneous function protein	NULL	MOLYBDOPTERIN BIOSYNTHESIS PROTEIN (PTHR10192)	10243	Q03555	1.95696	-0.242924	-0.130892	-0.499198	0.0905583	0.56572
Cyclin-dependent kinase inhibitor 1B (Cyclin-dependent kinase inhibitor p27) (p27Kip1) - Homo sapie	CDN1B	Cell cycle control;Cell proliferation and differentiation;Tumor suppressor	Kinase inhibitor	Interleukin signaling pathway->Cyclin-dependent kinase inhibitor 1B;;	CYCLIN-DEPENDENT KINASE INHIBITOR P27, KIP1 (PTHR10265:SF4)	1027	P46527	0.255752	-0.102036	-1.01986	-0.4194	0.370881	1.14815
Ubiquitin conjugation factor E4 B (Ubiquitin fusion degradation protein 2) (Homozygously deleted in	UBE4B	Proteolysis;Apoptosis	Other enzyme regulator	NULL	UBIQUITINATION FACTOR E4B/UFD2(YEAST) (PTHR13931:SF2)	10277	O95155	-0.0719137	-0.558332	0.181754	-0.219679	0.152894	0.125568
Striated muscle-specific serine/threonine protein kinase (EC 2.7.11.1) (Aortic preferentially expre	SPEG	Muscle contraction	Actin binding cytoskeletal protein	NULL	NOVEX-3 (TITIN) (PTHR19897:SF12)	10290	Q63638	-0.513408	1.20119	0.310451	-0.00591207	0.205414	-0.0832236
DnaJ homolog subfamily A member 2 (RDJ2) - Rattus norvegicus (Rat)	DNJA2	Protein folding;Stress response	Other chaperones	NULL	HSP40, SUBFAMILY A, MEMBERS 1,2,4 (PTHR11821:SF72)	10294	O35824	0.20574	-0.836769	0.0282311	0.150388	-0.0664868	0.0789287
Double-stranded RNA-specific adenosine deaminase (EC 3.5.4.-) (DRADA) - Rattus norvegicus (Rat)	DSRAD	Purine metabolism;Other nucleoside, nucleotide and nucleic acid metabolism;Neuronal activities	Nucleic acid binding;Deaminase	NULL	ADENOSINE DEAMINASE ACTING ON RNA (ADAR)-1 (PTHR10910:SF18)	103	P55266	0.287469	-0.393211	-1.05283	0.0768979	0.0452043	-0.218757
LanC-like protein 1 (40 kDa erythrocyte membrane protein) (p40) - Rattus norvegicus (Rat)	LANC1	Biological process unclassified	Molecular function unclassified	NULL	LANC-LIKE PROTEIN 1 (PTHR12736:SF5)	10314	Q9QX69	0.0630092	-0.528995	0.176474	-0.0696033	0.163285	0.547755
Ras-related GTP-binding protein B (Rag B) (RagB) - Rattus norvegicus (Rat)	RRAGB	Biological process unclassified	Small GTPase	NULL	RAS-RELATED GTP BINDING RAG A,B/GTR1(YEAST) (PTHR11259:SF1)	10325	Q63487	0.252512	-0.440264	-0.205439	0.363703	0.747882	1.70984
Triadin - Homo sapiens (Human)	TRDN	Biological process unclassified	Molecular function unclassified	NULL	SUBFAMILY NOT NAMED (PTHR14106:SF3)	10345	Q13061	2.04962	1.11325	-0.631952	0.0724798	-0.0379484	0.0174009
ATP-binding cassette sub-family A member 7 - Rattus norvegicus (Rat)	ABCA7	Lipid and fatty acid transport;Phospholipid metabolism;Cholesterol metabolism;Transport	ATP-binding cassette (ABC) transporter	NULL	ABCA7 (PTHR19229:SF32)	10347	Q7TNJ2	-0.0274868	1.39392	1.46769	2.10535	-0.0943126	-0.103296
Voltage-dependent calcium channel gamma-3 subunit (Neuronal voltage-gated calcium channel gamma-3 s	CCG3	Cation transport	Voltage-gated calcium channel	Ionotropic glutamate receptor pathway->stargazin;;	VOLTAGE-DEPENDENT CALCIUM CHANNEL GAMMA SUBUNIT (PTHR12107)	10368	Q8VHX0	-0.0432252	4.97333	1.90297	1.73931	-0.0311339	-1.26056
Tubulin alpha-ubiquitous chain (Alpha-tubulin ubiquitous) (Tubulin K-alpha-1) - Homo sapiens (Human	TBAK	Intracellular protein traffic;Chromosome segregation;Cell structure;Cell motility	Tubulin	NULL	TUBULIN ALPHA CHAIN (PTHR11588:SF10)	10376	P68363	-0.0186859	-0.0903823	0.395254	-0.343196	-0.212258	0.473832
Tubulin beta-4 chain (Tubulin 5 beta) - Homo sapiens (Human)	TBB4	Intracellular protein traffic;Chromosome segregation;Cell structure;Cell motility	Tubulin	Cytoskeletal regulation by Rho GTPase->Tubulin;;Hedgehog signaling pathway->MIcrotubule;;Huntington disease->beta-Tubulin;;;;	TUBULIN BETA CHAIN (PTHR11588:SF9)	10382	P04350	0.0745269	0.463203	0.401422	0.833371	0.0608341	1.00854
Tubulin beta-2C chain (Tubulin beta-2 chain) - Homo sapiens (Human)	TBB2C	Intracellular protein traffic;Chromosome segregation;Cell structure;Cell motility	Tubulin	Cytoskeletal regulation by Rho GTPase->Tubulin;;Hedgehog signaling pathway->MIcrotubule;;Huntington disease->beta-Tubulin;;;;	TUBULIN BETA CHAIN (PTHR11588:SF9)	10383	P68371	-0.256474	0.134837	0.0348366	-0.662837	-0.197676	0.545006
Synaptonemal complex protein 2 (SCP-2) (Synaptonemal complex lateral element protein) (rnSCP2) - Ra	SYCP2	Biological process unclassified	Molecular function unclassified	NULL	SUBFAMILY NOT NAMED (PTHR15607:SF5)	10388	O70608	0.409533	-0.74687	-0.597309	-0.389836	-0.629198	-0.307254
Rho-GTPase-activating protein 7 (Rho-type GTPase-activating protein 7) (p122-RhoGAP) (Deleted in li	RHG07	Signal transduction	Other G-protein modulator	PDGF signaling pathway->GTPase-activating protein Rho;;	RHO-TYPE GTPASE ACTIVATING PROTEIN (PTHR12659)	10395	Q63744	1.70119	-1.2609	-1.07999	-1.54341	0.245387	0.0988702
Probable phospholipid-transporting ATPase IA (EC 3.6.3.1) (Chromaffin granule ATPase II) (ATPase cl	AT8A1	Cation transport;Calcium ion homeostasis	Other transporter;Other hydrolase	NULL	PHOSPHOLIPID-TRANSPORTING ATPASE-RELATED ((AMINOPHOSPHOLIPID FLIPPASE) (PTHR11939:SF18)	10396	Q9Y2Q0	0.348997	-0.980404	-0.165327	-0.640253	-0.133991	0.0179872
Guanine nucleotide-binding protein subunit beta 2-like 1 (Receptor of activated protein kinase C 1)	GBLP	Signal transduction;Protein targeting	Other miscellaneous function protein	NULL	RECEPTOR FOR ACTIVATED PROTEIN KINASE C (RACK1) (PTHR19868)	10399	P63245	-0.0952203	-0.27436	-1.43825	0.271551	0.305328	-0.373211
Brain acid soluble protein 1 (BASP1 protein) (Neuronal axonal membrane protein NAP-22) (22 kDa neur	BASP	Biological process unclassified	Molecular function unclassified	NULL	SUBFAMILY NOT NAMED (PTHR23212:SF1)	10409	Q05175	0.395187	4.16863	1.71592	1.21277	0.0166035	0.753189
Dual specificity testis-specific protein kinase 2 (EC 2.7.12.1) (Testicular protein kinase 2) - Rat	TESK2	Protein phosphorylation;Phosphate metabolism;Signal transduction;Cell structure and motility;Other metabolism	Non-receptor serine/threonine protein kinase	NULL	TESK1 (PTHR23257:SF14)	10420	Q924U5	0.542725	0.15603	0.355551	-0.903219	0.31555	-0.621327
Craniofacial development protein 1 (Bucentaur) - Rattus norvegicus (Rat)	CFDP1	Miscellaneous	Other miscellaneous function protein	NULL	CRANIOFACIAL DEVELOPMENT PROTEIN (BCNT) (PTHR23227:SF12)	10428	Q75UQ2	0.128064	-0.50489	-0.2129	-0.500707	0.291402	1.10338
Noelin precursor (Neuronal olfactomedin-related ER localized protein) (Olfactomedin-1) (Pancortin)	NOE1	Cell surface receptor mediated signal transduction;Neurogenesis	Receptor	NULL	SUBFAMILY NOT NAMED (PTHR22457:SF2)	10439	Q62609	-0.124798	4.12581	1.80461	0.221895	0.0432153	-0.0582534
Protein vav-3 - Homo sapiens (Human)	VAV3	G-protein mediated signaling	Guanyl-nucleotide exchange factor	B cell activation->vav;;PDGF signaling pathway->Vav;;T cell activation->vav;;;;	VAV3 (PTHR22826:SF13)	10451	Q9UKW4	-0.494995	-3.24671	-0.458806	-0.319024	-0.990819	-1.52228
Probable mitochondrial import receptor subunit TOM40 homolog (Translocase of outer membrane 40 kDa	TOM40	Mitochondrial transport	Miscellaneous function;Membrane traffic protein	NULL	MITOCHONDRIAL IMPORT RECEPTOR SUBUNIT TOM40 (PTHR10802)	10452	Q75Q40	-0.925891	1.16766	-0.374834	-0.426387	-0.340077	-0.0816492
Zinc finger protein 238 (Transcriptional repressor RP58) (58 kDa repressor protein) (rRP58) - Rattu	ZN238	mRNA transcription regulation	Zinc finger transcription factor;Other DNA-binding protein	NULL	ZINC FINGER PROTEIN (PTHR11389)	10472	Q9JKY3	-0.888037	1.52479	1.38866	0.313846	0.1393	0.101542
ATP synthase D chain. mitochondrial (EC 3.6.3.14) - Homo sapiens (Human)	ATP5H	Biological process unclassified	Molecular function unclassified	NULL	SUBFAMILY NOT NAMED (PTHR12700:SF6)	10476	O75947	0.122665	-0.0465721	-0.215789	-0.0767235	-0.428367	-0.960487
Nuclear RNA export factor 1 (Tip-associating protein) (Tip-associated protein) (mRNA export factor	NXF1	Nucleoside, nucleotide and nucleic acid transport;Transport	Other RNA-binding protein	NULL	TAP/NUCLEAR RNA EXPORT FACTOR 1 (PTHR10662:SF17)	10482	O88984	0.135244	0.0487567	-0.519355	-0.0356245	0.325068	-0.0117624
Adenylyl cyclase-associated protein 1 (CAP 1) - Rattus norvegicus (Rat)	CAP1	Other intracellular signaling cascade;Cell communication;Cell structure and motility	Actin binding cytoskeletal protein;Other miscellaneous function protein	NULL	ADENYLYL CYCLASE-ASSOCIATED PROTEIN (PTHR10652)	10487	Q08163	0.755499	-0.806855	-1.65999	0.202671	-0.161217	0.145225
Heterogeneous nuclear ribonucleoprotein Q (hnRNP Q) (hnRNP-Q) (Synaptotagmin-binding. cytoplasmic R	HNRPQ	mRNA splicing	mRNA processing factor;Ribosomal protein	NULL	HETEROGENEOUS NUCLEAR RIBONUCLEOPROTEIN R (PTHR10432:SF42)	10492	Q7TP47	0.0588425	-0.633416	-0.748036	0.123925	-0.0388575	-0.0267598
Unc-13 homolog B (Munc13-2) (munc13) - Homo sapiens (Human)	UN13B	Exocytosis	Other receptor	NULL	UNC-13 (MUNC13) (PTHR10480)	10497	O14795	-0.14021	0.244304	0.805675	0.236247	0.330975	0.0739468
Nuclear receptor coactivator 2 (NCoA-2) (Transcriptional intermediary factor 2) - Rattus norvegicus	NCOA2	mRNA transcription regulation;Steroid hormone-mediated signaling	Transcription cofactor	NULL	NUCLEAR HORMONE RECEPTOR COACTIVATOR TIF-2 (PTHR10684:SF2)	10499	Q9WUI9	-0.46688	0.0932526	-0.606333	0.0868349	-0.10904	-0.979351
Semaphorin-6C precursor (Semaphorin Y) (Sema Y) - Rattus norvegicus (Rat)	SEM6C	Cell communication;Neurogenesis	Membrane-bound signaling molecule	NULL	SEMAPHORIN 6C (PTHR11036:SF9)	10500	Q9WTL3	-0.389346	1.39879	1.58445	0.539555	-0.0820387	0.148588
Myb-binding protein 1A (PAR-interacting protein) (PIP) - Rattus norvegicus (Rat)	MBB1A	DNA replication;DNA replication	DNA-directed DNA polymerase	NULL	DNA POLYMERASE V (PTHR13213:SF2)	10514	O35821	-1.00596	0.144851	-0.439634	-0.295884	0.218676	-0.263648
150 kDa oxygen-regulated protein precursor (Orp150) (Hypoxia up-regulated 1) - Rattus norvegicus (R	OXRP	Stress response	Hsp 70 family chaperone	NULL	HYPOXIA UPREGULATED 1 (HYOU1)-RELATED (PTHR19375:SF7)	10525	Q63617	-1.08216	-0.588382	-1.60485	-0.863052	-0.512513	-0.81212
Importin-8 (Imp8) (Ran-binding protein 8) (RanBP8) - Homo sapiens (Human)	IPO8	Nuclear transport	Transporter;Small GTPase	NULL	IMPORTIN 8 (IMP8) (RAN-BINDING PROTEIN 8) (PTHR10997:SF17)	10526	O15397	0.122179	-1.43473	-2.1404	-0.0420299	-0.489442	-0.61219
Dynactin subunit 2 (Dynactin complex 50 kDa subunit) (50 kDa dynein-associated polypeptide) (p50 dy	DCTN2	General vesicle transport;Synaptic transmission;Chromosome segregation;Cell proliferation and differentiation;Cell structure	Microtubule binding motor protein	NULL	DYNACTIN SUBUNIT (PTHR15346)	10540	Q13561	-0.231134	0.607467	0.630668	-0.0437535	0.0276761	0.243076
Acidic leucine-rich nuclear phosphoprotein 32 family member B (Proliferation-related acidic leucine	AN32B	Biological process unclassified	Phosphatase inhibitor	NULL	PHOSPHATASE INHIBITOR-RELATED (PTHR11375)	10541	Q9EST6	0.0429312	-0.366729	0.251825	0.163197	0.0196965	-0.237365
PRA1 family protein 3 (ARL-6-interacting protein 5) (ADP-ribosylation-like factor 6-interacting pro	PRAF3	Amino acid transport;Transport	Amino acid transporter	NULL	PRA1 PROTEIN (PTHR12859)	10550	Q9ES40	-0.145237	0.770773	0.262488	0.441421	-0.203272	0.214563
Sodium-dependent phosphate transport protein 2B (Sodium/phosphate cotransporter 2B) (Na(+)/Pi cotra	NPT2B	Phosphate transport;Cation transport;Other homeostasis activities	Other transporter	NULL	SLC34A2 TYPE IIB SODIUM-PHOSPHATE TRANSPORTER (PTHR10010:SF8)	10568	Q9JJ09	-0.815358	1.4249	-0.570217	0.911857	-0.484354	1.02104
Dihydropyrimidinase-related protein 4 (DRP-4) (Collapsin response mediator protein 3) (CRMP-3) (UNC	DPYL4	Nucleoside, nucleotide and nucleic acid metabolism	Other hydrolase	Axon guidance mediated by semaphorins->CRMP 3-associated molecule;;Axon guidance mediated by semaphorins->Collapsin response mediator protein;;Pyrimidine Metabolism->Dihydropyrimidinase;;;;	DIHYDROPYRIMIDINASE (PTHR11647:SF1)	10570	Q62951	0.96771	0.403291	-0.667749	-0.876229	0.172882	0.0925957
T-complex protein 1 subunit eta (TCP-1-eta) (CCT-eta) (HIV-1 Nef-interacting protein) - Homo sapien	TCPH	Protein folding;Protein complex assembly	Chaperonin	NULL	CHAPERONIN CONTAINING T-COMPLEX PROTEIN 1, ETA SUBUNIT, TCPH (PTHR11353:SF22)	10574	Q99832	-0.00693617	-0.55642	-0.410876	-0.344284	-0.305749	-0.0780798
T-complex protein 1 subunit delta (TCP-1-delta) (CCT-delta) - Rattus norvegicus (Rat)	TCPD	Protein folding;Protein complex assembly	Chaperonin	NULL	CHAPERONIN CONTAINING T-COMPLEX PROTEIN 1, DELTA SUBUNIT, TCPD (PTHR11353:SF26)	10575	Q7TPB1	0.417088	-0.821424	-0.209568	-0.102059	-0.540958	0.15028
T-complex protein 1 subunit beta (TCP-1-beta) (CCT-beta) - Homo sapiens (Human)	TCPB	Protein folding;Protein complex assembly	Chaperonin	NULL	CHAPERONIN CONTAINING T-COMPLEX PROTEIN 1, BETA SUBUNIT, TCPB (PTHR11353:SF23)	10576	P78371	0.124908	-0.694416	-0.372686	0.237584	-0.376972	0.475806
Sorbin and SH3 domain-containing protein 1 (Ponsin) (c-Cbl-associated protein) (CAP) (SH3 domain pr	SRBS1	Carbohydrate transport;Transport;Cell structure	Actin binding cytoskeletal protein	NULL	SORBIN AND SH3 DOMAIN-CONTAINING PROTEIN 1 (PONSIN) (PTHR10661:SF4)	10580	Q9BX66	0.139259	-1.27179	-2.6762	1.42809	-0.149865	0.511971
Pre-mRNA-processing-splicing factor 8 (Splicing factor Prp8) (PRP8 homolog) (220 kDa U5 snRNP-speci	PRP8	mRNA splicing	mRNA splicing factor	NULL	PRE-MRNA SPLICING FACTOR PRP8 (PTHR11140)	10594	Q6P2Q9	-0.631622	0.348918	0.80082	0.0688705	0.231163	-0.0573888
Tripartite motif-containing protein 3 (RING finger protein 22) (Brain-expressed RING finger protein	TRIM3	Proteolysis;Other transport;Neurogenesis	Ubiquitin-protein ligase	Alzheimer disease-presenilin pathway->Tripartite motif-containing protein 3;;	TRIPARTITE MOTIF PROTEIN TRIM2,3 (PTHR13712:SF10)	10612	O70277	0.248834	-0.144989	-0.353034	-0.0540313	-0.333557	-2.529062330722809E-4
RanBP-type and C3HC4-type zinc finger-containing protein 1 (Ubiquitin-conjugating enzyme 7-interact	UB7I3	Proteolysis	Ubiquitin-protein ligase	NULL	UBIQUITIN CONJUGATING ENZYME 7 INTERACTING PROTEIN 3 (PTHR22770:SF10)	10616	Q62921	-1.66411	0.76413	0.332321	-0.131915	0.0394269	-0.406742
DNA-directed RNA polymerase III subunit C (EC 2.7.7.6) - Rattus norvegicus (Rat)	RPO3C	Biological process unclassified	Molecular function unclassified	NULL	RNA POLYMERASE III (DNA DIRECTED)-RELATED (PTHR12949:SF6)	10623	Q5XIL3	0.235424	-0.478388	-0.413844	-0.0563993	0.104068	0.509217
Myosin regulatory light chain 2. nonsarcomeric (Myosin RLC) - Homo sapiens (Human)	MLRM	Muscle contraction;Muscle development;Cell structure and motility	Other actin family cytoskeletal protein;Calmodulin related protein	NULL	MYOSIN REGULATORY LIGHT CHAIN 2 SMOOTH MUSCLE (PTHR23049:SF6)	10627	P19105	0.0377842	-0.0581546	-0.708751	0.238102	-0.150579	-0.527379
ATP synthase subunit g. mitochondrial (EC 3.6.3.14) (ATPase subunit g) - Homo sapiens (Human)	ATP5L	Biological process unclassified	Molecular function unclassified	NULL	SUBFAMILY NOT NAMED (PTHR12386:SF3)	10632	O75964	-0.222755	0.717273	0.990361	-0.062206	-1.25884	-1.33017
Regulator of G-protein signaling 14 (RGS14) - Rattus norvegicus (Rat)	RGS14	G-protein mediated signaling	G-protein modulator	Heterotrimeric G-protein signaling pathway-Gi alpha and Gs alpha mediated pathway->Regulator of G-protein signaling;;Heterotrimeric G-protein signaling pathway-Gq alpha and Go alpha mediated pathway->Regulator of G-protein signaling;;Inflammation mediated by chemokine and cytokine signaling pathway->Regulator of G-protein Signaling;;;;	REGULATOR OF G-PROTEIN SIGNALING 14 (PTHR10845:SF17)	10636	O08773	0.178177	0.0826054	-0.748565	-1.01988	0.5098	-0.182437
Calcium/calmodulin-dependent protein kinase kinase 2 (EC 2.7.11.17) (Calcium/calmodulin-dependent p	KKCC2	Protein phosphorylation;Calcium mediated signaling;Other neuronal activity	Non-receptor serine/threonine protein kinase	NULL	CALCIUM/CALMODULIN-DEPENDENT PROTEIN KINASE KINASE (PTHR22982:SF40)	10645	O88831	1.13011	0.140512	-0.666344	-0.253269	0.119395	0.12589
Metaxin-2 - Homo sapiens (Human)	MTX2	Mitochondrial transport;Embryogenesis	Mitochondrial carrier protein	NULL	METAXIN 2 (PTHR12289:SF11)	10651	O75431	0.407759	-0.431339	-0.391206	-0.297402	0.354768	-0.630151
KH domain-containing. RNA-binding. signal transduction-associated protein 3 (Sam68-like mammalian p	KHDR3	Spermatogenesis and motility;Cell proliferation and differentiation	Other RNA-binding protein	NULL	SAM68 - RELATED (PTHR11208:SF11)	10656	Q9JLP1	0.421602	-1.03719	1.13281	0.0787494	-0.341698	-0.041274
Guanine nucleotide-binding protein alpha-13 subunit (G alpha-13) - Homo sapiens (Human)	GNA13	G-protein mediated signaling	Large G-protein	NULL	GTP-BINDING PROTEIN ALPHA SUBUNIT, GNA (PTHR10218:SF43)	10672	Q14344	-0.344863	-0.389508	0.418396	0.199352	-0.257314	0.105769
T-complex protein 1 subunit theta (TCP-1-theta) (CCT-theta) (NY-REN-15 antigen) - Homo sapiens (Hum	TCPQ	Protein folding;Protein complex assembly	Chaperonin	NULL	CHAPERONIN CONTAINING T-COMPLEX PROTEIN 1, THETA SUBUNIT, TCPQ (PTHR11353:SF19)	10694	P50990	0.099972	-0.424586	0.301863	-0.282402	-0.31127	0.146464
ATP-dependent metalloprotease YME1L1 (EC 3.4.24.-) (YME1-like protein 1) (ATP-dependent metalloprot	YMEL1	Proteolysis;Protein complex assembly;Mitochondrial transport	Metalloprotease	NULL	YME1-LIKE 1 (PTHR23076:SF4)	10730	Q925S8	0.180503	-1.03672	-0.43974	-0.0883821	-0.00554056	-0.213027
Kinesin-like protein KIF1C (Kinesin-like protein KIF1D) - Rattus norvegicus (Rat)	KIF1C	Other intracellular protein traffic	Microtubule binding motor protein	NULL	KIF1 (PTHR16012:SF104)	10749	O35787	-0.178776	0.545239	0.781921	0.069849	-0.381872	0.096188
Calpain-9 (EC 3.4.22.-) (Digestive tract-specific calpain) (nCL-4) (Fragment) - Rattus norvegicus (	CAN9	Proteolysis	Cysteine protease	Huntington disease->Calpain;;	CALPAIN 9 (PTHR10183:SF48)	10753	O35920	-0.679404	-1.14888	-0.185572	0.143308	-0.077803	-0.0401932
PDZ domain-containing protein GIPC1 (RGS19-interacting protein 1) (GAIP C-terminus-interacting prot	GIPC1	G-protein mediated signaling;Other intracellular signaling cascade;Cell communication;Developmental processes;Other oncogenesis	Acetyltransferase	NULL	RGS-GAIP INTERACTING PROTEIN GIPC (PTHR12259)	10755	Q9Z254	0.00996123	-0.625656	-1.07387	0.00514085	-0.310245	-0.195919
Nestin - Rattus norvegicus (Rat)	NEST	Cell structure	Intermediate filament;Structural protein	NULL	NESTIN (PTHR23239:SF10)	10763	P21263	-0.174001	1.13543	0.924252	-0.367828	0.0233382	0.331739
Putative adenosylhomocysteinase 2 (EC 3.3.1.1) (S-adenosyl-L-homocysteine hydrolase 2) (AdoHcyase 2	SAHH2	Biological process unclassified	Molecular function unclassified	NULL	ADENOSYLHOMOCYSTEINASE (PTHR23420)	10768	O43865	0.361912	-0.619389	-0.114062	-0.0905081	0.217966	0.061086
Serine/threonine-protein kinase PLK2 (EC 2.7.11.21) (Polo-like kinase 1) (PLK-2) (Serine/threonine-	PLK2	Protein phosphorylation;Intracellular signaling cascade;Embryogenesis;Cell proliferation and differentiation	Non-receptor serine/threonine protein kinase	NULL	POLO-LIKE KINASE RELATED (PTHR22982:SF10)	10769	Q9R012	-0.201885	0.762346	0.0702265	-1.33694	-0.0415763	0.971896
Nck-associated protein 1 (NAP 1) (p125Nap1) (Membrane-associated protein HEM-2) - Rattus norvegicus	NCKP1	Biological process unclassified	Molecular function unclassified	NULL	SUBFAMILY NOT NAMED (PTHR12093:SF3)	10787	P55161	0.605089	-1.47091	-0.79553	0.259441	-0.135986	0.0326556
Cystic fibrosis transmembrane conductance regulator (CFTR) (cAMP-dependent chloride channel) (ATP-b	CFTR	Ion transport	Anion channel	NULL	CYSTIC FIBROSIS TRANSMEMBRANE CONDUCTANCE REGULATOR (PTHR19242:SF8)	1080	P13569	-0.971423	0.27369	-0.81674	0	0.284	-0.0969777
Septin-9 (Eseptin) (eighth septin) (Septin-like protein) (SLP) - Rattus norvegicus (Rat)	SEPT9	Cytokinesis	Other cytoskeletal proteins;Small GTPase	Parkinson disease->Cell division cycle-related protein 1;;	SEPTIN (PTHR18884)	10801	Q9QZR6	-0.307736	0.16539	0.937682	-0.724644	-0.296135	-0.160986
Glycoprotein hormones alpha chain precursor (Anterior pituitary glycoprotein hormones common subuni	GLHA	Ligand-mediated signaling	Peptide hormone	NULL	GLYCOPROTEIN HORMONE ALPHA CHAIN (PTHR11509)	1081	P11962	-1.86486	-0.196526	1.67856	-0.0835557	0.0280405	-0.131031
Complexin-2 (Complexin II) (CPX II) (Synaphin-1) - Rattus norvegicus (Rat)	CPLX2	Biological process unclassified	Molecular function unclassified	NULL	No Panther Hit	10814	P84087	0.82565	2.40274	-0.0177986	0.130775	0.32637	0.330282
Membrane-associated progesterone receptor component 1 (Acidic 25 kDa protein) (25-DX) - Rattus norv	PGRC1	Steroid hormone-mediated signaling	Receptor	NULL	MEMBRANE ASSOCIATED PROGESTERONE RECEPTOR (PTHR10281:SF5)	10857	P70580	0.18207	-0.895061	-0.440398	-0.421953	-0.430383	-0.067295
NADP-dependent malic enzyme. mitochondrial precursor (EC 1.1.1.40) (NADP-ME) (Malic enzyme 3) - Hom	MAON	Tricarboxylic acid pathway;Other carbohydrate metabolism;Amino acid catabolism;Other carbon metabolism	Dehydrogenase;Acyltransferase;Decarboxylase	NULL	MALIC ENZYME (PTHR23406:SF2)	10873	Q16798	0.130377	2.30493	2.01433	-0.705659	-0.123732	0.573984
Fibroleukin precursor (Fibrinogen-like protein 2) (pT49) - Homo sapiens (Human)	FGL2	Extracellular matrix protein-mediated signaling;Angiogenesis	Signaling molecule;Extracellular matrix	NULL	FIBRINOGEN-LIKE PROTEIN 2 (PTHR19143:SF15)	10875	Q14314	0.155713	-0.824934	-1.90152	0.383746	-0.0446966	-0.734913
Ras-related protein Rab-10 - Homo sapiens (Human)	RAB10	General vesicle transport	Small GTPase	TGF-beta signaling pathway->Ras-GTP;;TGF-beta signaling pathway->Ras-GDP;;;	RAB15, 13, 10, 1, 35, 5, AND 8 (PTHR11708:SF225)	10890	P61026	0.302328	-1.2193	-0.546194	0.0710145	-0.163268	-7.025934755802155E-4
Adenylate cyclase type 3 (EC 4.6.1.1) (Adenylate cyclase type III) (Adenylate cyclase. olfactive ty	ADCY3	Metabolism of cyclic nucleotides	Adenylate cyclase	Endothelin signaling pathway->3',5'-cyclic AMP synthetase;;Heterotrimeric G-protein signaling pathway-Gi alpha and Gs alpha mediated pathway->Adenylyl cyclase;;;	ADENYLATE CYCLASE TYPE III (PTHR11920:SF19)	109	P21932	-0.105118	0.837016	1.32155	-0.743801	-0.162557	-0.0172388
Fas-activated serine/threonine kinase (EC 2.7.11.8) (FAST kinase) - Homo sapiens (Human)	FASTK	Protein phosphorylation;Cytokine and chemokine mediated signaling pathway;Induction of apoptosis	Non-receptor serine/threonine protein kinase	NULL	FAS-ACTIVATED SERINE/THREONINE KINASE FAST (PTHR21228:SF4)	10922	Q14296	0.175928	0.184991	0.351135	-0.178476	0.0669719	-0.288646
Thioredoxin-dependent peroxide reductase. mitochondrial precursor (EC 1.11.1.15) (Peroxiredoxin-3)	PRDX3	Antioxidation and free radical removal	Peroxidase	NULL	PEROXIREDOXINS, PRX-1, PRX-2, PRX-3 (PTHR10681:SF8)	10935	Q9Z0V6	0.0337128	-0.846928	-0.51946	0.0776173	-0.056257	0.522548
AFG3-like protein 2 (EC 3.4.24.-) (Paraplegin-like protein) - Homo sapiens (Human)	AFG32	Proteolysis;Protein complex assembly;Mitochondrial transport	Metalloprotease	NULL	MITOCHONDRIAL RESPIRATORY CHAIN COMPLEXES ASSEMBLY PROTEIN RCA1,AFG3(YEAST)-RELATED (PTHR23076:SF11)	10939	Q9Y4W6	0.52556	-0.753014	0.125175	-0.04533	-0.0957266	-0.339084
Protein OS-9 precursor (Amplified in osteosarcoma 9) - Homo sapiens (Human)	OS9	Stress response	Molecular function unclassified	NULL	AMPLIFIED IN OSTEOSARCOMA (OS-9) (PTHR15414:SF7)	10956	Q13438	-0.695123	0.149834	-0.45263	-0.214302	0.193884	-0.0822875
Transmembrane emp24 domain-containing protein 2 precursor (Membrane protein p24A) (RNP21.4) - Rattu	TMED2	Intracellular protein traffic	Vesicle coat protein	NULL	COPII-COATED VESICLE MEMBRANE PROTEIN P24 (PTHR22811:SF11)	10959	Q63524	0.243125	-1.14776	-1.05288	0.0396184	-0.42821	-0.629166
Cytoskeleton-associated protein 4 (63 kDa membrane protein) (p63) - Homo sapiens (Human)	CKAP4	Biological process unclassified	Molecular function unclassified	NULL	No Panther Hit	10970	Q07065	0.422532	-0.966042	-1.17244	-0.0523759	-0.961795	-1.33629
14-3-3 protein theta (14-3-3 protein tau) - Rattus norvegicus (Rat)	1433T	Biological process unclassified	Molecular function unclassified	NULL	14-3-3 (PTHR18860)	10971	P68255	-0.0378114	-0.811528	-0.563556	0.149063	-0.328102	-0.233882
Microtubule-associated protein RP/EB family member 2 (APC-binding protein EB2) (End-binding protein	MARE2	Biological process unclassified	Molecular function unclassified	NULL	MICROTUBULE-ASSOCIATED PROTEIN, RP/EB FAMILY (PTHR10623)	10982	Q15555	0.1892	-0.635075	0.284303	-0.460066	-0.0835157	0.291203
Mitochondrial inner membrane protein (Mitofilin) (p87/89) (Proliferation-inducing gene 4 protein) -	IMMT	Biological process unclassified	Molecular function unclassified	NULL	SUBFAMILY NOT NAMED (PTHR15415:SF13)	10989	Q16891	0.514466	-1.0259	-0.823694	-0.0125346	-0.135003	-0.373292
Splicing factor 3B subunit 2 (Spliceosome-associated protein 145) (SAP 145) (SF3b150) (Pre-mRNA-spl	SF3B2	Biological process unclassified	Molecular function unclassified	NULL	SUBFAMILY NOT NAMED (PTHR12785:SF6)	10992	Q13435	-0.222668	-0.433106	-0.376258	-0.022893	-0.27827	0.339472
Kinesin-like protein KIF2C (Mitotic centromere-associated kinesin) (MCAK) (Kinesin-related protein	KIF2C	Meiosis	Microtubule binding motor protein	NULL	KIF-2 (PTHR16012:SF80)	11004	Q62909	-0.0933983	-0.139777	0.658012	-1.25646	0.0326514	-0.704551
Ras-related protein Rab-35 - Rattus norvegicus (Rat)	RAB35	General vesicle transport	Small GTPase	TGF-beta signaling pathway->Ras-GTP;;TGF-beta signaling pathway->Ras-GDP;;;	RAB15, 13, 10, 1, 35, 5, AND 8 (PTHR11708:SF225)	11021	Q5U316	-0.45661	1.65599	-0.397024	0.942111	-0.243511	-0.28495
Destrin (Actin-depolymerizing factor) (ADF) - Rattus norvegicus (Rat)	DEST	Cell structure	Non-motor actin binding protein	Cytoskeletal regulation by Rho GTPase->Cofilin;;	DESTRIN/COFILIN (COFILIN 1, 2) (PTHR11913:SF2)	11034	Q7M0E3	0.0438041	-0.20473	-0.433928	0.347093	0.169822	0.0793526
Receptor-interacting serine/threonine-protein kinase 3 (EC 2.7.11.1) (RIP-like protein kinase 3) (R	RIPK3	Protein phosphorylation;NF-kappaB cascade;Induction of apoptosis	Non-receptor serine/threonine protein kinase	NULL	RECEPTOR-INTERACTING SERINE/THREONINE-PROTEIN KINASE 3 RIP-3 (PTHR23257:SF20)	11035	Q9Z2P5	-0.488201	0.28539	1.04376	-0.255412	0.564784	-1.21802
Chromodomain-helicase-DNA-binding protein 1 (EC 3.6.1.-) (ATP-dependent helicase CHD1) (CHD-1) - Ho	CHD1	mRNA transcription regulation	DNA helicase	NULL	CHROMODOMAIN HELICASE DNA BINDING PROTEIN (PTHR10799:SF70)	1105	O14646	0.274568	-1.2222	-2.64932	-0.213278	0.386759	-0.651757
Probable ATP-dependent RNA helicase DDX52 (EC 3.6.1.-) (DEAD box protein 52) (ATP-dependent RNA hel	DDX52	Nucleoside, nucleotide and nucleic acid metabolism	RNA helicase	NULL	DEAD BOX ATP-DEPENDENT RNA HELICASE (PTHR10967)	11056	Q99PT0	0.258927	-0.281419	-0.290014	0.068097	0.227577	-0.124307
Rap guanine nucleotide exchange factor 4 (cAMP-regulated guanine nucleotide exchange factor II) (cA	RPGF4	MAPKKK cascade	Guanyl-nucleotide exchange factor	NULL	CAMP-DEPENDENT RAP1 GUANINE-NUCLEOTIDE EXCHANGE FACTOR (PTHR23113:SF25)	11069	Q9Z1C7	0.241019	1.4083	1.00132	1.83214	-0.642642	0.125925
Chromodomain helicase-DNA-binding protein 3 (EC 3.6.1.-) (ATP-dependent helicase CHD3) (CHD-3) (Mi-	CHD3	mRNA transcription regulation	DNA helicase	NULL	CHROMODOMAIN HELICASE DNA BINDING PROTEIN (PTHR10799:SF64)	1107	Q12873	-0.0116548	-0.0153095	0.0389588	0.180597	-0.705176	-0.439541
Tubulin polymerization-promoting protein (TPPP) (25 kDa brain-specific protein) (p25-alpha) (p24) (	P25A	Cell structure	Non-motor microtubule binding protein	NULL	TUBULIN POLYMERIZATION PROMOTING PROTEIN (PTHR12932:SF4)	11076	O94811	0.278037	-0.934945	-0.154053	0.714728	0.393081	-0.040528
Chromodomain helicase-DNA-binding protein 4 (EC 3.6.1.-) (ATP-dependent helicase CHD4) (CHD-4) (Mi-	CHD4	mRNA transcription regulation	DNA helicase	NULL	CHROMODOMAIN HELICASE DNA BINDING PROTEIN (PTHR10799:SF64)	1108	Q14839	-0.106543	0.396902	1.06354	0.135137	-0.398927	0.105038
Death-inducer obliterator 1 (DIO-1) (Death-associated transcription factor 1) (DATF-1) (hDido1) - H	DIDO1	Biological process unclassified	Molecular function unclassified	NULL	FAMILY NOT NAMED (PTHR14914)	11083	Q9BTC0	-0.781261	-0.316282	-1.07723	0.827155	0.0314842	-0.476408
Adenylate cyclase type 5 (EC 4.6.1.1) (Adenylate cyclase type V) (ATP pyrophosphate-lyase 5) (Adeny	ADCY5	Metabolism of cyclic nucleotides	Adenylate cyclase	Endothelin signaling pathway->3',5'-cyclic AMP synthetase;;Heterotrimeric G-protein signaling pathway-Gi alpha and Gs alpha mediated pathway->Adenylyl cyclase;;Inflammation mediated by chemokine and cytokine signaling pathway->Adenylyl cyclase;;;;	ADENYLYL CYCLASE TYPE V (PTHR11920:SF23)	111	Q04400	0.1389	0.697028	0.250807	-1.3801	-0.748541	-0.539714
PR domain zinc finger protein 5 (PR domain-containing protein 5) - Homo sapiens (Human)	PRDM5	Biological process unclassified	KRAB box transcription factor	NULL	SUBFAMILY NOT NAMED (PTHR23224:SF238)	11107	Q9NQX1	0.703364	-0.0548351	0.180588	0.222221	-0.249013	0.568984
3-hydroxyisobutyrate dehydrogenase. mitochondrial precursor (EC 1.1.1.31) (HIBADH) - Rattus norvegi	3HIDH	Amino acid biosynthesis;Amino acid catabolism	Dehydrogenase	Allantoin degradation->Tartronate semialdehyde dehydrogenase;;	3-HYDROXYISOBUTYRATE DEHYDROGENASE (PTHR22981:SF7)	11112	P29266	0.0217103	0.373158	0.639966	0.631183	-0.0459139	0.547207
Citron Rho-interacting kinase (EC 2.7.11.1) (CRIK) (Rho-interacting. serine/threonine-protein kinas	CTRO	Protein phosphorylation;Other intracellular signaling cascade;Neurogenesis;Cytokinesis;Cell structure and motility	Non-receptor serine/threonine protein kinase	NULL	CITRON SER/THR KINASE (PTHR22988:SF1)	11113	O14578	-0.615375	0.697393	2.83095	0.274997	-0.0771074	-0.147453
FAS-associated factor 1 (Protein FAF1) - Rattus norvegicus (Rat)	FAF1	Intracellular signaling cascade;Induction of apoptosis	Other miscellaneous function protein	FAS signaling pathway->FAF1;;	FAF1 PROTEIN (PTHR23322:SF5)	11124	Q924K2	0.127364	-0.52027	-0.193738	0.139861	-0.264741	0.406121
TBC1 domain family member 8 (Vascular Rab-GAP/TBC-containing protein) (AD 3) - Homo sapiens (Human)	TBCD8	Biological process unclassified	Other G-protein modulator	NULL	GTPASE-ACTIVATING PROTEIN GYP2 (PTHR22957:SF48)	11138	O95759	0.392554	-0.751914	0.0574895	-0.78821	-0.224646	0.481375
Secretogranin-1 precursor (Secretogranin-I) (SgI) (Chromogranin B) (CgB) (Glucagonoma peptide) [Con	SCG1	Other protein metabolism	Peptide hormone	NULL	SECRETOGRANIN-1 (CHROMOGRANIN B) (PTHR10583:SF2)	1114	O35314	0.306674	3.0962	2.35892	-1.56397	-0.233104	-0.719225
HRAS-like suppressor 3 (H-rev 107 protein) - Rattus norvegicus (Rat)	HRSL3	Signal transduction	Select regulatory molecule	NULL	HRAS-LIKE SUPPRESSOR (PTHR13943:SF7)	11145	P53817	-0.326089	0.472168	-0.503866	2.34277	-0.356016	-0.208163
PC4 and SFRS1-interacting protein (Lens epithelium-derived growth factor) - Rattus norvegicus (Rat)	PSIP1	mRNA transcription regulation;Other immune and defense	Growth factor;Transcription cofactor	NULL	LENS EPITHELIUM-DERIVED GROWTH FACTOR (PTHR12550:SF9)	11168	Q812D1	0.0265193	2.17513	0.945991	0.717297	0.00955299	-1.03395
Bromodomain adjacent to zinc finger domain protein 1A (ATP-utilizing chromatin assembly and remodel	BAZ1A	mRNA transcription;Chromatin packaging and remodeling	Acetyltransferase	NULL	BROMODOMAIN ADJACENT TO ZINC FINGER DOMAIN 1, BAZ1 (PTHR22880:SF4)	11177	Q9NRL2	-0.18129	-1.86811	-0.948192	0.0869417	0.407465	-0.00835051
Leucine zipper putative tumor suppressor 1 (PSD-Zip70) - Rattus norvegicus (Rat)	LZTS1	Biological process unclassified	Molecular function unclassified	NULL	No Panther Hit	11178	Q8CFC9	-0.124498	0.546218	0.820637	0.360917	-0.604438	-0.355442
Centrosome-associated protein CEP250 (Centrosomal protein 2) (Centrosomal Nek2-associated protein 1	CP250	Mitosis	Kinase modulator	NULL	CENTROSOMAL PROTEIN 2 (CENTROSOMAL NEK2-ASSOCIATED PROTEIN 1) (C-NAP1) (PTHR23159:SF1)	11190	Q9BV73	0.189646	4.45322	0.514176	0.991407	0.298	-1.00952
Adenylate cyclase type 6 (EC 4.6.1.1) (Adenylate cyclase type VI) (ATP pyrophosphate-lyase 6) (Ca(2	ADCY6	Metabolism of cyclic nucleotides	Adenylate cyclase	Endothelin signaling pathway->3',5'-cyclic AMP synthetase;;Heterotrimeric G-protein signaling pathway-Gi alpha and Gs alpha mediated pathway->Adenylyl cyclase;;Inflammation mediated by chemokine and cytokine signaling pathway->Adenylyl cyclase;;;;	ADENYLATE CYCLASE TYPE VI (PTHR11920:SF24)	112	Q03343	0.0285408	-0.0124784	-0.134343	-1.04064	0.0910733	-0.374711
Probable ATP-dependent RNA helicase DDX20 (EC 3.6.1.-) (DEAD box protein 20) (DEAD box protein DP 1	DDX20	Nucleoside, nucleotide and nucleic acid metabolism	RNA helicase	NULL	DEAD BOX ATP-DEPENDENT RNA HELICASE (PTHR10967)	11218	Q9UHI6	0.57784	-0.859653	0.975334	-0.156234	0.27979	-0.20942
Three prime repair exonuclease 2 (EC 3.1.11.2) (3'-5' exonuclease TREX2) - Homo sapiens (Human)	TREX2	Biological process unclassified	Nuclease;Esterase	Ubiquitin proteasome pathway->26S proteasome;;	SUBFAMILY NOT NAMED (PTHR13058:SF3)	11219	Q9BQ50	-0.0226188	0.826764	0.742775	0.0491535	0.287264	0.414366
Polypeptide N-acetylgalactosaminyltransferase 5 (EC 2.4.1.41) (Protein-UDP acetylgalactosaminyltran	GALT5	Other polysaccharide metabolism;Protein glycosylation	Glycosyltransferase	NULL	N-ACETYLGALACTOSAMINYLTRANSFERASE (PTHR11675:SF10)	11227	O88422	-2.43567	-2.84071	-0.589841	1.4804	0.353549	-0.32941
Calcium-binding protein p22 (Calcium-binding protein CHP) (Calcineurin homologous protein) - Rattus	CHP1	Protein modification;Calcium mediated signaling;Other homeostasis activities	Protein phosphatase;Calmodulin related protein	Wnt signaling pathway->Calcineurin;;	CALCINEURIN B SUBUNIT (PTHR23056:SF4)	11261	P61023	-0.714792	1.59828	0.680255	0.502946	0.0369041	-0.25252
Syntaxin-1B2 (Syntaxin 1B) (P35B) - Rattus norvegicus (Rat)	STX1C	Regulated exocytosis;Protein targeting;Small molecule transport;Synaptic transmission	SNARE protein	Metabotropic glutamate receptor group II pathway->N-ethylmaleimide-sensitive factor attachment protein receptor;;Muscarinic acetylcholine receptor 1 and 3 signaling pathway->N-ethylmaleimide-sensitive factor attachment protein receptor;;Muscarinic acetylcholine receptor 2 and 4 signaling pathway->N-ethylmaleimide-sensitive factor attachment protein receptor;;Nicotinic acetylcholine receptor signa…	SYNTAXIN1 (PTHR19957:SF35)	112755	P61265	0.858132	0.345874	0.685589	0.743351	0.0566056	0.540421
Sodium channel protein type 11 subunit alpha (Sodium channel protein type XI subunit alpha) (Voltag	SC11A	Cation transport;Action potential propagation	Voltage-gated sodium channel	NULL	VOLTAGE-GATED SODIUM CHANNEL ALPHA SUBUNIT NAV1.9 (PTHR10037:SF22)	11280	O88457	1.07545	0.673823	0.231203	-0.0812134	0.620675	-0.217875
Lysosomal-trafficking regulator (Beige homolog) - Homo sapiens (Human)	LYST	Signal transduction;Other intracellular protein traffic;Lysosome transport;Transport;Immunity and defense	Membrane traffic regulatory protein	NULL	LYSOSOMAL TRAFFICKING REGULATOR (PTHR13743:SF16)	1130	Q99698	0.366482	0.751699	0.327528	0.276236	0.162343	0.158893
Solute carrier organic anion transporter family member 2B1 (Solute carrier family 21 member 9) (Org	SO2B1	Anion transport	Other transporter	NULL	ORGANIC ANION TRANSPORTER 2B (PTHR11388:SF13)	11309	Q9JHI3	-0.199583	-1.52623	0.662276	-0.299066	-0.220351	-0.501473
Protein DJ-1 (Contraception-associated protein 1) (Protein CAP1) (Fertility protein SP22) - Rattus	PARK7	mRNA transcription regulation;Stress response;Cell proliferation and differentiation	Other RNA-binding protein	NULL	DJ-1 PROTEIN (PARK7) (PTHR11019:SF5)	11315	O88767	-0.0978315	-0.530666	-0.739749	-0.215236	-0.0915313	0.241519
Prohibitin-2 (B-cell receptor-associated protein BAP37) (BAP-37) - Rattus norvegicus (Rat)	PHB2	DNA replication;DNA replication;Cell cycle control;Cell proliferation and differentiation	Molecular function unclassified	NULL	PROHIBITIN (PTHR23222)	11331	Q5XIH7	0.173958	-0.173755	-1.14925	-0.124463	-0.068318	-0.320665
Exocyst complex component 3 (Exocyst complex component Sec6) (rSec6) - Rattus norvegicus (Rat)	EXOC3	Exocytosis	Membrane traffic protein	NULL	EXOCYST COMPLEX COMPONENT SEC6 (PTHR21292:SF5)	11336	Q62825	0.0120029	0.565922	-0.0898584	0.244772	0.0018124	-0.0574604
Monoglyceride lipase (EC 3.1.1.23) (MGL) - Rattus norvegicus (Rat)	MGLL	Phospholipid metabolism	Phospholipase	NULL	LYSOPHOSPHOLIPASE-RELATED (PTHR11614:SF12)	11343	Q8R431	-0.25195	-0.512961	-0.781079	-0.840724	-0.14046	0.0029301
Synaptopodin - Rattus norvegicus (Rat)	SYNPO	Neurogenesis;Cell structure;Cell motility	Actin binding cytoskeletal protein	NULL	SYNAPTOPODIN (PTHR18973:SF4)	11346	Q9Z327	-0.201838	-0.191145	-1.91879	-0.153507	0.301981	0.133433
Neuronal acetylcholine receptor protein subunit alpha-4 precursor - Rattus norvegicus (Rat)	ACHA4	Cell communication;Cation transport;Nerve-nerve synaptic transmission;Sensory perception	Acetylcholine receptor;Ion channel	Nicotinic acetylcholine receptor signaling pathway->Nicotinic Acetylcholine Receptor;;Nicotinic acetylcholine receptor signaling pathway->nicotinic Acetylcholine Receptor alpha;;;	NEURONAL ACETYLCHOLINE RECEPTOR PROTEIN ALPHA 4 (PTHR18945:SF84)	1137	P09483	0.215518	0.664646	1.231	-0.0318015	0.35378	0.0373732
Proton myo-inositol cotransporter (H(+)-myo-inositol cotransporter) (Hmit) - Rattus norvegicus (Rat	MYCT	Carbohydrate transport;Transport	Carbohydrate transporter	NULL	SUGAR TRANSPORTER (PTHR11600:SF85)	114134	Q921A2	1.49114	-0.09196	-2.16425	-0.239593	-0.508202	0.713433
G protein-regulated inducer of neurite outgrowth 1 (GRIN1) - Homo sapiens (Human)	GRIN1	Biological process unclassified	Molecular function unclassified	NULL	SUBFAMILY NOT NAMED (PTHR12239:SF2)	114787	Q7Z2K8	0.295815	0.169055	-0.359954	-0.983181	0.157779	-0.295252
CUB and sushi domain-containing protein 3 precursor (CUB and sushi multiple domains protein 3) - Ho	CSMD3	Biological process unclassified	Molecular function unclassified	NULL	CUB AND SUSHI MULTIPLE DOMAINS PROTEIN (PTHR19325:SF44)	114788	Q7Z407	0.364888	-0.0755139	-1.40732	-0.951846	0.139576	0.560732
Polypeptide N-acetylgalactosaminyltransferase 13 (EC 2.4.1.41) (Protein-UDP acetylgalactosaminyltra	GLT13	Other polysaccharide metabolism;Protein glycosylation	Glycosyltransferase	NULL	N-ACETYLGALACTOSAMINYLTRANSFERASE (PTHR11675:SF10)	114805	Q6UE39	1.92604	0.505381	0.683713	1.41112	-0.894373	-1.32548
Adenylate cyclase type 9 (EC 4.6.1.1) (Adenylate cyclase type IX) (ATP pyrophosphate-lyase 9) (Aden	ADCY9	Biological process unclassified	Molecular function unclassified	NULL	gb def: Hypothetical protein FLJ25952 (PTHR16213:SF4)	115	O60503	0.175542	3.95488	2.62722	1.27422	0.213739	-0.086473
Protein C6orf150 - Homo sapiens (Human)	CF150	Biological process unclassified	Molecular function unclassified	NULL	UNCHARACTERIZED (PTHR10656:SF4)	115004	Q8N884	-0.0245742	-2.22311	0.613788	-1.15972	0.0267661	-0.36873
Creatine kinase B-type (EC 2.7.3.2) (Creatine kinase B chain) (B-CK) - Rattus norvegicus (Rat)	KCRB	Muscle contraction	Other kinase	NULL	CREATINE KINASE (PTHR11547:SF9)	1152	P07335	-0.183608	-0.139358	0.325322	0.725875	-0.0805417	0.692351
BTB/POZ domain-containing protein KCTD12 (Pfetin) (Predominantly fetal expressed T1 domain) - Homo	KCD12	Cation transport	Select regulatory molecule	NULL	POTASSIUM CHANNEL TETRAMERISATION DOMAIN CONTAINING PROTEIN 12 (PFETIN) (PTHR14499:SF6)	115207	Q96CX2	0.854035	-0.61061	-2.49563	1.20571	-0.517625	-0.409597
Leucine-rich repeat-containing protein 42 - Rattus norvegicus (Rat)	LRC42	Biological process unclassified	Molecular function unclassified	NULL	No Panther Hit	115353	Q4KM95	0.0703014	-0.259053	-0.8869	0.215222	-0.0480196	0.410689
Leucine-rich repeat-containing protein 56 - Rattus norvegicus (Rat)	LRC56	Biological process unclassified	Molecular function unclassified	NULL	UNCHARACTERIZED (PTHR22708:SF5)	115399	Q4V8C9	-0.240289	1.31912	-1.65965	0.56311	0.232222	0.0993344
Tubulin-specific chaperone B (Tubulin folding cofactor B) (Cytoskeleton-associated protein 1) (Cyto	TBCB	Protein folding;Cell structure	Other chaperones;Non-motor microtubule binding protein	NULL	TUBULIN-SPECIFIC CHAPERONE B (TUBULIN FOLDING COFACTOR B) (PTHR18916:SF6)	1155	Q99426	0.187427	-0.564215	-1.90103	0.108785	-0.655697	-0.00162548
Terminal deoxynucleotidyltransferase-interacting factor 1 (TdT-interacting factor 1) (TdIF1) - Ratt	TDIF1	Biological process unclassified	Molecular function unclassified	NULL	SUBFAMILY NOT NAMED (PTHR23399:SF5)	116092	Q91Y53	0.0461936	0.0897978	-0.469517	-0.182429	-0.210782	-0.103077
Glutamate [NMDA] receptor subunit 3A precursor (N-methyl-D-aspartate receptor subtype NR3A) (NMDAR-	NMD3A	Other receptor mediated signaling pathway;Cell communication;Cation transport;Nerve-nerve synaptic transmission	Glutamate receptor;Ion channel	Huntington disease->N-methyl-d-aspartate receptor;;Ionotropic glutamate receptor pathway->NR3;;Ionotropic glutamate receptor pathway->N-methyl-D-aspartate Receptor;;Metabotropic glutamate receptor group III pathway->N-methyl-D-aspartate Receptor;;Metabotropic glutamate receptor group I pathway->N-methyl-D-aspartate Receptor;;Muscarinic acetylcholine receptor 1 and 3 signaling pathway->N-methyl-D-…	GLUTAMATE RECEPTOR, IONOTROPIC, N-METHYL-D-ASPARTATE 3A (NMDA 3A) (PTHR18966:SF9)	116443	Q8TCU5	0.159184	-0.903844	0.158331	-0.372099	0.189907	-0.279111
Apolipoprotein A-V precursor (Apolipoprotein A5) (ApoAV) (ApoA-V) (Regeneration-associated protein	APOA5	Lipid and fatty acid transport;Transport;Blood circulation and gas exchange	Transporter;Apolipoprotein	NULL	REGENERATION-ASSOCIATED PROTEIN 3 (APOLIPOPROTEIN A-V) (PTHR18976:SF4)	116519	Q9QUH3	1.43957	1.6362	1.99173	-1.0561	0.0425386	3.06275
Centaurin-delta 1 (Cnt-d1) (Arf-GAP. Rho-GAP. ankyrin repeat and pleckstrin homology domain-contain	CEND1	G-protein mediated signaling;Cell adhesion;Cell structure and motility	Nucleic acid binding;Other G-protein modulator	NULL	CENTAURIN DELTA (PTHR23180:SF9)	116984	Q8WZ64	1.46017	-1.21087	-1.27708	1.82384	0.0961956	-0.32834
Centaurin-gamma 1 (ARF-GAP with GTP-binding protein-like. ankyrin repeat and pleckstrin homology do	CENG1	G-protein mediated signaling;Cell adhesion;Cell structure and motility	Nucleic acid binding;Other G-protein modulator	NULL	CENTAURIN GAMMA (PTHR23180:SF21)	116986	Q8CGU4	0.561463	1.90382	1.51525	0.393778	-0.077868	0.0937603
Pituitary adenylate cyclase-activating polypeptide type IA receptor precursor (PACAP type IA recept	PACR	G-protein mediated signaling;Spermatogenesis and motility	G-protein coupled receptor	NULL	PITUITARY ADENYLATE CYCLASE ACTIVATING POLYPEPTIDE TYPE I RECEPTOR PRECURSOR (PACAP-R-1) (PTHR12011:SF30)	117	P32215	-0.780488	-0.801997	1.65864	-0.748507	0.159745	-0.308578
RAB3A-interacting protein (Rabin-3) (SSX2-interacting protein) - Rattus norvegicus (Rat)	RAB3I	Signal transduction	Other G-protein modulator	NULL	RABIN 3 (PTHR14430:SF6)	117177	Q62739	0.219402	-2.35638	-0.16773	0.504837	-0.0509084	-0.486063
Afadin- and alpha-actinin-binding protein (ADIP) (Afadin DIL domain-interacting protein) (SSX2-inte	ADIP	Biological process unclassified	Molecular function unclassified	NULL	SUBFAMILY NOT NAMED (PTHR21736:SF7)	117178	Q9Y2D8	1.10286	-1.06761	-0.732581	0.182304	-0.00791413	-0.307681
Putative rRNA methyltransferase 3 (EC 2.1.1.-) (rRNA (uridine-2'-O-)-methyltransferase 3) - Rattus	RRMJ3	rRNA metabolism	RNA methyltransferase;RNA methyltransferase	NULL	RIBOSOMAL RNA METHYLTRANSFERASE (PTHR10920:SF12)	117246	Q5RJT2	0.154112	-0.105315	-0.064392	0.319992	0.381139	0.346622
AP-2 complex subunit mu-1 (Adaptin mu-1) (AP-2 mu-2 chain) (Clathrin coat assembly protein AP50) (C	AP2M1	Biological process unclassified	Molecular function unclassified	NULL	CLATHRIN COAT ASSOCIATED PROTEIN AP-50 (PTHR11998:SF12)	1173	P84092	-1.16751	0.581072	-0.758189	0.15608	-0.0600136	0.465165
AP-2 complex subunit sigma-1 (Adapter-related protein complex 2 sigma-1 subunit) (Sigma-adaptin 3b)	AP2S1	Receptor mediated endocytosis;Pinocytosis	Vesicle coat protein	NULL	CLATHRIN COAT ASSEMBLY PROTEIN AP17 (PTHR11753:SF6)	1175	P62744	-0.678277	-0.0196208	-0.410834	-0.309827	-0.113633	0.434962
Alpha-adducin (Erythrocyte adducin subunit alpha) - Rattus norvegicus (Rat)	ADDA	Protein complex assembly;Cell structure and motility	Non-motor actin binding protein	NULL	ALPHA ADDUCIN (PTHR10672:SF4)	118	Q63028	0.0799867	-0.554287	-0.559459	-0.106741	0.037681	0.339778
Beta-adducin (Erythrocyte adducin subunit beta) (Adducin 63) - Rattus norvegicus (Rat)	ADDB	Protein complex assembly;Cell structure and motility	Non-motor actin binding protein	NULL	BETA ADDUCIN (PTHR10672:SF6)	119	Q05764	0.161594	-0.209866	-0.489045	0.212814	0.118634	1.20681
Clusterin precursor (Complement-associated protein SP-40.40) (Complement cytolysis inhibitor) (CLI)	CLUS	Apoptosis	Molecular function unclassified	NULL	CLUSTERIN (PTHR10970:SF1)	1191	P10909	-0.375971	0	-0.16647	3.21979	-0.633374	-0.236387
Gamma-adducin (Adducin-like protein 70) (Protein kinase C-binding protein 35H) - Rattus norvegicus	ADDG	Protein complex assembly;Cell structure and motility	Non-motor actin binding protein	NULL	GAMMA ADDUCIN (PTHR10672:SF5)	120	Q62847	0.702468	-2.84163	-3.02591	0.803177	-0.133922	-0.00595062
Glycosyltransferase-like protein LARGE2 (EC 2.4.-.-) (Glycosyltransferase-like 1B) - Rattus norvegi	LARG2	Carbohydrate metabolism;Protein glycosylation	Glycosyltransferase	NULL	GLYCOSYLTRANSFERASE-RELATED (PTHR12270:SF6)	120071	Q6P7A1	-1.15715	-0.0576528	0.712701	1.13724	0.0856669	-0.28708
Uncharacterized protein C11orf46 homolog - Rattus norvegicus (Rat)	CK046	Biological process unclassified	Molecular function unclassified	NULL	gb def: SI:bY184L24.4 (Novel protein) (Fragment) (PTHR23080:SF8)	120534	Q5FVK8	0.751869	-0.350644	-0.0622105	-0.426342	0.177857	-0.292294
Clathrin light chain A (Lca) - Rattus norvegicus (Rat)	CLCA	Receptor mediated endocytosis	Vesicle coat protein	Heterotrimeric G-protein signaling pathway-Gi alpha and Gs alpha mediated pathway->Clathrin;;Heterotrimeric G-protein signaling pathway-Gq alpha and Go alpha mediated pathway->Clathrin;;Huntington disease->Clathrin;;;;	CLATHRIN LIGHT CHAIN (PTHR10639)	1211	P08081	0.249753	0.279041	0.12113	-0.076022	-0.232898	0.308711
Clathrin light chain B (Lcb) - Rattus norvegicus (Rat)	CLCB	Receptor mediated endocytosis	Vesicle coat protein	Heterotrimeric G-protein signaling pathway-Gi alpha and Gs alpha mediated pathway->Clathrin;;Heterotrimeric G-protein signaling pathway-Gq alpha and Go alpha mediated pathway->Clathrin;;Huntington disease->Clathrin;;;;	CLATHRIN LIGHT CHAIN (PTHR10639)	1212	P08082	-0.456903	0.581881	0.360362	0.47985	-0.403304	0.348804
Clathrin heavy chain - Rattus norvegicus (Rat)	CLH	Ligand-mediated signaling;Receptor mediated endocytosis;Neurotransmitter release	Vesicle coat protein	Heterotrimeric G-protein signaling pathway-Gi alpha and Gs alpha mediated pathway->Clathrin;;Heterotrimeric G-protein signaling pathway-Gq alpha and Go alpha mediated pathway->Clathrin;;;	CLATHRIN HEAVY CHAIN (PTHR10292:SF1)	1213	P11442	0.0874367	-0.670246	0.754917	0.676617	-0.142262	0.466637
cGMP-gated cation channel alpha 1 (CNG channel alpha 1) (CNG-1) (CNG1) (Cyclic nucleotide-gated cha	CNGA1	Signal transduction;Transport	Cyclic nucleotide-gated ion channel;Ion channel;G-protein modulator	Heterotrimeric G-protein signaling pathway-rod outer segment phototransduction->cGMP-gated ion channel;;	CYCLIC-NUCLEOTIDE-GATED CATION CHANNEL (PTHR10217:SF10)	1259	Q62927	-0.0862091	0.00189309	1.00705	1.87342	-0.277437	1.51602
Carnitine O-palmitoyltransferase I. brain isoform (EC 2.3.1.21) (Carnitine palmitoyltransferase 1C)	CPT1C	Amino acid metabolism;Fatty acid metabolism	Acetyltransferase;Acyltransferase	Muscarinic acetylcholine receptor 2 and 4 signaling pathway->choline acetyltransferase;;	CARNITINE O-ACYLTRANSFERASE (PTHR22589:SF8)	126129	Q8TCG5	-0.570464	0.464278	1.07205	-0.211007	0.185781	0.309513
Calponin-3 (Calponin. acidic isoform) (Calponin. non-muscle isoform) - Rattus norvegicus (Rat)	CNN3	Muscle contraction	Non-motor actin binding protein	NULL	CALPONIN (PTHR18959:SF4)	1266	P37397	0.746466	-0.768095	-0.568043	0.616898	0.226389	0.773517
2'.3'-cyclic-nucleotide 3'-phosphodiesterase (EC 3.1.4.37) (CNP) (CNPase) - Homo sapiens (Human)	CN37	Metabolism of cyclic nucleotides	Phosphodiesterase	NULL	2,3-CYCLIC NUCLEOTIDE 3-PHOSPHODIESTERASE (PTHR10156)	1267	P09543	-0.627619	-0.0280099	-0.992992	0.816059	0.140707	0.876479
Cannabinoid receptor 1 (CB1) (CB-R) (Brain-type cannabinoid receptor) - Rattus norvegicus (Rat)	CNR1	G-protein mediated signaling;Intracellular signaling cascade;Ligand-mediated signaling	G-protein coupled receptor	NULL	CANNABINOID RECEPTOR 1 (PTHR22750:SF10)	1268	P20272	0.803386	-0.453925	-1.40032	2.1289	0.157133	-0.252586
Contactin-1 precursor (Neural cell surface protein F3) - Rattus norvegicus (Rat)	CNTN1	Cell adhesion;Neurogenesis	CAM family adhesion molecule	NULL	CONTACTIN 1 (PTHR10489:SF49)	1272	Q63198	1.03288	0.304662	1.14093	-0.651722	0.246174	0.312838
Nonspecific lipid-transfer protein (EC 2.3.1.176) (Propanoyl-CoA C-acyltransferase) (NSL-TP) (Stero	NLTP	Other receptor mediated signaling pathway;Developmental processes	Receptor;Extracellular matrix	NULL	PODOCAN (PTHR23154:SF107)	127435	P11915	-0.707201	1.51645	0.340041	0.68359	0.0833511	-0.368188
Collagen alpha-1(I) chain precursor - Rattus norvegicus (Rat)	CO1A1	Cell adhesion;Cell structure	Extracellular matrix structural protein	Integrin signalling pathway->Collagen;;	COLLAGEN ALPHA 1(I) CHAIN (PTHR10499:SF127)	1277	P02454	-0.0837478	0.787689	0.916583	-0.808202	-0.445335	-0.45965
Collagen alpha-2(I) chain precursor - Rattus norvegicus (Rat)	CO1A2	Cell adhesion;Cell structure	Extracellular matrix structural protein	Integrin signalling pathway->Collagen;;	COLLAGEN ALPHA 2(I) CHAIN (PTHR10499:SF123)	1278	P02466	0.131949	0.969383	-2.05035	-2.50314	-0.389206	-0.153983
Synaptotagmin-2 (Synaptotagmin II) (SytII) - Rattus norvegicus (Rat)	SYT2	Regulated exocytosis;Neurotransmitter release	Membrane traffic regulatory protein	NULL	SYNAPTOTAGMIN 1,2 (PTHR10024:SF39)	127833	P29101	-0.250922	2.23515	2.46344	2.15521	0.113055	0.29803
Collagen alpha-1(II) chain precursor [Contains: Chondrocalcin] - Rattus norvegicus (Rat)	CO2A1	Cell adhesion;Cell structure	Extracellular matrix structural protein	Integrin signalling pathway->Collagen;;	COLLAGEN ALPHA 1(II) CHAIN (PTHR10499:SF126)	1280	P05539	0.103607	-0.605707	-0.0964309	-3.70802	-0.0883555	0.49439
Uncharacterized protein C20orf174 - Homo sapiens (Human)	CT174	mRNA transcription regulation;Developmental processes	Zinc finger transcription factor;Nucleic acid binding	NULL	IMMUNODEFICIENCY VIRUS TYPE I ENHANCER BINDING PROTEIN (PTHR23233:SF13)	128611	Q5JPB2	-0.299909	0.598277	0.64392	-0.0242868	0.702573	-0.133263
Collagen alpha-1(V) chain precursor - Rattus norvegicus (Rat)	CO5A1	Mesoderm development	Extracellular matrix structural protein	Integrin signalling pathway->Collagen;;	COLLAGEN ALPHA 2(XI) AND ALPHA3(V) CHAIN (PTHR10499:SF84)	1289	Q9JI03	-0.340751	-1.67593	-3.52484	0.938784	-0.670242	0.279535
Collagen alpha-1(VII) chain precursor (Long-chain collagen) (LC collagen) - Homo sapiens (Human)	CO7A1	Cell adhesion;Cell structure	Extracellular matrix structural protein	Inflammation mediated by chemokine and cytokine signaling pathway->ExtraCellular matrix protein;;Integrin signalling pathway->Collagen;;;	COLLAGEN ALPHA 1(VII) CHAIN (PTHR10499:SF119)	1294	Q02388	-1.61789	0.209323	-1.22261	1.77442	0.0459934	-0.117794
2-amino-3-carboxymuconate-6-semialdehyde decarboxylase (EC 4.1.1.45) - Rattus norvegicus (Rat)	ACMSD	Biological process unclassified	Molecular function unclassified	NULL	SUBFAMILY NOT NAMED (PTHR21240:SF5)	130013	Q8R5M5	0.200939	0.214716	0.388193	-0.0810343	0.0029697	-0.0579694
Collagen alpha-1(XII) chain precursor - Homo sapiens (Human)	COCA1	Cell communication;Cell adhesion;Skeletal development;Cell structure	Extracellular matrix structural protein	Inflammation mediated by chemokine and cytokine signaling pathway->ExtraCellular matrix protein;;Integrin signalling pathway->Collagen;;;	COLLAGEN ALPHA-RELATED (PTHR10499:SF71)	1303	Q99715	0.245492	-0.595341	2.54801	0.806619	0.0549161	-0.194489
Alcohol dehydrogenase class 4 mu/sigma chain (EC 1.1.1.1) (Alcohol dehydrogenase class IV mu/sigma	ADH7	Other carbohydrate metabolism;Other carbon metabolism	Dehydrogenase;Reductase	NULL	ALCOHOL DEHYDROGENASE (PTHR11695:SF4)	131	P41682	-0.0770383	-0.0908699	-1.17193	0.675088	0.102778	-0.254647
Copine-4 (Copine IV) (Copine-8) - Homo sapiens (Human)	CPNE4	Intracellular protein traffic	Other miscellaneous function protein;Other membrane traffic protein	NULL	COPINE (PTHR10857)	131034	Q96A23	0.280366	-0.990037	-0.576304	1.67569	-0.302621	-0.415871
Coatomer subunit beta (Beta-coat protein) (Beta-COP) - Rattus norvegicus (Rat)	COPB	Constitutive exocytosis	Vesicle coat protein	NULL	COATOMER BETA SUBUNIT (PTHR10635:SF5)	1315	P23514	0.300117	-0.633079	0.076524	0.0979435	-0.232518	0.302254
Discoidin. CUB and LCCL domain-containing protein 2 precursor (Endothelial and smooth muscle cell-d	DCBD2	Biological process unclassified	Molecular function unclassified	NULL	DCBLD2 (PTHR10127:SF25)	131566	Q91ZV2	-0.0800624	-1.95382	-0.863283	-0.0294296	-0.277492	0.145469
Krueppel-like factor 6 (Core promoter element-binding protein) (Transcription factor Zf9) - Rattus	KLF6	mRNA transcription regulation;B-cell- and antibody-mediated immunity;Cell proliferation and differentiation	Zinc finger transcription factor	NULL	CORE PROMOTER ELEMENT-BINDING PROTEIN (KRUPPEL-LIKE FACTOR 6) (PTHR23223:SF17)	1316	O35819	-1.33132	-0.228461	-0.881542	-0.107399	-0.434927	0.479428
Synaptoporin - Rattus norvegicus (Rat)	SYNPR	Regulated exocytosis;Neurotransmitter release	Membrane traffic regulatory protein	NULL	SYNAPTOPHYSIN (PTHR10306:SF2)	132204	P22831	-1.02231	-0.362761	-0.751126	-1.72671	-0.127397	0.394424
Spermatogenesis-associated protein 18 (Spermatid-expressing gene 1 protein) (Spetex-1) - Rattus nor	SPT18	Biological process unclassified	Molecular function unclassified	NULL	FAMILY NOT NAMED (PTHR21771)	132671	Q6AYL6	-0.00180448	-0.372259	-1.7249	-0.508658	0.0920639	0.348932
Cytochrome c oxidase subunit 4 isoform 1. mitochondrial precursor (EC 1.9.3.1) (Cytochrome c oxidas	COX41	Oxidative phosphorylation	Oxidase	NULL	CYTOCHROME C OXIDASE SUBUNIT IV (PTHR10707)	1327	P10888	0.260556	0.0941045	0.188021	0.04636	0.399809	0.0266076
Cytochrome c oxidase subunit 5B. mitochondrial precursor (EC 1.9.3.1) (Cytochrome c oxidase polypep	COX5B	Oxidative phosphorylation	Oxidase	NULL	CYTOCHROME C OXIDASE (PTHR10122)	1329	P12075	-0.026107	1.0625	0.723123	0.253206	0.00155907	-0.410061
Cytochrome c oxidase subunit VIb isoform 1 (EC 1.9.3.1) (COX VIb-1) - Homo sapiens (Human)	CX6B1	Oxidative phosphorylation	Oxidase	NULL	CYTOCHROME C OXIDASE POLYPEPTIDE VIB (PTHR11387:SF2)	1340	P14854	0.175467	-0.0540783	-0.939378	-0.0735868	0.223045	-0.459227
Cytochrome c oxidase polypeptide VIc precursor (EC 1.9.3.1) - Homo sapiens (Human)	COX6C	Biological process unclassified	Molecular function unclassified	NULL	SUBFAMILY NOT NAMED (PTHR12916:SF2)	1345	P09669	0.153231	-0.730278	-0.635411	-0.206831	0.00181781	-0.429809
Acyl-coenzyme A thioesterase 12 (EC 3.1.2.1) (Acyl-CoA thioesterase 12) (Acyl-CoA thioester hydrola	ACO12	Acyl-CoA metabolism	Esterase	NULL	CYTOSOLIC ACYL COENZYME A THIOESTER HYDROLASE (PTHR11049)	134526	Q99NB7	-0.335699	-0.0226067	-0.255929	0.292883	0.110901	0.026174
Cytochrome c oxidase polypeptide VIIa-liver/heart. mitochondrial precursor (EC 1.9.3.1) (Cytochrome	CX7A2	Oxidative phosphorylation	Oxidase	NULL	SUBFAMILY NOT NAMED (PTHR10510:SF1)	1347	P35171	-0.0227933	0.202807	-0.437463	-0.314008	0.137169	0.112155
Syntaxin-binding protein 5 (Tomosyn-1) (Lethal(2) giant larvae protein homolog 3) - Rattus norvegic	STXB5	Regulated exocytosis;Neurotransmitter release	Membrane traffic regulatory protein	NULL	TOMOSYN (PTHR10241:SF7)	134957	Q9WU70	0.933017	-0.873349	-1.50403	-1.01819	0.43295	-0.36525
Cytochrome c oxidase subunit 7C. mitochondrial precursor (EC 1.9.3.1) (Cytochrome c oxidase polypep	COX7C	Oxidative phosphorylation	Oxidase	NULL	SUBFAMILY NOT NAMED (PTHR13313:SF1)	1350	P15954	0.188706	0.466782	0.427084	0.128357	0.25236	-0.183086
Ceruloplasmin precursor (EC 1.16.3.1) (Ferroxidase) - Rattus norvegicus (Rat)	CERU	Other homeostasis activities	Oxidase	NULL	CERULOPLASMIN (PTHR10127:SF55)	1356	P13635	-0.279374	-0.796809	-1.51376	4.42216	-0.823804	-0.0720489
Carboxypeptidase D precursor (EC 3.4.17.22) (Metallocarboxypeptidase D) (gp180) - Rattus norvegicus	CBPD	Proteolysis	Metalloprotease	NULL	CARBOXYPEPTIDASE D (PTHR11532:SF8)	1362	Q9JHW1	0.765125	-1.34393	-0.513561	0.46678	0.267421	0.679513
Carbamoyl-phosphate synthase [ammonia]. mitochondrial precursor (EC 6.3.4.16) (Carbamoyl-phosphate	CPSM	Biological process unclassified	Molecular function unclassified	NULL	CARBAMOYLTRANSFERASE RELATED (PTHR11405)	1373	P07756	0.20703	-1.93179	0.805681	0.995937	0.201003	0.687517
Carnitine O-palmitoyltransferase I. liver isoform (EC 2.3.1.21) (CPT I) (CPTI-L) (Carnitine palmito	CPT1A	Amino acid metabolism;Fatty acid metabolism	Acetyltransferase;Acyltransferase	Muscarinic acetylcholine receptor 2 and 4 signaling pathway->choline acetyltransferase;;	CARNITINE O-ACYLTRANSFERASE (PTHR22589:SF8)	1374	P32198	-0.112096	0.513929	1.35386	-0.183011	-0.0570373	-0.125184
Carnitine O-palmitoyltransferase 2. mitochondrial precursor (EC 2.3.1.21) (Carnitine palmitoyltrans	CPT2	Amino acid metabolism;Fatty acid metabolism	Acetyltransferase;Acyltransferase	NULL	CARNITINE O-ACYLTRANSFERASE (PTHR22589:SF6)	1376	P18886	2.615441626403481E-4	-0.420494	-1.64044	0.547898	-0.417615	-0.556854
Netrin receptor UNC5D precursor (Unc-5 homolog D) (Unc-5 homolog 4) - Homo sapiens (Human)	UNC5D	Cell surface receptor mediated signal transduction;Apoptosis;Neurogenesis	Receptor	Axon guidance mediated by netrin->UNC-5;;	NETRIN REEPTOR UNC5D (PTHR12582:SF5)	137970	Q6UXZ4	-0.289477	-0.956048	-2.04645	0.012622	-0.451747	-0.297679
Carnitine O-acetyltransferase (EC 2.3.1.7) (Carnitine acetylase) (CAT) (Carnitine acetyltransferase	CACP	Amino acid metabolism;Fatty acid metabolism	Acetyltransferase;Acyltransferase	NULL	CARNITINE O-ACYLTRANSFERASE (PTHR22589:SF15)	1384	Q704S8	-0.427907	0.390042	-0.172332	0.47273	-0.0504988	-0.404165
Cysteine-rich protein 2 (CRP2) (Protein ESP1) - Homo sapiens (Human)	CRIP2	T-cell mediated immunity	Actin binding cytoskeletal protein	NULL	LIM ONLY (PTHR18973:SF75)	1397	P52943	-0.195523	-0.694305	-1.03556	-0.802797	-0.576011	-0.253797
Dihydropyrimidinase-related protein 1 (DRP-1) (Collapsin response mediator protein 1) (CRMP-1) - Ra	DPYL1	Nucleoside, nucleotide and nucleic acid metabolism	Other hydrolase	Axon guidance mediated by semaphorins->CRMP 3-associated molecule;;Axon guidance mediated by semaphorins->Collapsin response mediator protein;;Pyrimidine Metabolism->Dihydropyrimidinase;;;;	DIHYDROPYRIMIDINASE (PTHR11647:SF1)	1400	Q62950	-0.211388	1.34683	0.0165035	-1.13023	0.182152	0.380301
Hyaluronan and proteoglycan link protein 1 precursor (Proteoglycan link protein) (Cartilage link pr	HPLN1	Cell adhesion;Mesoderm development	Extracellular matrix glycoprotein	NULL	HYALURONAN AND PROTEOGLYCAN LINK PROTEIN 1 (PROTEOGLYCAN LINK PROTEIN) (PTHR22804:SF10)	1404	P03994	-0.392814	1.71631	-1.76682	1.93835	0.365323	-0.215932
Probable DNA dC->dU-editing enzyme APOBEC-3D (EC 3.5.4.-) - Homo sapiens (Human)	ABC3D	Pre-mRNA processing	Other hydrolase	NULL	DNA DC->DU EDITING ENZYME APOBEC-3D (PTHR13857:SF7)	140564	Q96AK3	-0.584797	-0.117711	0.351114	0.0401387	0.569257	0.668875
Vesicular inhibitory amino acid transporter (GABA and glycine transporter) (Vesicular GABA transpor	VIAAT	Biological process unclassified	Molecular function unclassified	NULL	AMINO ACID TRANSPORTER (PTHR22950)	140679	O35458	-0.881773	4.76021	2.40878	1.98801	-0.295363	0.457682
Parotid secretory protein precursor (PSP) (Neonatal submandibular gland protein) - Rattus norvegicu	PSP	Biological process unclassified	Molecular function unclassified	NULL	PAROTID SECRETORY PROTEIN (PTHR10504:SF6)	140683	Q63471	0.0768463	-0.682806	1.06941	-0.12227	0.00885236	-0.409572
Uncharacterized protein C20orf135 homolog - Rattus norvegicus (Rat)	CT135	Biological process unclassified	Molecular function unclassified	NULL	BAT5 HLA-B-ASSOCIATED TRANSCRIPT 5 (PTHR12277:SF3)	140701	Q5XIL6	-0.412453	1.42368	1.08107	0.319095	0.0469282	-0.376232
Dynein light chain 2. cytoplasmic (Dynein light chain LC8-type 2) - Homo sapiens (Human)	DYL2	RNA localization;Nitric oxide biosynthesis;General vesicle transport;Gametogenesis;Cell cycle;Cell structure	Microtubule family cytoskeletal protein;Other enzyme inhibitor	Huntington disease->Dynein complex;;	CYTOPLASMIC DYNEIN LIGHT CHAIN (PTHR11886:SF7)	140735	Q96FJ2	-0.0528954	1.20053	1.07405	0.90226	0.268097	0.317496
60S ribosomal protein L10-like - Homo sapiens (Human)	RL10L	Protein biosynthesis	Ribosomal protein	NULL	60S RIBOSOMAL PROTEIN L10 (PTHR11726)	140801	Q96L21	0.757634	1.75532	0.396606	-0.937916	0.0368694	-0.639151
Alpha crystallin B chain (Alpha(B)-crystallin) - Rattus norvegicus (Rat)	CRYAB	Muscle contraction;Vision	Structural protein	Angiogenesis->Heat-Shock Protein 27;;	ALPHA B CRYSTALLIN (PTHR11527:SF37)	1410	P23928	-0.313803	1.49186	1.63322	2.49208	-1.11892	0.116966
Poly [ADP-ribose] polymerase 1 (EC 2.4.2.30) (PARP-1) (ADPRT) (NAD(+) ADP-ribosyltransferase 1) (Po	PARP1	DNA repair;Protein ADP-ribosylation;Stress response	Glycosyltransferase	FAS signaling pathway->Poly(ADP-ribose) polymerase;;	POLY [ADP-RIBOSE] POLYMERASE (PTHR15447)	142	P27008	0.654279	-1.29294	-0.814615	-0.0460663	-1.10128	-0.33356
Ubiquitin ligase protein MIB2 (EC 6.3.2.-) (Mind bomb homolog 2) (RBSC-skeletrophin/dystrophin-like	MIB2	Proteolysis;Cell surface receptor mediated signal transduction	Ubiquitin-protein ligase	NULL	SKELETROPHIN (PTHR18958:SF233)	142678	Q68LP1	0.538902	0.102786	-0.897006	0.100316	0.143071	0.0396882
Citrate synthase. mitochondrial precursor (EC 2.3.3.1) - Rattus norvegicus (Rat)	CISY	Tricarboxylic acid pathway;Amino acid biosynthesis;Amino acid catabolism	Synthase;Transferase;Other lyase	NULL	CITRATE SYNTHASE (PTHR11739)	1431	Q8VHF5	-0.522052	-0.427533	0.607435	0.124586	-0.283619	-0.363868
Macrophage colony-stimulating factor 1 precursor (CSF-1) (MCSF) - Rattus norvegicus (Rat)	CSF1	Cytokine and chemokine mediated signaling pathway;Macrophage-mediated immunity;Granulocyte-mediated immunity;Hematopoiesis	Cytokine	NULL	MACROPHAGE COLONY STIMULATING FACTOR/COLONY STIMULATING FACTOR (PTHR10058)	1435	Q8JZQ0	0.632292	-0.0151512	0.556254	0.873328	0.126352	-0.214742
KDEL motif-containing protein 2 precursor - Rattus norvegicus (Rat)	KDEL2	General vesicle transport;Other protein targeting and localization	Membrane traffic regulatory protein	NULL	ENDOPLASMIC RETICULUM-RESIDENT KDEL PROTEIN (PTHR12203:SF5)	143888	Q566E5	1.8676	-3.76172	-0.462344	-0.0276352	-0.157335	-0.0373521
Copine-8 (Copine VIII) - Homo sapiens (Human)	CPNE8	Intracellular protein traffic	Other miscellaneous function protein;Other membrane traffic protein	NULL	COPINE (PTHR10857)	144402	Q86YQ8	-0.658602	1.64487	0.61205	2.80323	-0.13469	-0.247004
Heterogeneous nuclear ribonucleoprotein A1 (Helix-destabilizing protein) (Single-strand RNA-binding	ROA1	mRNA splicing	Ribonucleoprotein	NULL	HETEROGENEOUS NUCLEAR RIBONUCLEOPROTEIN (PTHR10432:SF13)	144983	P04256	1.51185	0.500249	0.862562	-0.195857	0.519202	0.238494
Protein C14orf145 - Homo sapiens (Human)	CN145	Biological process unclassified	Molecular function unclassified	NULL	gb def: Hypothetical protein FLJ43937 (PTHR18937:SF5)	145508	Q6ZU80	0.0373366	-0.151557	-0.717265	-0.0909579	0.39803	-0.768115
Tau-tubulin kinase 2 (EC 2.7.11.1) - Homo sapiens (Human)	TTBK2	Protein phosphorylation;Mitosis	Non-receptor serine/threonine protein kinase	Parkinson disease->Casein kinase I;;Wnt signaling pathway->Casein Kinase 1;;;	TAU-TUBULIN KINASE-RELATED (PTHR11909:SF19)	146057	Q6IQ55	-0.45161	0.0163674	-1.05099	-0.30205	0.150292	-0.373145
Versican core protein precursor (Large fibroblast proteoglycan) (Chondroitin sulfate proteoglycan c	CSPG2	Extracellular matrix protein-mediated signaling;Cell proliferation and differentiation;Cell motility	Extracellular matrix glycoprotein	NULL	VERSICAN CORE PROTEIN PRECURSOR (LARGE FIBROBLAST PROTEOGLYCAN) (CHONDROITIN SULFATE PROTEOGLYCAN CORE PROTEIN 2) (PTHR22804:SF6)	1462	Q9ERB4	0.00397708	0.0716279	-0.463864	0.707172	-0.659	0.572801
Neurocan core protein precursor (Chondroitin sulfate proteoglycan 3) (245 kDa early postnatal core	CSPG3	Cell adhesion;Neurogenesis	Extracellular matrix glycoprotein	NULL	NEUROCAN CORE PROTEIN (CHONDROITIN SULFATE PROTEOGLYCAN 3) (PTHR22804:SF5)	1463	P55067	0.0616623	0.104638	0.564062	0.955588	-0.228833	0.204778
Cysteine and glycine-rich protein 1 (Cysteine-rich protein 1) (CRP1) (CRP) - Rattus norvegicus (Rat	CSRP1	Immunity and defense;Other developmental process	Actin binding cytoskeletal protein	NULL	CRP1/CSRP1/CRIP1 (PTHR18973:SF80)	1465	P47875	-0.598512	-0.660321	1.60003	0.221001	-0.521713	0.81273
Polyserase-2 precursor (EC 3.4.21.-) (Polyserine protease 2) - Rattus norvegicus (Rat)	POLS2	Proteolysis	Serine protease	NULL	POLYSERASE-2 (PTHR19355:SF140)	146547	Q5K2P9	0.0335115	0.783311	1.17134	0.564387	0.0579111	0.0601128
Cystatin C precursor - Rattus norvegicus (Rat)	CYTC	Proteolysis	Cysteine protease inhibitor	NULL	CYSTATIN C (PTHR11413:SF17)	1471	P14841	-0.131257	-0.466258	-1.06384	0.0704598	-0.492533	1.00219
Kinesin light chain 3 (Kinesin light chain KLCt) - Rattus norvegicus (Rat)	KLC3	General vesicle transport	Microtubule family cytoskeletal protein	Alzheimer disease-amyloid secretase pathway->kinesin;;	KINESIN LIGHT CHAIN 2 (PTHR19959:SF10)	147700	Q68G30	-1.11276	0.134974	0.171038	-1.80805	-0.0294258	-1.53695
Homeodomain-interacting protein kinase 4 (EC 2.7.11.1) - Rattus norvegicus (Rat)	HIPK4	Protein phosphorylation	Non-receptor serine/threonine protein kinase	NULL	HIPK (PTHR11295:SF18)	147746	Q4V793	-1.02082	-0.323108	-0.405864	-1.24065	-0.126866	-0.1692
Cleavage stimulation factor 64 kDa subunit (CSTF 64 kDa subunit) (CF-1 64 kDa subunit) (CstF-64) -	CSTF2	Pre-mRNA processing	Other RNA-binding protein	NULL	RNA RECOGNITION MOTIF CONTAINING PROTEIN (PTHR23139:SF8)	1478	P33240	0.440983	-0.310773	-0.183771	-0.455349	-0.296879	0.53998
Calpain-12 (EC 3.4.22.-) - Homo sapiens (Human)	CAN12	Proteolysis;Signal transduction	Cysteine protease;Calmodulin related protein	Huntington disease->Calpain;;	CALPAIN 12 (PTHR10183:SF44)	147968	Q6ZSI9	0.470085	1.41636	2.20095	-0.531414	-0.0428558	0.198315
C-terminal-binding protein 1 (EC 1.1.1.-) (CtBP1) (C-terminal-binding protein 3) (CtBP3) (50 kDa BF	CTBP1	Amino acid biosynthesis	Transcription cofactor;Dehydrogenase	Wnt signaling pathway->C-terminal Binding Protein;;	2-HYDROXYACID DEHYDROGENASE C-TERMINAL BINDING PROTEIN (PTHR10996:SF11)	1487	Q9Z2F5	0.313866	0.306303	-0.420864	-0.465521	-0.121863	0.621022
Ankyrin repeat domain-containing protein 35 - Homo sapiens (Human)	ANR35	Biological process unclassified	Molecular function unclassified	NULL	NORPEG-LIKE PROTEIN (ANKYCORBIN) (PTHR18958:SF228)	148741	Q8N283	-0.114972	2.39385	0.720051	0.303109	-0.324009	0.594558
C-terminal-binding protein 2 (CtBP2) - Homo sapiens (Human)	CTBP2	Amino acid biosynthesis	Transcription cofactor;Dehydrogenase	Wnt signaling pathway->C-terminal Binding Protein;;	2-HYDROXYACID DEHYDROGENASE C-TERMINAL BINDING PROTEIN (PTHR10996:SF11)	1488	P56545	0.0958399	-0.148957	0.124071	-0.722171	-0.0949673	0.577765
Transmembrane protein 58 precursor - Homo sapiens (Human)	TMM58	Biological process unclassified	Molecular function unclassified	NULL	No Panther Hit	149345	Q96DD7	0.271288	0.392298	-0.127222	-0.40391	0.202274	-0.0638721
Catenin alpha-1 (Cadherin-associated protein) (Alpha E-catenin) (NY-REN-13 antigen) - Homo sapiens	CTNA1	Cell structure	Non-motor actin binding protein	Alzheimer disease-presenilin pathway->alpha-catenin;;Cadherin signaling pathway->Alpha-catenin;;Wnt signaling pathway->alpha-Catenin;;;;	ALPHA CATENIN (PTHR18914:SF3)	1495	P35221	0.364886	-0.802673	-1.71807	1.14892	-0.745781	-0.873742
Catenin beta-1 (Beta-catenin) - Rattus norvegicus (Rat)	CTNB1	Cell adhesion-mediated signaling	Other signaling molecule;Cell adhesion molecule;Cytoskeletal protein	Alzheimer disease-presenilin pathway->beta-catenin;;Angiogenesis->Beta-catenin;;Cadherin signaling pathway->Beta-catenin;;Wnt signaling pathway->Beta-Catenin;;p53 pathway feedback loops 2->beta-catenin;;;;;;	BETA-CATENIN (PTHR23315:SF13)	1499	Q9WU82	-0.441088	1.1133	1.06303	0.8235	-0.181975	-0.166882
Catenin delta-1 (p120 catenin) (p120(ctn)) (Cadherin-associated Src substrate) (CAS) (p120(cas)) -	CTND1	Cell communication;Cell adhesion	Cell adhesion molecule;Other cell junction protein	Cadherin signaling pathway->Delta-catenin;;	CATENIN DELTA-1 (PTHR10372:SF6)	1500	O60716	-0.0228142	-0.84687	0.265299	0.593075	-0.0403474	-0.416733
Catenin delta-2 (Fragment) - Rattus norvegicus (Rat)	CTND2	Cell communication;Cell adhesion	Cell adhesion molecule;Other cell junction protein	NULL	CATENIN DELTA-2 (PTHR10372:SF9)	1501	O35116	0.311302	-0.559509	-0.0230258	0.675617	0.0748614	0.143368
Tubulin--tyrosine ligase (EC 6.3.2.25) (TTL) - Rattus norvegicus (Rat)	TTL	Protein metabolism and modification	Microtubule family cytoskeletal protein;Other ligase	NULL	TUBULIN TYROSINE LIGASE (PTHR12241:SF6)	150465	Q9QXJ0	-0.407773	2.7698	1.917	0.861804	0.191681	0.194798
Zinc finger protein 533 - Homo sapiens (Human)	ZN533	Biological process unclassified	Molecular function unclassified	NULL	DOUBLE-STRANDED RNA-BINDING ZINC FINGER PROTEIN (PTHR23067)	151126	Q569K4	1.38496	-0.44273	1.32009	0.576638	0.123065	0.184296
Contactin-4 precursor (Brain-derived immunoglobulin superfamily protein 2) (BIG-2) - Rattus norvegi	CNTN4	Cell adhesion;Neurogenesis	CAM family adhesion molecule	NULL	CONTACTIN 4 (BRAIN-DERIVED IMMUNOGLOBULIN SUPERFAMILY PROTEIN 2) (BIG-2) (PTHR10489:SF53)	152330	Q62845	-0.441141	-0.411321	0.285382	1.12749	0.0148131	-0.192508
Cytochrome b5 - Rattus norvegicus (Rat)	CYB5	Steroid metabolism;Other pathways of electron transport	Oxidase	NULL	CYTOCHROME B5 (PTHR19359:SF9)	1528	P00173	0.168762	-1.03088	-0.662457	-0.144387	-0.672377	0.389896
Disabled homolog 2-interacting protein (DAB2-interacting protein) (DOC-2/DAB2 interactive protein)	DAB2P	Signal transduction;Neuronal activities	Other signaling molecule;Other G-protein modulator	EGF receptor signaling pathway->GAP;;FGF signaling pathway->p120 Ras GTPase-activating protein;;PDGF signaling pathway->Ras GTPase Activity Protein;;;;	SYNAPTIC RAS GTPASE ACTIVATING PROTEIN, SYNGAP (PTHR10194:SF17)	153090	Q6P730	-0.903285	0.892098	-0.619707	1.39899	0.0703271	0.827128
Cytochrome c1. heme protein. mitochondrial precursor (Cytochrome c-1) - Homo sapiens (Human)	CY1	Oxidative phosphorylation	Reductase	FAS signaling pathway->CytochromeC;;Huntington disease->Cytochrome c;;;	CYTOCHROME C1 (PTHR10266)	1537	P08574	0.087328	0.858899	1.3569	0.487353	-0.155419	-0.130928
ATP-binding cassette sub-family A member 13 - Homo sapiens (Human)	ABCAD	Lipid and fatty acid transport;Transport	ATP-binding cassette (ABC) transporter	NULL	ABCA13 (PTHR19229:SF28)	154664	Q86UQ4	0.758397	0.594865	1.40635	0.225289	0.157121	0.0678103
Cytochrome P450 2E1 (EC 1.14.14.1) (CYPIIE1) (P450-J) (P450RLM6) - Rattus norvegicus (Rat)	CP2E1	Fatty acid metabolism;Steroid metabolism;Electron transport	Oxygenase	NULL	CYTOCHROME P450, SUBFAMILY 2E1 (PTHR19383:SF86)	1571	P05182	-0.75297	-0.0964773	0.361992	0.413677	0.458268	-0.945685
Cytochrome P450 2J3 (EC 1.14.14.1) (CYPIIJ3) - Rattus norvegicus (Rat)	CP2J3	Other lipid, fatty acid and steroid metabolism;Steroid metabolism;Electron transport	Oxygenase	NULL	CYTOCHROME P450, SUBFAMILY 2J (PTHR19383:SF78)	1573	P51590	0.664057	0.205838	-0.551727	-0.00493537	-0.82414	-0.741423
Transmembrane protein 65 - Homo sapiens (Human)	TMM65	Biological process unclassified	Molecular function unclassified	NULL	SUBFAMILY NOT NAMED (PTHR21706:SF8)	157378	Q6PI78	1.35211	-0.575927	-1.10412	-1.0606	0.126894	-0.210198
Cytochrome P450 7A1 (EC 1.14.13.17) (Cholesterol 7-alpha-monooxygenase) (CYPVII) (Cholesterol 7-alp	CP7A1	Cholesterol metabolism;Electron transport	Oxygenase	NULL	CYTOCHROME P450, SUBFAMILY 7A1 (PTHR19383:SF8)	1581	P18125	-0.0620473	-0.932343	-0.324112	1.02498	-0.34057	-0.918334
Cytochrome P450 11A1. mitochondrial precursor (EC 1.14.15.6) (CYPXIA1) (P450(scc)) (Cholesterol sid	CP11A	Cholesterol metabolism;Steroid hormone metabolism;Electron transport	Oxygenase	Androgen/estrogene/progesterone biosynthesis->Cholesterol monooxygenase;;	CYTOCHROME P450, SUBFAMILY 11A1 (PTHR19383:SF98)	1583	P14137	-0.989154	0.638306	0.587633	0.401262	-0.169802	-0.181211
RIB43A-like with coiled-coils protein 1 - Rattus norvegicus (Rat)	RIBC1	Protein targeting and localization;Miscellaneous	Other cytoskeletal proteins	NULL	RIBC1 (PTHR14517:SF4)	158787	Q6AYL4	-1.07677	-1.63969	0.0412734	0.321226	0.0421861	0.147989
Palmitoyltransferase ZDHHC15 (EC 2.3.1.-) (Zinc finger DHHC domain-containing protein 15) (DHHC-15)	ZDH15	Biological process unclassified	Miscellaneous function	NULL	ZINC FINGER DHHC DOMAIN CONTAINING PROTEIN (PTHR22883)	158866	Q96MV8	-0.165441	-0.00913075	-0.248334	0.170573	0.0910119	0.359657
Ubiquitin carboxyl-terminal hydrolase 51 (EC 3.1.2.15) (Ubiquitin thioesterase 51) (Ubiquitin-speci	UBP51	Proteolysis	Cysteine protease	NULL	UBIQUITIN SPECIFIC PROTEASE 22-RELATED (PTHR10420:SF57)	158880	Q70EK9	0.562181	-0.285457	0.802936	-0.537871	0.356016	-0.558654
Cytochrome P450 27. mitochondrial precursor (EC 1.14.13.15) (Cytochrome P-450C27/25) (Sterol 26-hyd	CP27A	Cholesterol metabolism;Electron transport	Oxygenase	NULL	CYTOCHROME P450 27, MITOCHONDRIAL PRECURSOR (PTHR19383:SF101)	1593	Q02318	-0.218144	0.76545	0.602837	0.483815	-0.0752416	-0.92648
AP-2 complex subunit alpha-1 (Adapter-related protein complex 2 alpha-1 subunit) (Alpha-adaptin A)	AP2A1	Receptor mediated endocytosis	Transmembrane receptor regulatory/adaptor protein	Huntington disease->alpha-Adaptin;;	ADAPTER-RELATED PROTEIN COMPLEX 2 ALPHA 1 SUBUNIT (ALPHA-ADAPTIN A) (PTHR22780:SF4)	160	O95782	1.0399	0.701454	-1.67866	0.0654723	-0.190545	0.0586698
Dolichyl-diphosphooligosaccharide--protein glycosyltransferase subunit DAD1 (EC 2.4.1.119) (Oligosa	DAD1	Protein glycosylation;Inhibition of apoptosis	Glycosyltransferase	NULL	DEFENDER AGAINST CELL DEATH (PTHR10705)	1603	P61805	0.0739289	-0.566371	-0.520315	0.103627	-0.805377	-0.317133
General receptor for phosphoinositides 1-associated scaffold protein (GRP1-associated scaffold prot	GRASP	Other intracellular signaling cascade;Cell communication;Intracellular protein traffic;Transport	Molecular function unclassified	NULL	SUBFAMILY NOT NAMED (PTHR15963:SF3)	160622	Q8R4T5	3.89397	-0.468405	-0.00682146	1.16032	0.0556544	0.265698
Diacylglycerol kinase beta (EC 2.7.1.107) (Diglyceride kinase beta) (DGK-beta) (DAG kinase beta) (9	DGKB	Lipid metabolism;Other intracellular signaling cascade	Kinase	NULL	DIACYLGLYCEROL KINASE, ALPHA, BETA, GAMMA (PTHR11255:SF9)	1607	P49621	1.55978	-1.24622	0.3758	1.34965	-0.329305	-0.255625
Coiled-coil domain-containing protein 60 - Homo sapiens (Human)	CCD60	Biological process unclassified	Molecular function unclassified	NULL	No Panther Hit	160777	Q8IWA6	-0.573104	0.837515	1.67222	0.0981658	0.306161	-0.684379
AP-2 complex subunit alpha-2 (Adapter-related protein complex 2 alpha-2 subunit) (Alpha-adaptin C)	AP2A2	Receptor mediated endocytosis	Transmembrane receptor regulatory/adaptor protein	Huntington disease->alpha-Adaptin;;	ADAPTER-RELATED PROTEIN COMPLEX 2 ALPHA 1 SUBUNIT (ALPHA-ADAPTIN A) (PTHR22780:SF4)	161	P18484	0.354711	-0.228039	-0.283307	-0.284077	-0.12631	0.160356
Death-associated protein kinase 3 (EC 2.7.11.1) (DAP kinase 3) (DAP-like kinase) (Dlk) (ZIP-kinase)	DAPK3	Protein phosphorylation;Induction of apoptosis	Non-receptor serine/threonine protein kinase	NULL	DEATH- ASSOCIATED PROTEIN KINASE (PTHR22964:SF1)	1613	O88764	-0.466643	0.0968664	8.153918897733092E-4	0.416068	-1.10395	-1.58933
Aspartyl-tRNA synthetase. cytoplasmic (EC 6.1.1.12) (Aspartate--tRNA ligase) (AspRS) - Rattus norve	SYDC	Amino acid activation	Other RNA-binding protein;Aminoacyl-tRNA synthetase	NULL	ASPARTYL-TRNA SYNTHETASE (PTHR22594:SF6)	1615	P15178	0.207182	-0.011188	0.394973	0.178903	-0.144906	0.277476
TBC1 domain family member 21 - Homo sapiens (Human)	TBC21	Biological process unclassified	Other G-protein modulator	NULL	TBC1 DOMAIN FAMILY MEMBER 21 (PTHR22957:SF29)	161514	Q8IYX1	-2.15886	-0.401283	-0.254435	0.77144	0.0702467	0.194759
OTU domain-containing protein 7A (EC 3.-.-.-) (Zinc finger protein Cezanne 2) - Homo sapiens (Human	OTU7A	Biological process unclassified	Molecular function unclassified	NULL	SUBFAMILY NOT NAMED (PTHR13367:SF5)	161725	Q8TE49	-1.71794	-0.318913	0.360041	0.289152	-0.208123	-0.0429721
Drebrin (Developmentally-regulated brain protein) - Rattus norvegicus (Rat)	DREB	Cell structure	Non-motor actin binding protein	NULL	DREBRIN (PTHR10829:SF1)	1627	Q07266	-0.0625293	0.378229	0.217069	-0.36278	-0.0574617	-0.115771
AP-2 complex subunit beta-1 (Adapter-related protein complex 2 beta-1 subunit) (Beta-adaptin) (Plas	AP2B1	General vesicle transport	Membrane traffic protein	NULL	ADAPTER-RELATED PROTEIN COMPLEX 1, BETA SUBUNIT (PTHR11134:SF3)	163	P62944	0.0255752	-0.338402	-0.669204	0.221975	-0.115944	0.260416
Angiotensin-converting enzyme. testis-specific isoform precursor (EC 3.4.15.1) (EC 3.2.1.-) (ACE-T)	ACET	Proteolysis;Miscellaneous	Metalloprotease	NULL	ANGIOTENSIN-CONVERTING ENZYME (PTHR10514:SF13)	1636	Q8CFN1	-0.375832	0.306942	1.42217	0.378227	-0.0490333	0.419384
Dynactin-1 (150 kDa dynein-associated polypeptide) (DP-150) (DAP-150) (p150-glued) - Rattus norvegi	DYNA	General vesicle transport	Non-motor microtubule binding protein	Huntington disease->Dynactin;;	DYNACTIN 1 (PTHR18916:SF2)	1639	P28023	-0.826652	2.10452	1.36476	0.600685	-0.175724	0.612611
Neuronal migration protein doublecortin - Rattus norvegicus (Rat)	DCX	Signal transduction;Neurogenesis;Cell structure	Non-motor microtubule binding protein	NULL	NEURONAL MIGRATION PROTEIN DOUBLECORTIN (PTHR22982:SF1)	1641	Q9ESI7	0.82132	-0.1297	0.587706	-1.57551	-0.085916	-0.537752
Dolichyl-diphosphooligosaccharide--protein glycosyltransferase 48 kDa subunit precursor (EC 2.4.1.1	OST48	Protein glycosylation	Glycosyltransferase	NULL	DOLICHYL-DIPHOSPHOOLIGOSACCHARIDE--PROTEIN GLYCOSYLTRANSFERASE (PTHR10830)	1650	P39656	-0.419204	0.102962	-0.588146	0.0537071	-0.695141	-0.500264
Probable G-protein coupled receptor 156 (GABAB-related G-protein coupled receptor) - Rattus norvegi	GP156	G-protein mediated signaling;Nerve-nerve synaptic transmission	G-protein coupled receptor	NULL	GABA-B RECEPTOR 3 PUTATIVE (PTHR10519:SF1)	165829	Q8K451	0.442292	-0.173537	-0.287945	-0.46899	-0.137662	0.496768
2.4-dienoyl-CoA reductase. mitochondrial precursor (EC 1.3.1.34) (2.4-dienoyl-CoA reductase [NADPH]	DECR	Fatty acid beta-oxidation	Dehydrogenase;Reductase	NULL	2,4-DIENOYL-COA REDUCTASE (PTHR19410:SF60)	1666	Q16698	-0.28659	-7.43613694794476E-4	-0.774778	0.412784	-1.2866	-1.43316
Ras association domain-containing protein 6 - Rattus norvegicus (Rat)	RASF6	Signal transduction;Apoptosis	Other G-protein modulator	NULL	RASSF6 (PTHR22738:SF3)	166824	Q4QR82	0.970772	-0.0885264	0.77994	-1.62618	-1.00651	-1.01752
DNA fragmentation factor subunit beta (EC 3.-.-.-) (DNA fragmentation factor 40 kDa subunit) (DFF-4	DFFB	DNA degradation;Apoptotic processes	Nuclease	FAS signaling pathway->Caspase-activated deoxyribonuclease;;	DNA FRAGMENTATION FACTOR (PTHR13067:SF2)	1677	Q99N34	1.21172	-0.655374	-0.756355	-0.507727	0.11882	-0.612103
Putative Polycomb group protein ASXL1 (Additional sex combs-like protein 1) - Homo sapiens (Human)	ASXL1	Biological process unclassified	Molecular function unclassified	NULL	ADDITIONAL SEX COMBS LIKE PROTEIN (ASXL1) (PTHR13578:SF9)	171023	Q8IXJ9	-0.00833088	0.609224	0.783025	-0.110835	-0.357339	-0.0730138
Synaptopodin-2 (Myopodin) (Genethonin 2) - Homo sapiens (Human)	SYNP2	Tumor suppressor;Cell structure;Cell motility	Actin binding cytoskeletal protein	NULL	SYNAPTOPODIN-2 (PTHR18973:SF3)	171024	Q9UMS6	-0.597983	0.00844872	-0.033006	0.755671	-1.17201	-1.68971
NACHT. LRR and PYD-containing protein 6 (PYRIN-containing APAF1-like protein 5) - Homo sapiens (Hum	NALP6	Biological process unclassified	Molecular function unclassified	NULL	NALP 6 (PTHR13824:SF19)	171389	P59044	0.921725	-0.613011	-0.471491	0.29253	0.476893	-0.105526
NADH-cytochrome b5 reductase (EC 1.6.2.2) (B5R) (Diaphorase-1) (Cytochrome b5 reductase 3) [Contain	NCB5R	Fatty acid desaturation;Cholesterol metabolism;Other pathways of electron transport	Reductase	NULL	NADH-CYTOCHROME B5 REDUCTASE (PTHR19370:SF4)	1727	P20070	-0.156749	-0.7001	-1.03564	-0.156443	-0.13963	-0.0134724
Dihydrolipoyllysine-residue acetyltransferase component of pyruvate dehydrogenase complex (EC 2.3.1	ODP2	Carbohydrate metabolism;Coenzyme metabolism	Molecular function unclassified	NULL	DIHYDROLIPOAMIDE ACETYLTRANSFERASE COMPONENT OF PYRUVATE DEHYDROGENASE COMPLEX (PTHR23151:SF9)	1737	P08461	0.538075	-1.03266	0.123291	0.222835	0.121531	0.122145
Dihydrolipoyl dehydrogenase. mitochondrial precursor (EC 1.8.1.4) (Dihydrolipoamide dehydrogenase)	DLDH	Electron transport	Dehydrogenase	NULL	DIHYDROLIPOAMIDE DEHYDROGENASE (PTHR22912:SF20)	1738	P09622	0.0434729	-0.69125	-0.147937	0.501069	-0.373354	-0.47356
Disks large homolog 1 (Synapse-associated protein 97) (SAP-97) - Rattus norvegicus (Rat)	DLG1	Other receptor mediated signaling pathway;Asymmetric protein localization;Nerve-nerve synaptic transmission	Transmembrane receptor regulatory/adaptor protein	NULL	SAP-97 (PTHR23119:SF5)	1739	Q62696	-0.129371	-1.16927	-1.53792	0.292576	-0.0726486	0.487512
Discs large homolog 2 (Postsynaptic density protein PSD-93) (Channel-associated protein of synapse-	DLG2	Synaptic transmission	Molecular function unclassified	NULL	PSD-93 (PTHR23119:SF6)	1740	Q63622	0.254383	1.34621	0.92982	3.814413503278047E-4	0.309566	-0.340758
Discs large homolog 3 (Synapse-associated protein 102) (SAP102) (PSD-95/SAP90-related protein 1) -	DLG3	Other receptor mediated signaling pathway;Nerve-nerve synaptic transmission	Transmembrane receptor regulatory/adaptor protein	NULL	SAP-102 (PTHR23119:SF7)	1741	Q62936	0.39404	1.00452	1.04271	-0.6328	-0.299182	0.107873
Discs large homolog 4 (Postsynaptic density protein 95) (PSD-95) (Synapse-associated protein 90) (S	DLG4	Other receptor mediated signaling pathway;Nerve-nerve synaptic transmission	Transmembrane receptor regulatory/adaptor protein	Huntington disease->Postsynaptic density 95;;	PSD-95 (PTHR23119:SF4)	1742	P31016	0.931916	-0.808731	-1.06477	-0.139523	0.409371	-0.232558
Dihydrolipoyllysine-residue succinyltransferase component of 2-oxoglutarate dehydrogenase complex.	ODO2	Biological process unclassified	Acyltransferase	NULL	DIHYDROLIPOAMIDE SUCCINYLTRANSFERASE COMPONENT OF 2-OXOGLUTARATE DEHYDROGENASE COMPLEX (PTHR23151:SF8)	1743	Q01205	0.0630701	-0.486892	-0.151559	-0.24199	0.137178	0.128318
Ciliary dynein heavy chain 5 (Axonemal beta dynein heavy chain 5) (HL1) - Homo sapiens (Human)	DYH5	Spermatogenesis and motility;Cell motility	Microtubule binding motor protein;Hydrolase	Huntington disease->Dynein complex;;	AXONEMAL DYNEIN GAMMA HEAVY CHAIN (PTHR10676:SF35)	1767	Q8TE73	-1.41673	1.09181	0.599809	0.00932364	0.100241	-0.459298
Ciliary dynein heavy chain 9 (Axonemal beta dynein heavy chain 9) - Homo sapiens (Human)	DYH9	Spermatogenesis and motility;Cell motility	Microtubule binding motor protein;Hydrolase	Huntington disease->Dynein complex;;	AXONMEAL DYNEIN HEAVY CHAIN (PTHR10676:SF19)	1770	Q9NYC9	0.0831959	-2.3287	0.675592	1.80716	0.134618	-0.496244
Dynein heavy chain. cytosolic (DYHC) (Cytoplasmic dynein heavy chain 1) (DHC1) (Dynein heavy chain	DYHC	General vesicle transport;Gametogenesis;Fertilization;Chromosome segregation;Cell proliferation and differentiation;Cell structure	Microtubule binding motor protein;Hydrolase	Huntington disease->Dynein complex;;	CYTOPLASMIC DYNEIN HEAVY CHAIN (PTHR10676:SF28)	1778	P38650	-0.658386	-0.168066	0.614433	0.179981	-0.216236	0.0839917
Cytoplasmic dynein 1 intermediate chain 1 (Dynein intermediate chain 1. cytosolic) (DH IC-1) (Cytop	DC1I1	RNA localization;General vesicle transport;Cell cycle;Cell structure	Microtubule family cytoskeletal protein	Huntington disease->Dynein complex;;	CYTOPLASMIC DYNEIN INTERMEDIATE CHAIN 1, (DHIC-1) (PTHR12442:SF21)	1780	Q63100	-0.709338	5.80849	2.91895	1.79042	-0.0954029	-0.232667
Cytoplasmic dynein 1 intermediate chain 2 (Dynein intermediate chain 2. cytosolic) (DH IC-2) (Cytop	DC1I2	RNA localization;General vesicle transport;Cell cycle;Cell structure	Microtubule family cytoskeletal protein	Huntington disease->Dynein complex;;	CYTOPLASMIC DYNEIN INTERMEDIATE CHAIN 2, (DHIC-2) (PTHR12442:SF20)	1781	Q62871	0.269236	-0.787101	-0.732283	0.354317	-0.833068	0.433278
Cytoplasmic dynein 1 light intermediate chain 2 (Dynein light intermediate chain 2. cytosolic) (LIC	DC1L2	RNA localization;Other intracellular signaling cascade;General vesicle transport;Cell cycle;Cell structure	Microtubule family cytoskeletal protein;Select regulatory molecule	Huntington disease->Dynein complex;;	DYNEIN LIGHT INTERMEDIATE CHAIN (PTHR12688)	1783	Q62698	-0.316109	0.0749555	-1.02277	0.102015	0.0281739	0.621523
Dynamin-2 (EC 3.6.5.5) - Rattus norvegicus (Rat)	DYN2	Endocytosis;Transport;Cell structure	Microtubule family cytoskeletal protein;Small GTPase;Other hydrolase	NULL	DYNAMIN (PTHR11566)	1785	P39052	-0.333522	-0.337268	-0.706307	-0.0128183	-0.359073	0.210704
DNA (cytosine-5)-methyltransferase 3A (EC 2.1.1.37) (Dnmt3a) (DNA methyltransferase HsaIIIA) (DNA M	DNM3A	DNA metabolism	DNA methyltransferase;DNA methyltransferase	NULL	DNA (CYTOSINE-5)-METHYLTRANSFERASE 3A (PTHR23068:SF7)	1788	Q9Y6K1	1.19397	0.526263	1.2518	-0.110995	0.0558256	-0.0727608
4-aminobutyrate aminotransferase. mitochondrial precursor (EC 2.6.1.19) ((S)-3-amino-2-methylpropio	GABT	Amino acid metabolism	Transaminase	Aminobutyrate degradation->4-aminobutyrate aminotransferase;;Pyrimidine Metabolism->Aminotransferase;;Gamma-aminobutyric acid synthesis->GABA-T;;;;	4-AMINOBUTYRATE AMINOTRANSFERASE (PTHR11986:SF6)	18	P50554	0.288588	-0.242585	0.690086	0.00702826	-0.272055	0.179352
Dipeptidyl peptidase 4 (EC 3.4.14.5) (Dipeptidyl peptidase IV) (DPP IV) (T-cell activation antigen	DPP4	Proteolysis;Cell surface receptor mediated signal transduction;T-cell mediated immunity	Serine protease	NULL	DIPEPTIDYL PEPTIDASE IV (PTHR11731:SF24)	1803	P14740	0.545693	-1.59822	0.548338	0.452101	0.491115	0.180736
Dihydropyrimidinase-related protein 2 (DRP-2) (Turned on after division. 64 kDa protein) (TOAD-64)	DPYL2	Nucleoside, nucleotide and nucleic acid metabolism	Other hydrolase	Axon guidance mediated by semaphorins->CRMP 3-associated molecule;;Axon guidance mediated by semaphorins->Collapsin response mediator protein;;Pyrimidine Metabolism->Dihydropyrimidinase;;;;	DIHYDROPYRIMIDINASE (PTHR11647:SF1)	1808	P47942	0.739102	-2.083	-0.679481	0.514196	-0.248186	0.675837
Dihydropyrimidinase-related protein 3 (DRP-3) (Collapsin response mediator protein 4) (CRMP-4) (TUC	DPYL3	Nucleoside, nucleotide and nucleic acid metabolism	Other hydrolase	Axon guidance mediated by semaphorins->CRMP 3-associated molecule;;Axon guidance mediated by semaphorins->Collapsin response mediator protein;;Pyrimidine Metabolism->Dihydropyrimidinase;;;;	DIHYDROPYRIMIDINASE (PTHR11647:SF1)	1809	Q62952	0.699408	1.30009	-0.223955	0.50376	-0.190759	0.127243
D(2) dopamine receptor (Dopamine D2 receptor) - Rattus norvegicus (Rat)	DRD2	G-protein mediated signaling;Neuronal activities	G-protein coupled receptor	Heterotrimeric G-protein signaling pathway-Gi alpha and Gs alpha mediated pathway->Gi protein coupled receptor;;Heterotrimeric G-protein signaling pathway-Gq alpha and Go alpha mediated pathway->Go-protein coupled receptor;;D2/D3/D4 dopamine receptor mediated signaling pathway->D2/D3/D4;;;;	DOPAMINE D2 RECEPTOR (PTHR19266:SF52)	1813	P61169	-0.184202	0.849681	0.775906	0.456049	-3.03096	1.24094
D(4) dopamine receptor (Dopamine D4 receptor) (D(2C) dopamine receptor) - Rattus norvegicus (Rat)	DRD4	G-protein mediated signaling;Neuronal activities	G-protein coupled receptor	Heterotrimeric G-protein signaling pathway-Gi alpha and Gs alpha mediated pathway->Gi protein coupled receptor;;Heterotrimeric G-protein signaling pathway-Gq alpha and Go alpha mediated pathway->Go-protein coupled receptor;;D2/D3/D4 dopamine receptor mediated signaling pathway->D2/D3/D4;;;;	DOPAMINE D4 RECEPTOR (PTHR19266:SF50)	1815	P30729	-0.138397	-0.109649	0.00406943	0.78982	0.458699	-0.508952
Atrophin-1 (Dentatorubral-pallidoluysian atrophy protein) - Rattus norvegicus (Rat)	ATN1	Cell motility	Miscellaneous function	NULL	ATROPHIN-1 (PTHR13859:SF1)	1822	P54258	-0.220531	0.3702	0.624835	0.383379	-0.483682	1.21277
Down syndrome cell adhesion molecule precursor (CHD2) - Homo sapiens (Human)	DSCAM	Cell adhesion;Neurogenesis	CAM family adhesion molecule	De novo purine biosynthesis->dADP kinase;;	DOWN SYNDROME CELL ADHESION MOLECULE (PTHR10489:SF16)	1826	O60469	0.0524909	0.0554961	-0.0292329	-0.642221	0.293203	0.361903
Angiotensinogen precursor [Contains: Angiotensin-1 (Angiotensin I) (Ang I); Angiotensin-2 (Angioten	ANGT	Proteolysis	Serine protease inhibitor	NULL	ANGIOTENSINOGEN (PTHR11461:SF13)	183	P01015	0.05459	-0.539	-2.17544	2.17018	0.20969	0.0120353
Dystrobrevin alpha (Dystrobrevin-alpha) (Dystrophin-related protein 3) - Homo sapiens (Human)	DTNA	NO mediated signal transduction;Neuromuscular synaptic transmission;Muscle contraction;Cell structure and motility	Non-motor actin binding protein	NULL	DYSTROBREVIN (PTHR11915:SF16)	1837	Q9Y4J8	0.278573	-0.0893626	-0.450382	0.899958	0.383755	0.251128
Dual specificity protein phosphatase 5 (EC 3.1.3.48) (EC 3.1.3.16) (MAP-kinase phosphatase CPG21) -	DUS5	Protein phosphorylation;MAPKKK cascade;JNK cascade	Kinase inhibitor;Protein phosphatase	Oxidative stress response->MAP Kinase Phosphatases;;	VH3 DUAL SPECIFICITY PHOSPHATASE (PTHR10159:SF40)	1847	O54838	0.690499	-1.9072	-1.1343	-0.104551	0.43043	0.169517
Transcription factor COE1 (OE-1) (O/E-1) (Early B-cell factor) (Olfactory neuronal transcription fa	COE1	Biological process unclassified	Molecular function unclassified	NULL	COE3 (PTHR10747:SF4)	1879	Q63398	0.132222	-0.612972	0.152753	-0.578437	0.0148912	-0.207245
Delta3.5-delta2.4-dienoyl-CoA isomerase. mitochondrial precursor (EC 5.3.3.-) - Homo sapiens (Human	ECH1	Carbohydrate metabolism;Fatty acid beta-oxidation;Coenzyme metabolism;Vitamin biosynthesis	Synthetase;Dehydrogenase;Acetyltransferase;Acyltransferase;Hydratase;Epimerase/racemase;Ligase	NULL	ENOYL-COA HYDRATASE-RELATED (PTHR11941)	1891	Q13011	0.124683	-0.0413065	-0.466267	0.207004	-0.62568	0.156019
Enoyl-CoA hydratase. mitochondrial precursor (EC 4.2.1.17) (Short chain enoyl-CoA hydratase) (SCEH)	ECHM	Carbohydrate metabolism;Fatty acid beta-oxidation;Coenzyme metabolism;Vitamin biosynthesis	Synthetase;Dehydrogenase;Acetyltransferase;Acyltransferase;Hydratase;Epimerase/racemase;Ligase	NULL	ENOYL-COA HYDRATASE-RELATED (PTHR11941)	1892	P14604	0.282514	-0.164539	-0.495233	0.349796	-0.408828	0.472192
Extracellular matrix protein 1 precursor (Secretory component P85) - Rattus norvegicus (Rat)	ECM1	Biological process unclassified	Molecular function unclassified	NULL	No Panther Hit	1893	Q62894	-1.10923	-1.32811	0.342037	1.68592	0.51952	-0.986398
Nuclear receptor 0B1 (Nuclear receptor DAX-1) - Rattus norvegicus (Rat)	DAX1	mRNA transcription regulation;Sex determination	Nuclear hormone receptor;Transcription factor;Nucleic acid binding	NULL	NUCLEAR RECEPTOR 0B1, NUCLEAR RECEPTOR DAX-1 (PTHR11865:SF10)	190	P70503	0.704561	-0.567483	0.937607	-1.6237	0.20905	-1.03295
Sphingosine 1-phosphate receptor Edg-1 (Sphingosine 1-phosphate receptor 1) (S1P1) - Rattus norvegi	EDG1	G-protein mediated signaling;Cell proliferation and differentiation	G-protein coupled receptor	NULL	ENDOTHELIAL DIFFERENTIATION, SPHINGOLIPID G-PROTEIN-COUPLED RECEPTOR, 1 (PTHR22750:SF16)	1901	P48303	3.04377	2.3011	-2.39211	3.90728	-0.0940085	-0.190241
Elongation factor 1-alpha 2 (EF-1-alpha-2) (Elongation factor 1 A-2) (eEF1A-2) (Statin S1) - Rattus	EF1A2	Translational regulation	Translation elongation factor	NULL	ELONGATION FACTOR 1-ALPHA (EF-1-ALPHA) (PTHR23115:SF37)	1917	P62632	-0.35145	2.75026	-0.25768	0.492284	0.261529	0.272647
Elongation factor 2 (EF-2) - Rattus norvegicus (Rat)	EF2	Protein biosynthesis	Translation elongation factor	NULL	EUKARYOTIC TRANSLATION ELONGATION FACTOR 2 (PTHR23115:SF4)	1938	P05197	-0.0273839	-0.257597	-0.867549	0.151371	-0.412921	-0.17052
Pro-epidermal growth factor precursor (EGF) [Contains: Epidermal growth factor] - Rattus norvegicus	EGF	Nucleoside, nucleotide and nucleic acid metabolism;Receptor protein tyrosine kinase signaling pathway;Ligand-mediated signaling;Cell cycle control;Cell proliferation and differentiation	Growth factor	NULL	EPIDERMAL GROWTH FACTOR (PTHR10529:SF3)	1950	P07522	-0.480038	0.446355	-2.09081	2.62931	1.00038	-0.913908
Cadherin EGF LAG seven-pass G-type receptor 2 (Multiple epidermal growth factor-like domains 3) (Fr	CELR2	G-protein mediated signaling;Cell adhesion-mediated signaling;Cell adhesion;Embryogenesis;Neurogenesis;Cell structure;Cell motility	G-protein coupled receptor;Cadherin	Cadherin signaling pathway->Cadherin;;Wnt signaling pathway->Cadherin;;;	CADHERIN-RELATED (PTHR10596:SF74)	1952	Q9QYP2	0.00845811	0.345728	1.35791	0.164668	-0.0878351	0.108185
Epidermal growth factor receptor precursor (EC 2.7.10.1) (Receptor tyrosine-protein kinase ErbB-1)	EGFR	Protein phosphorylation;Receptor protein tyrosine kinase signaling pathway;Cell cycle control;Cell proliferation and differentiation;Oncogenesis	Tyrosine protein kinase receptor;Growth factor;Protein kinase	Cadherin signaling pathway->Epidermal growth factor receptor;;EGF receptor signaling pathway->EGFR;;;	EPIDERMAL GROWTH FACTOR RECEPTOR (PTHR23256:SF18)	1956	P00533	0.0111504	0.249387	0.462944	-0.473619	-2.82769	0.865784
Adenylate cyclase type 4 (EC 4.6.1.1) (Adenylate cyclase type IV) (ATP pyrophosphate-lyase 4) (Aden	ADCY4	Metabolism of cyclic nucleotides	Adenylate cyclase	Endothelin signaling pathway->3',5'-cyclic AMP synthetase;;Heterotrimeric G-protein signaling pathway-Gi alpha and Gs alpha mediated pathway->Adenylyl cyclase;;;	ADENYLATE CYCLASE TYPE IV (PTHR11920:SF18)	196883	P26770	0.249589	0.0611163	1.85187	0.81963	0.00298863	0.211189
Eukaryotic initiation factor 4A-I (EC 3.6.1.-) (ATP-dependent RNA helicase eIF4A-1) (eIF4A-I) (eIF-	IF4A1	Nucleoside, nucleotide and nucleic acid metabolism	RNA helicase	NULL	DEAD BOX ATP-DEPENDENT RNA HELICASE (PTHR10967)	1973	P60842	0.359682	-1.14583	-0.886833	-0.243871	-0.326851	-0.169962
Eukaryotic initiation factor 4A-II (EC 3.6.1.-) (ATP-dependent RNA helicase eIF4A-2) (eIF4A-II) (eI	IF4A2	Nucleoside, nucleotide and nucleic acid metabolism	RNA helicase	NULL	DEAD BOX ATP-DEPENDENT RNA HELICASE (PTHR10967)	1974	Q5RKI1	0.190481	-0.0357288	0.707094	0.116601	-0.147237	-0.278107
Gametogenetin - Rattus norvegicus (Rat)	GGN	Biological process unclassified	Molecular function unclassified	NULL	No Panther Hit	199720	Q66HC8	-0.178758	-0.129257	-0.869848	0.172755	0.133697	0.326339
Alpha-2-macroglobulin precursor (Alpha-2-M) - Rattus norvegicus (Rat)	A2MG	Proteolysis;Ligand-mediated signaling;Immunity and defense	Other cytokine;Serine protease inhibitor	Blood coagulation->alpha-2-macroglobulin;;	ALPHA-MACROGLOBULIN (PTHR11412:SF27)	2	P06238	-2.64646	-2.68271	-3.92734	0.0205635	-3.11264	0.620585
Sterile alpha motif domain-containing protein 14 - Rattus norvegicus (Rat)	SAM14	Biological process unclassified	Molecular function unclassified	NULL	SUBFAMILY NOT NAMED (PTHR16154:SF2)	201191	Q5BJU3	0.451928	0.334858	0.405361	-0.101244	0.166392	0.215574
Unc-13 homolog D (Munc13-4) - Rattus norvegicus (Rat)	UN13D	Exocytosis	Molecular function unclassified	NULL	MUNC13-4 (PTHR15015:SF1)	201294	Q9R189	-1.03781	-0.589399	0.569481	-0.889396	0.126062	-0.295857
Endoglin precursor (CD105 antigen) - Homo sapiens (Human)	EGLN	Cytokine and chemokine mediated signaling pathway;Receptor protein serine/threonine kinase signaling pathway;Angiogenesis;Heart development;Other oncogenesis	TGF-beta receptor	NULL	ENDOGLIN (PTHR14002:SF1)	2022	P17813	0.979441	2.33193	-0.92802	0.111211	-0.18433	-0.610421
Alpha-enolase (EC 4.2.1.11) (2-phospho-D-glycerate hydro-lyase) (Non-neural enolase) (NNE) (Enolase	ENOA	Glycolysis	Lyase	Glycolysis->Enolase;;	ENOLASE (PTHR11902)	2023	P06733	0	-0.632496	-0.540632	-0.512407	-0.91236	-0.0163382
Gamma-enolase (EC 4.2.1.11) (2-phospho-D-glycerate hydro-lyase) (Neural enolase) (Neuron-specific e	ENOG	Glycolysis	Lyase	Glycolysis->Enolase;;	ENOLASE (PTHR11902)	2026	P07323	0.0188447	-0.0191131	-0.848334	-1.07004	-0.129191	0.788257
Leucine-rich repeat LGI family member 3 precursor (Leucine-rich glioma-inactivated protein 3) (LGI1	LGI3	Biological process unclassified	Receptor;Extracellular matrix	NULL	LEUCINE-RICH REPEAT LGI FAMILY 3, LGI3 (PTHR23154:SF16)	203190	Q8N145	0.233872	0.921632	1.36045	0.843897	0.494092	1.22347
Ankyrin repeat and SAM domain-containing protein 6 (Sterile alpha motif domain-containing protein 6	ANKS6	Biological process unclassified	Molecular function unclassified	NULL	SUBFAMILY NOT NAMED (PTHR10627:SF2)	203286	P0C0T2	0.865601	0.724267	0.80487	-0.298291	-0.270888	0.057154
Band 4.1-like protein 1 (Neuronal protein 4.1) (4.1N) - Homo sapiens (Human)	E41L1	Biological process unclassified	Molecular function unclassified	NULL	4.1 G PROTEIN (PTHR23280)	2036	Q9H4G0	-0.172896	-0.485355	0.759363	0.309287	0.00520876	0.307217
Band 4.1-like protein 2 (Generally expressed protein 4.1) (4.1G) - Homo sapiens (Human)	E41L2	Biological process unclassified	Molecular function unclassified	NULL	4.1 G PROTEIN (PTHR23280)	2037	O43491	-0.843979	-0.61517	-0.0375647	0.911708	-0.533061	-0.606156
Transmembrane protein 16E (Gnathodiaphyseal dysplasia 1 protein) - Homo sapiens (Human)	TM16E	Biological process unclassified	Molecular function unclassified	NULL	UNCHARACTERIZED TRANSMEMBRANE PROTEIN (TRANSMEMBRANE PROTEIN 16) (PTHR12308:SF4)	203859	Q75V66	0.693881	-0.870079	-2.49488	0.935522	-0.440735	-1.40749
Ephrin type-A receptor 3 precursor (EC 2.7.10.1) (Tyrosine-protein kinase receptor REK4) (TYRO-4) -	EPHA3	Protein phosphorylation;Receptor protein tyrosine kinase signaling pathway;Neurogenesis;Mesoderm development;Cell proliferation and differentiation	Tyrosine protein kinase receptor;Protein kinase	Angiogenesis->Ephrin Receptor;;	EPHRIN RECEPTOR (PTHR23256:SF70)	2042	O08680	0.287807	0.277994	-0.100367	0.984005	-0.389336	-0.157879
Ephrin type-A receptor 4 precursor (EC 2.7.10.1) (Tyrosine-protein kinase receptor SEK) (Receptor p	EPHA4	Protein phosphorylation;Receptor protein tyrosine kinase signaling pathway;Neurogenesis;Mesoderm development;Cell proliferation and differentiation	Tyrosine protein kinase receptor;Protein kinase	Angiogenesis->Ephrin Receptor;;	EPHRIN RECEPTOR (PTHR23256:SF70)	2043	P54764	-0.584956	1.71142	-0.455635	0.371785	0.0516495	-0.340879
Ephrin type-A receptor 5 precursor (EC 2.7.10.1) (Tyrosine-protein kinase receptor EHK-1) (EPH homo	EPHA5	Protein phosphorylation;Receptor protein tyrosine kinase signaling pathway;Neurogenesis;Mesoderm development;Cell proliferation and differentiation	Tyrosine protein kinase receptor;Protein kinase	NULL	EPHRIN TYPE-A RECEPTOR 5 (PTHR23256:SF68)	2044	P54757	0.365795	1.45821	1.01885	1.12092	0.22727	-0.114986
Ephrin type-B receptor 6 precursor (Tyrosine-protein kinase-defective receptor EPH-6) - Rattus norv	EPHB6	Protein phosphorylation;Receptor protein tyrosine kinase signaling pathway;Neurogenesis;Mesoderm development;Cell proliferation and differentiation	Tyrosine protein kinase receptor;Protein kinase	NULL	EPHRIN RECEPTOR (PTHR23256:SF62)	2051	P0C0K7	0.0334118	1.80511	0.566137	1.33636	0.450713	0.0271659
Bifunctional aminoacyl-tRNA synthetase [Includes: Glutamyl-tRNA synthetase (EC 6.1.1.17) (Glutamate	SYEP	Amino acid biosynthesis	DNA ligase;Other ligase	Heme biosynthesis->Glutamyl-tRNA-synthetase;;	GLUTAMYL-TRNA SYNTHETASE, CYTOPLASMIC (GLUTAMATE--TRNA LIGASE) (GLURS) (PTHR10119:SF4)	2058	P07814	0.42573	-0.862085	-0.502778	0.343293	-0.47906	-0.0142334
Receptor tyrosine-protein kinase erbB-2 precursor (EC 2.7.10.1) (p185erbB2) (C-erbB-2) (NEU proto-o	ERBB2	Protein phosphorylation;Receptor protein tyrosine kinase signaling pathway;Cell cycle control;Cell proliferation and differentiation;Oncogenesis	Tyrosine protein kinase receptor;Growth factor;Protein kinase	Cadherin signaling pathway->Epidermal growth factor receptor;;EGF receptor signaling pathway->EGFR;;;	RECEPTOR TYROSINE-PROTEIN KINASE ERBB-2 (PTHR23256:SF20)	2064	P06494	-0.389905	-0.0493967	-2.46696	1.99129	-1.09999	-0.00880903
Receptor tyrosine-protein kinase erbB-3 precursor (EC 2.7.10.1) (c-erbB3) - Rattus norvegicus (Rat)	ERBB3	Protein phosphorylation;Receptor protein tyrosine kinase signaling pathway;Cell cycle control;Cell proliferation and differentiation;Oncogenesis	Tyrosine protein kinase receptor;Growth factor;Protein kinase	Cadherin signaling pathway->Epidermal growth factor receptor;;EGF receptor signaling pathway->EGFR;;;	RECEPTOR TYROSINE-PROTEIN KINASE ERBB-3 (PTHR23256:SF25)	2065	Q62799	0.124595	-1.51402	-0.409634	-1.18312	0.498801	-0.77513
Receptor tyrosine-protein kinase erbB-4 precursor (EC 2.7.10.1) - Rattus norvegicus (Rat)	ERBB4	Protein phosphorylation;Receptor protein tyrosine kinase signaling pathway;Inhibition of apoptosis;Oogenesis;Embryogenesis;Determination of dorsal/ventral axis;Cell cycle control;Cell proliferation and differentiation;Oncogenesis	Tyrosine protein kinase receptor;Growth factor;Protein kinase	Alzheimer disease-presenilin pathway->Erb-B4 transmembrane fragment;;Alzheimer disease-presenilin pathway->V-erb-a erythroblastic leukemia viral oncogene homolog 4;;Alzheimer disease-presenilin pathway->Erb-B4 N-terminal fragment;;Alzheimer disease-presenilin pathway->Erb-B4 C-terminal fragment;;Cadherin signaling pathway->Epidermal growth factor receptor;;EGF receptor signaling pathway->EGFR;;;;…	EPIDERMAL GROWTH FACTOR RECEPTOR-RELATED (PTK GROUP X) (PTHR23256:SF24)	2066	Q62956	-0.412795	-1.48992	1.53134	0.41221	-1.63803	0.437475
Eukaryotic peptide chain release factor subunit 1 (eRF1) (Eukaryotic release factor 1) - Rattus nor	ERF1	Protein biosynthesis	Translation release factor	NULL	PEPTIDE CHAIN RELEASE FACTOR SUBUNIT 1 (PTHR10113)	2107	Q5U2Q7	0.114747	0.205372	0.750679	0.515266	0.582751	-0.183761
Electron transfer flavoprotein subunit alpha. mitochondrial precursor (Alpha-ETF) - Rattus norvegic	ETFA	Biological process unclassified	Molecular function unclassified	NULL	ELECTRON TRANSPORT OXIDOREDUCTASE (PTHR10909)	2108	P13803	0.0824165	-0.299138	0.664888	0.243936	0.243568	0.890776
Electron transfer flavoprotein subunit beta (Beta-ETF) - Rattus norvegicus (Rat)	ETFB	Other pathways of electron transport	Hydroxylase	NULL	ELECTRON TRANSFER FLAVOPROTEIN BETA-SUBUNIT (PTHR21294)	2109	Q68FU3	-0.165771	0.484092	-0.0564797	0.737626	-0.24214	0.286586
Electron transfer flavoprotein-ubiquinone oxidoreductase. mitochondrial precursor (EC 1.5.5.1) (ETF	ETFD	Electron transport	Oxidoreductase	NULL	ELECTRON TRANSFER FLAVOPROTEIN-UBIQUINONE OXIDOREDUCTASE (PTHR10617:SF1)	2110	Q6UPE1	0.952921	-1.65964	-0.694567	0.17144	-1.03069	-0.424612
Envoplakin (210 kDa paraneoplastic pemphigus antigen) (p210) (210 kDa cornified envelope precursor	EVPL	Cell adhesion;Ectoderm development;Cell structure	Intermediate filament binding protein	NULL	ENVOPLAKIN (PTHR23169:SF3)	2125	Q92817	-0.809069	1.20518	1.66896	0.221202	0.411847	-0.0549486
Serum albumin precursor - Homo sapiens (Human)	ALBU	Transport	Other transfer/carrier protein	NULL	SERUM ALBUMIN (PTHR11385:SF6)	213	P02768	-0.0277325	0.401249	0.789318	0.162647	-1.28943	-1.28991
CD166 antigen precursor (Activated leukocyte-cell adhesion molecule) (ALCAM) (MEMD protein) (HB2) (	CD166	Cell adhesion-mediated signaling;Cell adhesion;Neurogenesis	CAM family adhesion molecule	NULL	CD166 ANTIGEN (LEUKOCYTE CELL ADHESION MOLECULE) (PTHR11973:SF2)	214	O35112	0.851907	-0.527311	-1.92676	0.321163	0.170291	0.17562
Tissue factor precursor (TF) (Coagulation factor III) (CD142 antigen) - Rattus norvegicus (Rat)	TF	MAPKKK cascade;Ligand-mediated signaling;Blood clotting	Other cytokine receptor;Defense/immunity protein;Other miscellaneous function protein	Angiogenesis->Tissue Factor;;Blood coagulation->Tissue Factor;;;	TISSUE FACTOR (PTHR20859:SF12)	2152	P42533	0.333678	-0.542387	-1.34177	2.82665	0.461546	-0.304089
Coagulation factor X precursor (EC 3.4.21.6) (Stuart factor) [Contains: Factor X light chain; Facto	FA10	Proteolysis;Blood clotting	Oxidoreductase;Serine protease;Defense/immunity protein;Calmodulin related protein;Annexin	Blood coagulation->Factor X;;Blood coagulation->Factor Xa;;;	COAGULATION FACTOR X (PTHR19355:SF64)	2159	Q63207	-1.54233	0.906082	-1.61209	1.90294	0.0306492	-0.350945
Aldehyde dehydrogenase. mitochondrial precursor (EC 1.2.1.3) (ALDH class 2) (ALDH1) (ALDH-E2) - Rat	ALDH2	Other carbon metabolism	Dehydrogenase	Phenylethylamine degradation->Phenylacetaldehyde dehydrogenase;;5-Hydroxytryptamine degredation->Aldehyde Dehydrogenase;;;	ALDEHYDE DEHYDROGENASE (PTHR11699:SF46)	217	P11884	-0.519766	1.07452	0.625965	0.18136	-0.462383	0.385501
Fatty acid-binding protein. brain (B-FABP) (Brain lipid-binding protein) (BLBP) - Rattus norvegicus	FABPB	Lipid and fatty acid transport;Lipid and fatty acid binding;Vitamin/cofactor transport;Steroid hormone-mediated signaling;Transport;Ectoderm development	Other transfer/carrier protein	NULL	FATTY ACID BINDING PROTEIN (PTHR11955)	2173	P55051	-0.192521	0.0641804	-0.474099	0.555948	-0.974295	-0.343887
Fanconi anemia group D2 protein homolog (Protein FACD2) (FanCD2) - Rattus norvegicus (Rat)	FACD2	Biological process unclassified	Molecular function unclassified	NULL	No Panther Hit	2177	Q6IV68	0.521578	0.164208	0.5713	-0.579656	-0.0262134	0.00436257
Long-chain-fatty-acid--CoA ligase 3 (EC 6.2.1.3) (Long-chain acyl-CoA synthetase 3) (LACS 3) (Brain	ACSL3	Fatty acid metabolism	Synthase;Other ligase	NULL	LONG-CHAIN-FATTY-ACID COA LIGASE (PTHR11968:SF8)	2181	Q63151	0.247395	-1.89528	0.469279	-0.732728	-0.16148	-0.0512292
Long-chain-fatty-acid--CoA ligase 4 (EC 6.2.1.3) (Long-chain acyl-CoA synthetase 4) (LACS 4) - Ratt	ACSL4	Fatty acid metabolism	Synthase;Other ligase	NULL	LONG-CHAIN-FATTY-ACID COA LIGASE (PTHR11968:SF8)	2182	O35547	0.994516	-1.21127	-3.19355	0.230266	0.0144832	0.356754
Cadherin-related tumor suppressor homolog precursor (Protein fat homolog) - Homo sapiens (Human)	FATH	Cell adhesion-mediated signaling;Cell adhesion;Embryogenesis;Neurogenesis;Cell structure;Cell motility	Cadherin	Cadherin signaling pathway->Cadherin;;Wnt signaling pathway->Cadherin;;;	CADHERIN-RELATED (PTHR10596:SF76)	2195	Q14517	0.536605	-0.783791	-0.940334	0.505341	0.286199	0.326661
Protocadherin Fat 2 precursor (Multiple epidermal growth factor-like domains 1) - Rattus norvegicus	FAT2	Cell adhesion-mediated signaling;Cell adhesion;Neurogenesis;Muscle development;Heart development	Cadherin	Cadherin signaling pathway->Cadherin;;Wnt signaling pathway->Cadherin;;;	FAT CADHERIN-RELATED (PTHR10596:SF62)	2196	O88277	-0.550485	0.243565	-0.325912	-0.362272	0.0423181	-0.171225
Tubulin-specific chaperone cofactor E-like protein (Leucine-rich repeat-containing protein 35) - Ra	TBCEL	Cell structure	Other chaperones	NULL	TUBULIN-SPECIFIC CHAPERONE E (PTHR15140)	219899	Q5PQJ7	0.052479	-0.876954	-0.525542	-1.09755	-0.797467	0.429164
ATP-binding cassette sub-family B member 7. mitochondrial precursor (ATP-binding cassette transport	ABCB7	Extracellular transport and import	ATP-binding cassette (ABC) transporter	NULL	ATP-BINDING CASSETTE, SUB-FAMILY B, MEMBER 7, MITOCHONDRIAL PRECURSOR (ABC7) (PTHR19242:SF68)	22	Q704E8	0.3181	-0.497058	0.0553029	0.156737	0.111065	-1.96787
Aldehyde dehydrogenase 1A3 (EC 1.2.1.5) (Aldehyde dehydrogenase 6) (Retinaldehyde dehydrogenase 3)	AL1A3	Other carbon metabolism	Dehydrogenase	Phenylethylamine degradation->Phenylacetaldehyde dehydrogenase;;5-Hydroxytryptamine degredation->Aldehyde Dehydrogenase;;;	ALDEHYDE DEHYDROGENASE (PTHR11699:SF46)	220	Q8K4D8	0.934293	0.347105	1.08981	-3.08617	-0.184935	1.23591
Zinc finger protein C6orf113 homolog - Rattus norvegicus (Rat)	CF113	Biological process unclassified	Molecular function unclassified	NULL	No Panther Hit	221302	Q5U2S3	0.911508	-0.955697	-0.971837	-0.645529	-2.27637	0.353699
Glutathione S-transferase A5 (EC 2.5.1.18) (Glutathione S-transferase A5-5) (GST class-alpha member	GSTA5	Detoxification	Other transferase	NULL	GLUTATHIONE S-TRANSFERASE (PTHR11571)	221357	Q7RTV2	-0.67528	-0.304759	-0.484875	-0.594067	-0.498834	0.751935
Protein C6orf89 homolog - Rattus norvegicus (Rat)	CF089	Biological process unclassified	Molecular function unclassified	NULL	No Panther Hit	221477	Q6P6G2	-0.494825	0.124173	0.659552	1.00918	-0.610124	1.17611
Zinc finger and BTB domain-containing protein 9 - Homo sapiens (Human)	ZBTB9	Biological process unclassified	Molecular function unclassified	NULL	gb def: Gene corresponding to Riken cDNA clone 3930402F13 (PTHR23230:SF27)	221504	Q96C00	0.386595	-0.779794	-1.43375	-0.238392	0.0773065	0.100628
Phosphatase and actin regulator 1 - Rattus norvegicus (Rat)	PHAR1	Neuronal activities;Cell structure	Phosphatase modulator	NULL	gb def: RPEL repeat containing 1 (PTHR12751:SF1)	221692	P62024	-0.300359	1.22038	0.288729	0.128815	0.408494	-0.168753
NADPH:adrenodoxin oxidoreductase. mitochondrial precursor (EC 1.18.1.2) (Adrenodoxin reductase) (AR	ADRO	Ferredoxin metabolism	Reductase	NULL	FERREDOXIN/FERREDOXIN--NADP REDUCTASE-RELATED (PTHR11938:SF4)	2232	P56522	-0.377921	-0.578561	0.10794	0.520559	-0.716299	-0.809847
Fatty aldehyde dehydrogenase (EC 1.2.1.3) (Aldehyde dehydrogenase. microsomal) (Aldehyde dehydrogen	AL3A2	Other carbon metabolism	Dehydrogenase	5-Hydroxytryptamine degredation->Aldehyde Dehydrogenase;;	ALDEHYDE DEHYDROGENASE RELATED (PTHR11699:SF15)	224	P30839	-0.11384	0.0839158	0.209011	0.00827289	-0.64511	0.0570887
Mitogen-activated protein kinase 15 (EC 2.7.11.24) (Extracellular signal-regulated kinase 7) - Ratt	MK15	Protein phosphorylation;MAPKKK cascade	Non-receptor serine/threonine protein kinase	Alzheimer disease-amyloid secretase pathway->Mitogen activated protein kinase;;EGF receptor signaling pathway->Extracellular signal-regulated kinase;;Interferon-gamma signaling pathway->Serine kinase;;Interleukin signaling pathway->Extracellular signal-regulated kinase family;;PDGF signaling pathway->Extracellular signal-regulated kinase family;;Parkinson disease->ERK;;;;;;;	MAPK (PTHR11295:SF66)	225689	Q9Z2A6	0.152699	0.696177	0.709476	0.106065	-0.346382	-0.910426
Fructose-bisphosphate aldolase A (EC 4.1.2.13) (Muscle-type aldolase) (Lung cancer antigen NY-LU-1)	ALDOA	Glycolysis	Aldolase	Glycolysis->Aldolase;;	FRUCTOSE-BISPHOSPHATE ALDOLASE (PTHR11627)	226	P04075	-0.134342	-0.00817609	0.644228	0.127384	-0.13607	0.50054
Basic fibroblast growth factor receptor 1 precursor (EC 2.7.10.1) (FGFR-1) (bFGF-R) (MFR) (CD331 an	FGFR1	Protein phosphorylation;Receptor protein tyrosine kinase signaling pathway;Neurogenesis;Cell proliferation and differentiation;Other oncogenesis	Tyrosine protein kinase receptor;Protein kinase	Angiogenesis->Fibroblast Growth Factor Receptor-1;;FGF signaling pathway->FGFR1-4;;;	FIBROBLAST GROWTH FACTOR RECEPTOR (PTHR23256:SF77)	2260	Q04589	0.431694	-0.213288	0.310623	-0.525868	-0.22167	0.834784
Fumarate hydratase. mitochondrial precursor (EC 4.2.1.2) (Fumarase) - Rattus norvegicus (Rat)	FUMH	Amino acid metabolism	Other lyase	TCA cycle->Fumarase;;	ASPARTATE AMMONIA LYASE (PTHR11444:SF1)	2271	P14408	0.371547	0.170722	0.671732	0.00733358	0.0792502	0.451764
Ras-related protein R-Ras2 (Ras-like protein TC21) (Teratocarcinoma oncogene) - Homo sapiens (Human	RRAS2	MAPKKK cascade;Cell proliferation and differentiation;Oncogene	Small GTPase	Angiogenesis->Ras;;B cell activation->Ras;;EGF receptor signaling pathway->Ras;;FGF signaling pathway->Ras;;Inflammation mediated by chemokine and cytokine signaling pathway->Rat Sarcoma GTP-binding protein;;Integrin signalling pathway->Ras;;Interleukin signaling pathway->Ras;;PDGF signaling pathway->Ras;;PI3 kinase pathway->Ras-GDP;;TGF-beta signaling pathway->Ras-GTP;;TGF-beta signaling pathway…	RAS (PTHR11708:SF125)	22800	P62070	0.134879	-0.843382	0.515162	0.466772	0.326785	0.240947
5'-3' exoribonuclease 2 (EC 3.1.13.-) (DHM1-like protein) (DHP protein) - Homo sapiens (Human)	XRN2	Nucleoside, nucleotide and nucleic acid metabolism	Exoribonuclease	DNA replication->5' to 3' Exoribonuclease;;	5'->3' EXORIBONUCLEASE (PTHR12341)	22803	Q9H0D6	-0.123361	-0.974833	-0.166782	0.152584	0.051173	-0.593847
Ras-related protein M-Ras (Ras-related protein R-Ras3) - Rattus norvegicus (Rat)	RASM	MAPKKK cascade;Cell adhesion	Small GTPase	Heterotrimeric G-protein signaling pathway-Gi alpha and Gs alpha mediated pathway->Ras related protein 1;;Heterotrimeric G-protein signaling pathway-Gq alpha and Go alpha mediated pathway->Ras associated protein 1;;Integrin signalling pathway->Rap1;;;;	RAP1 AND 2 (PTHR11708:SF126)	22808	P97538	-0.238826	-0.076396	-0.994348	0.348668	0.0823037	0.149138
Disks large-associated protein 4 (DAP-4) (SAP90/PSD-95-associated protein 4) (SAPAP4) (PSD-95/SAP90	DLGP4	Neuronal activities;Developmental processes	Transmembrane receptor regulatory/adaptor protein	NULL	DISKS LARGE-ASSOCIATED PROTEIN 4 (DAP-4) (SAP90/PSD-95-ASSOCIATED PROTEIN 4) (PTHR12353:SF6)	22839	P97839	-0.239849	0.552477	0.128936	-0.346015	-0.591519	-0.350793
AP2-associated protein kinase 1 (EC 2.7.11.-) (Adaptor-associated kinase 1) - Rattus norvegicus (Ra	AAK1	Protein phosphorylation	Non-receptor serine/threonine protein kinase	NULL	SERINE/THREONINE-PROTEIN KINASE (PTHR22967:SF9)	22848	P0C1X8	0.840407	0.700792	1.96114	-0.770918	0.388055	0.542453
Ankyrin repeat domain-containing protein 26 - Homo sapiens (Human)	ANR26	Biological process unclassified	Molecular function unclassified	NULL	ANK REPEAT-CONTAINING (PTHR18958:SF121)	22852	Q9UPS8	-0.316039	-1.86788	-1.71202	-0.562087	0.154148	0.83765
Latrophilin-1 precursor (Calcium-independent alpha-latrotoxin receptor 1) (CIRL-1) - Rattus norvegi	LPHN1	G-protein mediated signaling;Regulated exocytosis;Neurotransmitter release	G-protein coupled receptor	NULL	LATROPHILIN 1 (PTHR12011:SF62)	22859	O88917	-0.237812	0.187705	0.566915	-0.586457	-0.138078	-0.782936
Connector enhancer of kinase suppressor of ras 2 (Connector enhancer of KSR2) (CNK2) (Membrane-asso	CNKR2	Biological process unclassified	Molecular function unclassified	NULL	UNCHARACTERIZED (PTHR12844:SF6)	22866	Q9Z1T4	-0.174792	3.22563	1.95852	2.8785	0.361878	-0.676037
Pleckstrin homology domain-containing family A member 6 (Phosphoinositol 3-phosphate-binding protei	PKHA6	Biological process unclassified	Molecular function unclassified	NULL	PHOSPHOINOSITOL 3-PHOSPHATE-BINDING PROTEIN (PTHR12752)	22874	Q9Y2H5	0.503599	-0.761165	3.38447	-0.27593	0.129921	0.0382584
Protein ZNF365 - Rattus norvegicus (Rat)	ZN365	Biological process unclassified	Molecular function unclassified	NULL	SUBFAMILY NOT NAMED (PTHR15739:SF2)	22891	Q5PQS2	-0.160725	6.11849	2.21785	1.9471	0.0226699	0.121646
Rabphilin-3A (Exophilin-1) - Rattus norvegicus (Rat)	RP3A	Exocytosis;Neurotransmitter release	Miscellaneous function	NULL	RABPHILIN-3A (PTHR10024:SF19)	22895	P47709	1.27435	0.27252	2.20138	-2.1421	0.1284	0.0961541
Arylsulfatase G precursor (EC 3.1.6.-) (ASG) - Rattus norvegicus (Rat)	ARSG	Phospholipid metabolism;Sulfur metabolism	Other hydrolase	NULL	ARYLSULFATASE (PTHR10342:SF25)	22901	Q32KJ9	0.419719	-0.334443	-1.14316	-0.140421	-0.354002	-0.496416
Protein RUFY3 (Rap2-interacting protein x) (RIPx) - Rattus norvegicus (Rat)	RUFY3	Biological process unclassified	Molecular function unclassified	NULL	RUN AND FYVE DOMAIN CONTAINING PROTEIN (PTHR22835:SF32)	22902	Q5FVJ0	0.613965	0.32233	-0.567466	-0.4285	-0.535763	0.464607
Epsin-2 (EPS-15-interacting protein 2) - Rattus norvegicus (Rat)	EPN2	Intracellular signaling cascade;Endocytosis	Other membrane traffic protein	NULL	EPSIN 2 (PTHR12276:SF14)	22905	Q9Z1Z3	-1.11534	-0.556154	-1.4428	-0.607469	-4.57416	0.678062
Trafficking kinesin-binding protein 1 (106 kDa O-GlcNAc transferase-interacting protein) - Homo sap	TRAK1	Other intracellular protein traffic;Neurogenesis	Other membrane traffic protein	NULL	AMYOTROPHIC LATERAL SCLEROSIS 2/GRFI-1 (PTHR15751:SF5)	22906	Q9UPV9	-0.191157	0.824209	1.03104	1.18746	0.375089	-0.325434
Putative ATP-dependent RNA helicase DHX30 (EC 3.6.1.-) (DEAH box protein 30) - Rattus norvegicus (R	DHX30	mRNA splicing	RNA helicase	NULL	ATP-DEPENDENT RNA HELICASE (PTHR18934)	22907	Q5BJS0	0.0542159	1.5084	0.395162	-0.105051	0.156951	0.18777
Microtubule-associated protein RP/EB family member 3 (End-binding protein 3) (EB3) (EB1 protein fam	MARE3	Biological process unclassified	Molecular function unclassified	NULL	MICROTUBULE-ASSOCIATED PROTEIN, RP/EB FAMILY (PTHR10623)	22924	Q5XIT1	-1.10979	1.72795	0.0474594	0.270415	0.395485	0.702653
Rab3 GTPase-activating protein catalytic subunit (RAB3 GTPase-activating protein 130 kDa subunit) (	RB3GP	Biological process unclassified	Molecular function unclassified	NULL	SUBFAMILY NOT NAMED (PTHR21422:SF5)	22930	P69735	-0.701602	-0.355329	0.567096	0.340349	-1.72469	-0.575807
Ras-related protein Rab-18 - Rattus norvegicus (Rat)	RAB18	Intracellular signaling cascade;Receptor mediated endocytosis;General vesicle transport	Small GTPase	NULL	RAB-18 (PTHR11708:SF220)	22931	Q5EB77	0.136989	-0.754237	-0.746385	0.120599	-0.177536	-0.030872
NAD-dependent deacetylase sirtuin-2 (EC 3.5.1.-) (SIR2-like protein 2) - Rattus norvegicus (Rat)	SIRT2	mRNA transcription regulation;Chromatin packaging and remodeling	Chromatin/chromatin-binding protein;Deacetylase	p53 pathway->Sirtuin;;	CHROMATIN REGULATORY PROTEIN SIR2 (PTHR11085)	22933	Q5RJQ4	-2.8562	1.41723	-3.52602	-1.0502	0.0902366	0.527556
SH3 and multiple ankyrin repeat domains protein 2 (Shank2) (Proline-rich synapse-associated protein	SHAN2	Cell surface receptor mediated signal transduction;Cell structure and motility	Molecular function unclassified	Ionotropic glutamate receptor pathway->PSD95;;	SH3 AND MULTIPLE ANKYRIN REPEAT DOMAINS PROTEIN 1,2 (SHANK1,2) (PTHR18958:SF74)	22941	Q9QX74	0.360251	0.337401	0.486345	-0.576803	-0.0606721	0.0296877
Disco-interacting protein 2 homolog C - Homo sapiens (Human)	DIP2C	Neurogenesis	Molecular function unclassified	NULL	DISCO-INTERACTING PROTEIN 2 (DIP2) (PTHR22754:SF6)	22982	Q9Y2E4	0.202516	-0.310821	-0.307997	-0.929761	-0.552809	0.254786
Microtubule-associated serine/threonine-protein kinase 1 (EC 2.7.11.1) (Syntrophin-associated serin	MAST1	Protein phosphorylation	Non-receptor serine/threonine protein kinase	NULL	MICROTUBULE ASSOCIATED SERINE/THREONINE KINASE (PTHR22985:SF42)	22983	Q810W7	-0.126955	1.25931	0.972367	0.261117	-0.0649204	0.163287
5-azacytidine-induced protein 1 (Pre-acrosome localization protein 1) (Centrosomal protein of 131 k	AZI1	Biological process unclassified	Molecular function unclassified	NULL	No Panther Hit	22994	Q9UPN4	-0.673284	-0.302417	0.419492	-0.0301308	0.266173	0.186472
ATP-binding cassette sub-family F member 1 (ATP-binding cassette 50) - Rattus norvegicus (Rat)	ABCF1	Transport	ATP-binding cassette (ABC) transporter	NULL	ATP-DEPENDENT TRANSPORTER (ABCF1) (PTHR19211:SF14)	23	Q6MG08	0.182068	0.0385918	-0.0958753	-0.391628	0.597068	0.711553
Fructose-bisphosphate aldolase C (EC 4.1.2.13) (Brain-type aldolase) - Rattus norvegicus (Rat)	ALDOC	Glycolysis	Aldolase	Glycolysis->Aldolase;;	FRUCTOSE-BISPHOSPHATE ALDOLASE (PTHR11627)	230	P09117	-1.03316	2.53636	3.02052	0.591097	-0.114738	0.53455
Disheveled-associated activator of morphogenesis 1 - Homo sapiens (Human)	DAAM1	Cell motility	Non-motor actin binding protein	Nicotinic acetylcholine receptor signaling pathway->Myosin;;	DISHEVELED ASSOCIATED ACTIVATOR OF MORPHOGENESIS (PTHR23213:SF20)	23002	Q9Y4D1	0.268613	-0.893711	-3.14962	0.129442	0.32785	-0.712726
Ras-related protein Rab-21 - Homo sapiens (Human)	RAB21	Intracellular signaling cascade;Receptor mediated endocytosis;General vesicle transport	Small GTPase	NULL	RAB21 (PTHR11708:SF181)	23011	Q9UL25	-0.0250074	-0.809008	-0.40588	0.0864737	-0.436709	0.582204
Msx2-interacting protein (SPEN homolog) (SMART/HDAC1-associated repressor protein) - Homo sapiens (	MINT	mRNA transcription regulation	Other RNA-binding protein	NULL	RNA RECOGNITION MOTIF PROTEIN SPLIT ENDS (PTHR23189:SF9)	23013	Q96T58	0.454452	-0.302726	0.652785	-0.321172	-0.248175	0.201009
Fas apoptotic inhibitory molecule 2 (Lifeguard protein) (Neural membrane protein 35) - Rattus norve	FAIM2	Inhibition of apoptosis	Molecular function unclassified	NULL	FAS APOPTOTIC INHIBITORY MOLECULE 2 (LIFEGUARD PROTEIN) (PTHR23291:SF18)	23017	O88407	-1.08549	2.6933	1.77455	0.582001	0.287074	0.14232
PDZ domain-containing RING finger protein 3 (Semaphorin cytoplasmic domain-associated protein 3) (S	PZRN3	Biological process unclassified	Molecular function unclassified	NULL	SUBFAMILY NOT NAMED (PTHR15545:SF5)	23024	P68907	-0.00423536	0.971781	0.505544	-0.22909	-0.484275	-0.924452
RNA-binding protein 34 (RNA-binding motif protein 34) - Rattus norvegicus (Rat)	RBM34	Biological process unclassified	Ribonucleoprotein	NULL	RNA-BINDING PROTEIN-RELATED (PTHR10432:SF57)	23029	Q5M9F1	0.0579259	-0.486529	-0.319013	0.144176	0.221592	0.466776
PDZ domain-containing protein 2 (PDZ domain-containing protein 3) (Plakophilin-related armadillo re	PDZD2	Biological process unclassified	Molecular function unclassified	NULL	PAPIN (PTHR11324:SF3)	23037	Q9QZR8	0.469964	-0.456082	0.707328	-1.91386	-0.0707265	-0.392931
Myelin transcription factor 1-like protein (MyT1L protein) (Neural zinc finger factor 1) (NZF-1) -	MYT1L	Biological process unclassified	Molecular function unclassified	NULL	No Panther Hit	23040	P70475	-0.293354	-0.173258	0.0235234	0.0978167	-0.49526	0.461722
TRAF2 and NCK-interacting protein kinase (EC 2.7.11.1) - Homo sapiens (Human)	TNIK	Protein phosphorylation;Phosphate metabolism;Other metabolism	Protein kinase;Transferase	NULL	TRAF2 AND NCK INTERACTING KINASE, TNIK (PTHR22986:SF82)	23043	Q9UKE5	-0.205519	1.28189	1.48269	0.426104	-0.0296729	0.401242
Cullin-associated NEDD8-dissociated protein 2 (Cullin-associated and neddylation-dissociated protei	CAND2	mRNA transcription	Transcription factor	NULL	TIP120 (PTHR12696)	23066	Q9R0L4	-0.320725	1.32318	0.3265	-0.495917	-0.141644	0.0667316
Protein KIAA0082 homolog - Rattus norvegicus (Rat)	K0082	Biological process unclassified	Molecular function unclassified	NULL	UNCHARACTERIZED (PTHR16121)	23070	Q5U2Z5	0.00942029	0.28669	-0.287763	-0.215434	-1.04377	-0.740076
Probable ubiquitin ligase protein MYCBP2 (EC 6.3.2.-) (Myc-binding protein 2) (Protein associated w	MYCB2	Proteolysis;Neurogenesis	Ubiquitin-protein ligase	NULL	HIGHWIRE (PTHR12846:SF1)	23077	O75592	-0.323351	1.30276	1.4908	0.15265	-0.152257	0.101002
ELKS/RAB6-interacting/CAST family member 1 (RAB6-interacting protein 2) (ERC protein 1) (ERC1) (CAZ	RB6I2	General vesicle transport	G-protein modulator;Membrane traffic protein	NULL	ERC PROTEIN 1/CAST2 (PTHR18861:SF6)	23085	Q811U3	-0.0275571	-1.12276	-0.625773	-0.949513	0.202623	0.366879
Kinesin-like protein KIF1B - Rattus norvegicus (Rat)	KIF1B	Other intracellular protein traffic	Microtubule binding motor protein	NULL	KIF1 (PTHR16012:SF104)	23095	O88658	-0.503545	-0.0273943	-2.16697	1.13462	0.0658073	-0.186816
IQ motif and Sec7 domain-containing protein 2 - Homo sapiens (Human)	IQEC2	Biological process unclassified	Molecular function unclassified	NULL	No Panther Hit	23096	Q5JU85	-0.728357	0.869897	1.08272	0.705557	0.10858	-0.193628
Dendrin - Rattus norvegicus (Rat)	DEND	Biological process unclassified	Molecular function unclassified	NULL	FAMILY NOT NAMED (PTHR16757)	23109	P50617	0.0766033	0.101241	1.09113	-0.486534	-0.204523	-0.0485663
p53-associated parkin-like cytoplasmic protein (UbcH7-associated protein 1) - Homo sapiens (Human)	PARC	Biological process unclassified	Molecular function unclassified	NULL	SUBFAMILY NOT NAMED (PTHR22771:SF5)	23113	Q8IWT3	0.621713	0.823316	1.37899	0.113752	-0.18213	0.273303
Neurofascin precursor - Rattus norvegicus (Rat)	NFASC	Cell adhesion-mediated signaling;Cell adhesion;Neurogenesis	CAM family adhesion molecule	NULL	NEURAL CELL ADHESION MOLECULE (NEUROFASCIN) (PTHR10489:SF41)	23114	P97685	1.78418	1.59302	1.04619	1.4403	0.12834	0.430716
Filaggrin - Homo sapiens (Human)	FILA	Cell structure	Calmodulin related protein;Structural protein	NULL	PROFILAGGRIN (PTHR22571:SF8)	2312	P20930	0.429884	-0.257194	0.693383	-0.0808681	0.225455	-0.962207
CLIP-associating protein 2 (Cytoplasmic linker-associated protein 2) - Rattus norvegicus (Rat)	CLAP2	Mitosis	Structural protein	NULL	CLASP2 PROTEIN (PTHR21567:SF11)	23122	Q99JD4	0.302028	-0.723477	0.696208	-0.255759	0.137755	-0.137211
Band 4.1-like protein 3 (4.1B) (Differentially expressed in adenocarcinoma of the lung protein 1) (	E41L3	Biological process unclassified	Molecular function unclassified	NULL	4.1 G PROTEIN (PTHR23280)	23136	Q9Y2J2	1.00456	3.58836	2.29726	-1.5432	-0.00424767	0.270467
Septin-6 - Homo sapiens (Human)	SEPT6	Cytokinesis	Other cytoskeletal proteins;Small GTPase	Parkinson disease->Cell division cycle-related protein 1;;	SEPTIN (PTHR18884)	23157	Q14141	-0.173295	0.0488984	-0.203126	-2.63901	0.0283813	-0.231515
Filamin-A (Alpha-filamin) (Filamin-1) (Endothelial actin-binding protein) (Actin-binding protein 28	FLNA	Cell structure;Cell motility	Non-motor actin binding protein	Integrin signalling pathway->Filamin;;	FILAMIN-RELATED (PTHR11915:SF24)	2316	P21333	-1.01409	-0.340622	-0.87377	0.186962	-0.190054	-0.481181
C-jun-amino-terminal kinase-interacting protein 3 (JNK-interacting protein 3) (JIP-3) (JNK MAP kina	JIP3	Intracellular signaling cascade;Transport;Cell structure and motility	Kinase modulator	NULL	JNK/SAPK-ASSOCIATED PROTEIN (PTHR13886)	23162	Q9UPT6	0.0727387	0.863712	0.401746	-0.130969	0.0036163	-0.326488
Nuclear pore complex protein Nup205 (Nucleoporin Nup205) (205 kDa nucleoporin) - Homo sapiens (Huma	NU205	Biological process unclassified	Molecular function unclassified	NULL	No Panther Hit	23165	Q92621	0.452786	-0.767313	0.130742	-0.374444	-0.148813	-0.682804
Pleckstrin homology-like domain family B member 1 (Protein LL5-alpha) (Fragment) - Rattus norvegicu	PHLB1	Biological process unclassified	Molecular function unclassified	NULL	SUBFAMILY NOT NAMED (PTHR16012:SF1)	23187	Q63312	1.1021	-1.29876	-1.5539	-0.183533	-0.13852	-0.817102
Flotillin-2 (Reggie-1) (REG-1) - Rattus norvegicus (Rat)	FLOT2	General vesicle transport;Cell proliferation and differentiation;Other metabolism	Dehydrogenase;Reductase;Membrane traffic protein	Pentose phosphate pathway->Ribitol Dehydrogenase;;	FLOTILLIN-2 (PTHR13806:SF9)	2319	Q9Z2S9	-0.597666	0.204623	-3.63066	-1.61736	-0.120822	0.0788516
Neutral alpha-glucosidase AB precursor (EC 3.2.1.84) (Glucosidase II subunit alpha) - Homo sapiens	GANAB	Other polysaccharide metabolism;Protein modification	Glucosidase	NULL	NEUTRAL ALPHA-GLUCOSIDASE AB PRECURSOR (GLUCOSIDASE II ALPHA SUBUNIT) (ALPHA GLUCOSIDASE 2) (PTHR22762:SF7)	23193	Q14697	-0.943517	0.0852818	-0.638025	0.215643	-0.988166	-0.865469
Midasin (MIDAS-containing protein) - Homo sapiens (Human)	MDN1	Biological process unclassified	Chaperone	NULL	MIDASIN (MIDAS-CONTAINING PROTEIN) (PTHR22908:SF14)	23195	Q9NU22	1.69208	-0.172334	0.428908	-0.785701	0.0911321	-0.150283
UBX domain-containing protein 8 - Rattus norvegicus (Rat)	UBXD8	Biological process unclassified	Molecular function unclassified	NULL	FAS-ASSOCIATED FACTOR-RELATED (PTHR23322:SF1)	23197	Q5BK32	-0.237894	-1.13925	-3.03173	-0.449324	-0.144218	-0.40731
Protein KIAA0182 (Fragment) - Homo sapiens (Human)	K0182	Biological process unclassified	Molecular function unclassified	NULL	gb def: CG9056-PA (LD22609p) (PTHR23139:SF5)	23199	Q14687	0.319075	-0.325511	-1.23984	-1.11577	-0.251289	-0.0307223
Synaptotagmin-11 (Synaptotagmin XI) (SytXI) - Rattus norvegicus (Rat)	SYT11	Regulated exocytosis;Neurotransmitter release	Membrane traffic regulatory protein	NULL	SYNAPTOTAGMIN-11 (PTHR10024:SF33)	23208	O08835	0.435047	-0.895765	-1.12533	0.511898	-0.0867652	-0.496039
Nesprin-2 (Nuclear envelope spectrin repeat protein 2) (Syne-2) (Synaptic nuclear envelope protein	SYNE2	Biological process unclassified	Molecular function unclassified	NULL	SPECTRIN-LIKE NUCLEAR ENVELOPE PROTEIN (PTHR11915:SF32)	23224	Q8WXH0	-0.175687	-0.504204	2.27339	0.144967	0.527128	-0.03964
Nuclear pore membrane glycoprotein 210 precursor (POM210) (Nuclear pore protein gp210) - Rattus nor	PO210	Nuclear transport	Membrane traffic protein	NULL	NUCLEAR PORE MEMBRANE GLYCOPROTEIN GP210-RELATED (PTHR23019)	23225	P11654	-0.111598	0.763657	0.580176	0.0390665	-0.149977	0.319419
Rho guanine nucleotide exchange factor 9 (Rac/Cdc42 guanine nucleotide exchange factor 9) (Collybis	ARHG9	G-protein mediated signaling;Neuronal activities	Guanyl-nucleotide exchange factor	NULL	COLLYBISTIN (PTHR22826:SF15)	23229	Q9QX73	-0.240178	0.786403	2.21985	-0.714596	-0.0824784	0.171063
TBC1 domain family member 12 - Homo sapiens (Human)	TBC12	Biological process unclassified	Other G-protein modulator	NULL	TBC1 DOMAIN FAMILY MEMBER 12, 14 (PTHR22957:SF47)	23232	O60347	-0.994849	-0.840957	-2.05923	0.402128	0.652433	-0.495543
1-phosphatidylinositol-4.5-bisphosphate phosphodiesterase beta 1 (EC 3.1.4.11) (Phosphoinositide ph	PLCB1	Phospholipid metabolism;Lipid metabolism;G-protein mediated signaling	Phospholipase;Select calcium binding protein	Alpha adrenergic receptor signaling pathway->Phospholipase C;;Endothelin signaling pathway->PLCbeta;;Heterotrimeric G-protein signaling pathway-Gq alpha and Go alpha mediated pathway->Phospholipase C-beta;;Inflammation mediated by chemokine and cytokine signaling pathway->Phospholipase C;;Wnt signaling pathway->Phospholipase C;;5HT2 type receptor mediated signaling pathway->PLC;;Histamine H1 rece…	PHOSPHOLIPASE C BETA 1 (PTHR10336:SF12)	23236	P10687	0.768951	-0.207409	-4.22734	-1.2729	0.386612	0.57182
PH domain leucine-rich repeat protein phosphatase (EC 3.1.3.16) (Pleckstrin homology domain-contain	PHLPP	Other immune and defense;Miscellaneous	Other miscellaneous function protein	NULL	PLEKHE1 PROTEIN (PTHR23155:SF2)	23239	Q9WTR8	0.218311	-0.0896451	-0.189149	0.030125	-0.0733716	0.0547495
Vascular endothelial growth factor receptor 3 precursor (EC 2.7.10.1) (VEGFR-3) (Tyrosine-protein k	VGFR3	Protein phosphorylation;Receptor protein tyrosine kinase signaling pathway;Angiogenesis;Cell proliferation and differentiation	Tyrosine protein kinase receptor;Protein kinase	NULL	VASCULAR ENDOTHELIAL GROWTH FACTOR RECEPTOR 3 (PTHR23256:SF224)	2324	Q91ZT1	-0.754691	1.28994	-0.272795	0.662008	-0.475004	-0.239941
Protein KIAA0460 - Homo sapiens (Human)	K0460	Biological process unclassified	Molecular function unclassified	NULL	UNCHARACTERIZED (PTHR12460:SF13)	23248	Q5VT52	0.986003	0.508704	0.863577	-0.159715	0.343542	-0.98707
UPF0258 protein KIAA1024 - Homo sapiens (Human)	K1024	Biological process unclassified	Molecular function unclassified	NULL	No Panther Hit	23251	Q9UPX6	0.420166	1.78765	1.61557	0.578759	0.0931567	-0.897512
Guanine nucleotide exchange factor DBS (DBL's big sister) (MCF2-transforming sequence-like protein)	MCF2L	Intracellular signaling cascade;Oncogene;Cell motility	Signaling molecule;Guanyl-nucleotide exchange factor	NULL	DBLS BIG SISTER, DBS (PTHR22826:SF3)	23263	O15068	-0.254512	0.588292	0.701254	-0.498252	0.0443423	0.432545
Probable E3 ubiquitin-protein ligase MGRN1 (EC 6.3.2.-) (Mahogunin ring finger protein 1) - Rattus	MGRN1	Proteolysis	Ubiquitin-protein ligase	NULL	MAHOGUNIN (PTHR22996)	23295	Q5XIQ4	1.1892	0.321199	0.0966856	0.533645	0.14734	-0.141681
Kinesin-like protein KIF13B (Kinesin-like protein GAKIN) - Homo sapiens (Human)	KI13B	General vesicle transport;Mitosis	Microtubule binding motor protein	NULL	KINESIN 13 (PTHR16012:SF66)	23303	Q9NQT8	-0.782453	0.58023	-0.399508	1.38521	-0.232789	-0.896778
Long-chain-fatty-acid--CoA ligase 6 (EC 6.2.1.3) (Long-chain acyl-CoA synthetase 6) (LACS 6) (Long-	ACSL6	Fatty acid metabolism	Synthase;Other ligase	NULL	LONG-CHAIN-FATTY-ACID COA LIGASE (PTHR11968:SF8)	23305	P33124	-0.452529	1.45876	1.59456	0.0265579	0.0663331	0.0717716
Protein DmX-like 2 (Rabconnectin-3) - Homo sapiens (Human)	DMXL2	Exocytosis	Molecular function unclassified	NULL	RABCONNECTIN (PTHR13950:SF1)	23312	Q8TDJ6	1.01211	-0.714829	-0.218737	-0.367189	0.509137	-0.277677
E3 ubiquitin-protein ligase NEDD4-like protein (EC 6.3.2.-) (Nedd4-2) (NEDD4.2) - Homo sapiens (Hum	NED4L	Proteolysis	Ubiquitin-protein ligase	Ubiquitin proteasome pathway->Ubiquitin protein ligase E3;;	E3 UBIQUITIN-PROTEIN LIGASE NEDD-4 (PTHR11254:SF55)	23327	Q96PU5	0.531819	-1.04307	-0.43923	-0.368665	0.251466	0.418068
WD repeat protein 7 (TGF-beta resistance-associated protein TRAG) - Rattus norvegicus (Rat)	WDR7	Biological process unclassified	Molecular function unclassified	NULL	TGF-BETA RESISTANCE-ASSOCIATED PROTEIN TRAG (PTHR22847:SF4)	23335	Q9ERH3	-0.0699486	0.246494	1.49805	-0.0223947	0.318987	0.383127
Desmuslin - Homo sapiens (Human)	DMN	Cell structure	Intermediate filament;Structural protein	NULL	SYNEMIN (PTHR23239:SF9)	23336	O15061	0.565181	-0.56891	-0.0239922	1.68383	0.308029	-0.371247
Protein FAM62A (Membrane-bound C2 domain-containing protein) (vp115) - Rattus norvegicus (Rat)	FA62A	Biological process unclassified	Molecular function unclassified	NULL	GLUT4 VESICLE PROTEIN-RELATED (PTHR10774:SF1)	23344	Q9Z1X1	0.251655	-0.392214	-1.77428	-0.125717	-0.586967	-0.109282
Nesprin-1 (Nuclear envelope spectrin repeat protein 1) (Synaptic nuclear envelope protein 1) (Syne-	SYNE1	Biological process unclassified	Molecular function unclassified	NULL	SPECTRIN-LIKE NUCLEAR ENVELOPE PROTEIN (PTHR11915:SF32)	23345	Q8NF91	0.168519	0.0247056	0.598848	0.0139667	-0.0748487	-0.543501
Dedicator of cytokinesis protein 9 (Cdc42 guanine nucleotide exchange factor zizimin 1) - Homo sapi	DOCK9	Other intracellular signaling cascade;Phagocytosis;Cell motility	Guanyl-nucleotide exchange factor	NULL	DOCK-9 (PTHR23317:SF4)	23348	Q9BZ29	0.657553	-0.307709	2.24981	0.314791	0.50348	-0.74285
Protein KIAA1045 - Homo sapiens (Human)	K1045	Biological process unclassified	Molecular function unclassified	NULL	No Panther Hit	23349	Q9UPV7	1.93946	0.273635	-0.835109	0.183101	0.272945	0.166593
Fibronectin precursor (FN) - Rattus norvegicus (Rat)	FINC	Cell adhesion-mediated signaling;Extracellular matrix protein-mediated signaling;Cell adhesion;Phagocytosis;Cell structure	Cell adhesion molecule;Extracellular matrix linker protein	Integrin signalling pathway->Fibronectin;;	FIBRONECTIN (PTHR19143:SF6)	2335	P04937	0.991862	-0.895479	-0.246273	0.692961	-0.204016	-0.104531
PH and SEC7 domain-containing protein 3 (Pleckstrin homology and SEC7 domain-containing protein 3)	PSD3	Biological process unclassified	Molecular function unclassified	NULL	No Panther Hit	23362	Q9NYI0	0.505302	-0.253267	0.710496	-0.620323	0.392558	-0.27275
Cytospin-A - Rattus norvegicus (Rat)	CYTSA	Biological process unclassified	Molecular function unclassified	NULL	SUBFAMILY NOT NAMED (PTHR23167:SF4)	23384	Q2KN99	-0.226482	0.169991	-0.351143	-0.444504	0.0683251	-0.135394
Activity-dependent neuroprotector (Activity-dependent neuroprotective protein) - Rattus norvegicus	ADNP	Biological process unclassified	Other miscellaneous function protein	NULL	NEUROPROTECTIVE PEPTIDE-CONTAINING PROTEIN (PTHR15740:SF1)	23394	Q9JKL8	0.594127	-0.795599	-0.0471485	0.0240989	0.0881995	-0.382765
Phosphatidylinositol-4-phosphate 5-kinase type-1 gamma (EC 2.7.1.68) (Phosphatidylinositol-4-phosph	PI51C	Phospholipid metabolism;G-protein mediated signaling	Other kinase	Cell cycle->Proteasome;;Ubiquitin proteasome pathway->26S proteasome;;;	PHOSPHATIDYLINOSITOL-4-PHOSPHATE 5-KINASE TYPE I (PTHR23086:SF5)	23396	Q5I6B8	-0.117003	-0.335623	-0.469633	-0.34452	-0.472661	-0.00524631
Potassium voltage-gated channel subfamily H member 4 (Voltage-gated potassium channel subunit Kv12.	KCNH4	Cell communication;Cation transport	Voltage-gated potassium channel	NULL	EAG-RELATED VOLTAGE-GATED POTASSIUM CHANNEL (PTHR10217:SF9)	23415	Q9R1T9	0.111059	2.18094	1.58112	-1.25826	-0.114088	-0.134567
Glutamate receptor-interacting protein 1 (GRIP1 protein) (AMPA receptor-interacting protein GRIP1)	GRIP1	Cell structure	Signaling molecule	NULL	GLUTAMATE RECEPTOR INTERACTING PROTEIN (PTHR11324:SF1)	23426	P97879	0.407179	0.387238	0.917378	-0.983749	0.0663972	0.641117
Large neutral amino acids transporter small subunit 2 (L-type amino acid transporter 2) - Rattus no	LAT2	Amino acid transport;Transport	Amino acid transporter	NULL	AMINO ACIDS TRANSPORTER 2 (PTHR11785:SF73)	23428	Q9WVR6	1.30761	0.0168615	1.49623	-0.474032	0.296713	-0.32457
Choline transporter-like protein 1 (Solute carrier family 44 member 1) (CD92 antigen) (CDw92) - Rat	CTL1	Small molecule transport	Other transporter	NULL	CTL1 (PTHR12385:SF12)	23446	Q8VII6	0.0601491	-0.708963	-0.109281	1.31691	0.0269723	0.753291
Splicing factor 3B subunit 1 (Spliceosome-associated protein 155) (SAP 155) (SF3b155) (Pre-mRNA-spl	SF3B1	mRNA splicing	mRNA splicing factor	NULL	SPLICING FACTOR 3B, SUBUNIT 1-RELATED (PTHR12097)	23451	O75533	0.464473	-0.48239	0.890837	-0.0491058	-0.553281	0.594198
ATP-binding cassette sub-family B member 9 precursor (ATP-binding cassette transporter 9) (ABC tran	ABCB9	Extracellular transport and import	ATP-binding cassette (ABC) transporter	NULL	ABCB9 (ATP-BINDING CASSETTE, SUB-FAMILY B, MEMBER 9) (PTHR19242:SF81)	23457	Q9QYJ4	-0.405386	-1.86004	0.221034	0.753886	-0.52185	-0.788394
Neuronal pentraxin receptor - Rattus norvegicus (Rat)	NPTXR	Other immune and defense;Stress response;Cytokine/chemokine mediated immunity	Antibacterial response protein;Other defense and immunity protein	NULL	NEURONAL PENTRAXIN (PTHR19277:SF1)	23467	O35764	-0.920133	1.30424	-1.40323	1.00204	0.0513718	0.206924
Nicotinate-nucleotide pyrophosphorylase [carboxylating] (EC 2.4.2.19) (Quinolinate phosphoribosyltr	NADC	Biological process unclassified	Molecular function unclassified	NULL	No Panther Hit	23475	Q5I0M2	-0.0262691	-1.44718	-0.32538	0.498945	0.145304	-0.17974
Microtubule-actin cross-linking factor 1. isoforms 1/2/3/5 (Actin cross-linking family protein 7) (	MACF1	Cell adhesion;Cell cycle control;Cell structure and motility	Other select calcium binding proteins	NULL	BOLLUS PEMPHIGOID ANTIGEN 1 (PTHR11915:SF51)	23499	Q9UPN3	0.314579	0.520329	-1.16775	-0.523003	0.286259	-0.062073
RIM-binding protein 2 (RIM-BP2) - Rattus norvegicus (Rat)	RIMB2	Biological process unclassified	Molecular function unclassified	NULL	SUBFAMILY NOT NAMED (PTHR14234:SF7)	23504	Q9JIR1	-0.464864	3.50214	2.49776	-0.510511	-1.22673	0.132877
Protein LAP4 (Protein scribble homolog) (hScrib) - Homo sapiens (Human)	LAP4	Other immune and defense;Miscellaneous	Other miscellaneous function protein	NULL	LEUCINE-RICH REPEAT-CONTAINING PROTEIN 1, LRRC1/LAP4 (PTHR23155:SF30)	23513	Q14160	-0.336206	-0.274761	0.0634127	-0.0831333	-0.0793498	-0.0587157
Calcineurin-binding protein Cabin 1 (Calcineurin inhibitor) (CAIN) - Rattus norvegicus (Rat)	CABIN	Biological process unclassified	Molecular function unclassified	NULL	SUBFAMILY NOT NAMED (PTHR15502:SF5)	23523	O88480	-0.410466	1.43919	1.45099	0.872087	-0.255955	0.312453
Serine/arginine repetitive matrix protein 2 (Serine/arginine-rich splicing factor-related nuclear m	SRRM2	Biological process unclassified	Molecular function unclassified	NULL	No Panther Hit	23524	Q9UQ35	-0.171236	0.70735	0.618524	0.394324	-0.0491687	0.411451
NAD(P) transhydrogenase. mitochondrial precursor (EC 1.6.1.2) (Pyridine nucleotide transhydrogenase	NNTM	Oxidative phosphorylation	Dehydrogenase	NULL	NADP TRANSHYDROGENASE (PTHR10160:SF2)	23530	Q13423	0.67153	-1.28238	-2.09285	0.406264	-0.177657	-0.0948602
NG.NG-dimethylarginine dimethylaminohydrolase 1 (EC 3.5.3.18) (Dimethylargininase-1) (Dimethylargin	DDAH1	Angiogenesis;Cell proliferation and differentiation	Other hydrolase	NULL	NG,NG-DIMETHYLARGININE DIMETHYLAMINOHYDROLASE 1 (PTHR12737:SF5)	23576	O08557	-1.24894	-1.16027	-0.247552	-0.314428	-0.217678	0.0826063
Kelch domain-containing protein 2 - Rattus norvegicus (Rat)	KLDC2	Biological process unclassified	Molecular function unclassified	NULL	No Panther Hit	23588	Q3KRE6	-0.168868	1.15839	1.08347	0.0106774	-0.00825886	0.244642
Coronin-1C (Coronin-3) (hCRNN4) - Homo sapiens (Human)	COR1C	Cell communication;Phagocytosis;Transport;Mitosis;Cell proliferation and differentiation;Cell structure;Cell motility	Non-motor actin binding protein	NULL	CORONIN (PTHR10856)	23603	Q9ULV4	0.101699	-2.14221	-1.05649	-0.290197	0.346603	0.0790394
Testis-specific serine/threonine-protein kinase 2 (EC 2.7.11.1) (TSSK-2) (Testis-specific kinase 2)	TSSK2	Protein phosphorylation;Spermatogenesis and motility	Non-receptor serine/threonine protein kinase	NULL	TESTIS-SPECIFIC SERINE/THREONINE KINASE 22C (PTHR22982:SF46)	23617	Q96PF2	0.848024	-1.53232	-0.30747	0.393361	0.0583408	-0.0939455
Beta-secretase 1 precursor (EC 3.4.23.46) (Beta-site APP cleaving enzyme 1) (Beta-site amyloid prec	BACE1	Proteolysis	Aspartic protease	Alzheimer disease-amyloid secretase pathway->Pro-BACE-1;;Alzheimer disease-amyloid secretase pathway->BACE-1 pro-domain;;Alzheimer disease-amyloid secretase pathway->Beta-site amyloid precursor protein-cleaving enzyme;;Alzheimer disease-presenilin pathway->Pro-BACE-1;;Alzheimer disease-presenilin pathway->Beta-amyloid cleavage enzyme;;Alzheimer disease-presenilin pathway->BACE-1 pro-domain;;;;;;;	BACE-1 (PTHR13683:SF24)	23621	P56819	0.412363	-0.847942	-0.37121	0.877012	-0.233035	-0.205059
DNA polymerase subunit alpha B (DNA polymerase alpha 70 kDa subunit) (DNA polymerase subunit II) -	DPOA2	DNA replication;DNA replication	DNA-directed DNA polymerase	NULL	DNA POLYMERASE ALPHA 70 KDA SUBUNIT (PTHR23061:SF8)	23649	O89043	-0.0181321	-0.538041	-0.687852	-0.770325	0.256203	3.68559
Plexin-B2 precursor (MM1) - Homo sapiens (Human)	PLXB2	Protein phosphorylation;Receptor protein tyrosine kinase signaling pathway	Tyrosine protein kinase receptor;Protein kinase	NULL	PLEXIN B2 (PTHR22625:SF9)	23654	O15031	-0.969327	-0.960446	-2.1544	0.637362	-0.910437	-0.544144
Protein C9orf4 (Brain protein CG-6) - Homo sapiens (Human)	CI004	Biological process unclassified	Molecular function unclassified	NULL	SUBFAMILY NOT NAMED (PTHR23130:SF3)	23732	Q9P0K9	1.04633	0.452633	0.399437	-1.41938	0.195963	-0.0119923
Phosphatidylinositol transfer protein beta isoform (PtdIns transfer protein beta) (PtdInsTP) (PI-TP	PIPNB	Biological process unclassified	Molecular function unclassified	NULL	PHOSPHATIDYLINOSITOL TRANSFER PROTEIN/RETINAL DEGENERATION B PROTEIN (PTHR10658)	23760	P53812	0.715966	-2.14231	-2.4347	-0.273594	0.415937	0.232448
Interleukin-17 receptor A precursor (IL-17 receptor) (CD217 antigen) (CDw217) - Homo sapiens (Human	I17RA	Biological process unclassified	Molecular function unclassified	NULL	No Panther Hit	23765	Q96F46	-0.115207	0.299255	0.334153	0.551044	0.593458	-0.713258
Mitochondrial carrier homolog 2 (Met-induced mitochondrial protein) - Homo sapiens (Human)	MTCH2	Small molecule transport	Mitochondrial carrier protein	NULL	MITOCHONDRIAL CARRIER HOMOLOG 2 (PTHR10780:SF4)	23788	Q9Y6C9	0.140911	-0.81446	-0.640257	-0.314096	-0.14849	-0.744915
Echinoderm microtubule-associated protein-like 2 (EMAP-2) (HuEMAP-2) - Homo sapiens (Human)	EMAL2	Biological process unclassified	Molecular function unclassified	NULL	WD-40 REPEAT PROTEIN (PTHR13720)	24139	O95834	-0.382545	1.29042	1.2297	0.588223	-0.115244	0.0864155
FKBP12-rapamycin complex-associated protein (FK506-binding protein 12-rapamycin complex-associated	FRAP	DNA repair;DNA recombination;Translational regulation;Signal transduction;Cell cycle control;Cell proliferation and differentiation	Non-receptor serine/threonine protein kinase;Nucleotide kinase	EGF receptor signaling pathway->phosphatidylinositol 3-kinase;;Hypoxia response via HIF activation->mammalian target of rapamycin;;Interleukin signaling pathway->mammalian target of rapamycin;;PDGF signaling pathway->mTOR;;;;;	FKBP-RAPAMYCIN ASSOCIATED PROTEIN (PTHR11139:SF9)	2475	P42346	0.414209	-0.623398	0.0251087	0.070572	0.0588735	-0.253848
Proto-oncogene tyrosine-protein kinase ABL1 (EC 2.7.10.2) (p150) (c-ABL) (Abelson murine leukemia v	ABL1	Protein phosphorylation;Intracellular signaling cascade;Induction of apoptosis;Developmental processes;Cell cycle control;Oncogene;Cell motility	Non-receptor tyrosine protein kinase	Axon guidance mediated by Slit/Robo->Abelson murine leukemia viral oncogene homolog 1;;Integrin signalling pathway->Abelson protein kinase;;;	PROTO-ONCOGENE TYROSINE-PROTEIN KINASE ABL1 (PTHR23256:SF144)	25	P00519	-0.116038	-0.229565	-1.66319	-0.587647	0.0984594	-0.6564
RNA-binding protein FUS (Oncogene FUS) (Oncogene TLS) (Translocated in liposarcoma protein) (POMp75	FUS	Neuronal activities;Oncogenesis	Other transcription factor;mRNA splicing factor;Other DNA-binding protein	Oxidative stress response->C/EBP-homologous protein;;	FUS/TLS (PTHR23238:SF4)	2521	P35637	-0.125857	-0.236593	-0.14412	-0.473567	-0.214796	-0.110094
Galactoside 2-alpha-L-fucosyltransferase 1 (EC 2.4.1.69) (GDP-L-fucose:beta-D-galactoside 2-alpha-L	FUT1	Carbohydrate metabolism;Protein glycosylation	Glycosyltransferase	NULL	GALACTOSIDE 2-L-FUCOSYLTRANSFERASE (PTHR11927)	2523	Q10980	0.480726	0.0409304	1.05921	-0.539276	-0.122404	-0.166096
Alpha-(1.3)-fucosyltransferase (EC 2.4.1.-) (Galactoside 3-L-fucosyltransferase) (Fucosyltransferas	FUT4	Protein glycosylation;Other immune and defense	Glycosyltransferase	NULL	ALPHA-(1,3)-FUCOSYLTRANSFERASE 4 (PTHR11929:SF9)	2526	P22083	0.558995	0.193716	0.843593	-0.0493966	0.282446	-0.273459
Gamma-aminobutyric acid type B receptor. subunit 1 precursor (GABA-B receptor 1) (GABA-B-R1) (Gb1)	GABR1	G-protein mediated signaling;Nerve-nerve synaptic transmission	G-protein coupled receptor	NULL	GABA-B RECEPTOR 1 (PTHR10519:SF3)	2550	Q9Z0U4	0.20742	0.239738	0.138468	-0.497752	0.442679	-0.325369
Leucine-rich repeat-containing protein 57 - Rattus norvegicus (Rat)	LRC57	Other immune and defense;Miscellaneous	Other miscellaneous function protein	NULL	LEUCINE-RICH REPEAT-CONTAINING PROTEIN (PTHR23155:SF26)	255252	Q5FVI3	0.0669701	-1.70648	-3.57356	-0.500514	-0.00913793	-0.174978
Gamma-aminobutyric-acid receptor subunit alpha-1 precursor (GABA(A) receptor subunit alpha-1) - Rat	GBRA1	Ligand-mediated signaling;Anion transport;Nerve-nerve synaptic transmission	GABA receptor;Ion channel	NULL	GAMMA-AMINOBUTYRIC-ACID RECEPTOR A ALPHA SUBUNIT 1, 2, 3, 4, 5, 6 (PTHR18945:SF23)	2554	P62813	0.213049	-0.382617	-0.072392	0.208778	0.00897148	-0.153041
Gamma-aminobutyric-acid receptor subunit alpha-2 precursor (GABA(A) receptor subunit alpha-2) - Rat	GBRA2	Ligand-mediated signaling;Anion transport;Nerve-nerve synaptic transmission	GABA receptor;Ion channel	NULL	GAMMA-AMINOBUTYRIC-ACID RECEPTOR A ALPHA SUBUNIT 1, 2, 3, 4, 5, 6 (PTHR18945:SF23)	2555	P23576	-1.32696	-0.472512	2.48725	-0.705901	0.8931	-1.11428
Histone H2B type 1-A (Histone H2B. testis) (Testis-specific histone H2B) - Rattus norvegicus (Rat)	H2B1A	Biological process unclassified	Molecular function unclassified	NULL	HISTONE H2B (PTHR23428)	255626	Q00729	2.02185	0.539001	-0.912035	0.982403	0.996777	-0.642009
Gamma-aminobutyric-acid receptor subunit beta-2 precursor (GABA(A) receptor subunit beta-2) - Rattu	GBRB2	Ligand-mediated signaling;Anion transport;Nerve-nerve synaptic transmission	GABA receptor;Ion channel	NULL	GAMMA-AMINOBUTYRIC-ACID RECEPTOR A BETA SUBUNIT 1, 2, 3, 4 (PTHR18945:SF31)	2561	P63138	0.323724	1.21112	1.43056	-0.824401	0.33068	-0.259716
Gamma-aminobutyric-acid receptor subunit gamma-2 precursor (GABA(A) receptor subunit gamma-2) - Rat	GBRG2	Ligand-mediated signaling;Anion transport;Nerve-nerve synaptic transmission	GABA receptor;Ion channel	NULL	GAMMA-AMINOBUTYRIC-ACID RECEPTOR A GAMMA SUBUNIT 1, 2, 3, 4 (PTHR18945:SF24)	2566	P18508	-1.18768	4.06805	1.8024	2.11212	0.184818	-0.142033
Neuronal growth regulator 1 precursor (Kilon protein) (Kindred of IgLON) - Rattus norvegicus (Rat)	NEGR1	Cell adhesion;Neurogenesis	CAM family adhesion molecule	NULL	NEURONAL GROWTH REGULATOR 1 (NEUROTRACTIN) (PTHR19831:SF11)	257194	Q9Z0J8	-1.14968	0.895808	0.882919	2.0203	0.105336	0.440421
Glutamate decarboxylase 2 (EC 4.1.1.15) (Glutamate decarboxylase 65 kDa isoform) (GAD-65) (65 kDa g	DCE2	Other amino acid metabolism	Decarboxylase	Gamma-aminobutyric acid synthesis->GAD;;	GLUTAMATE DECARBOXYLASE (PTHR11999:SF13)	2572	Q05683	-0.411065	5.244	1.77927	2.16267	0.0426982	-0.0542928
Sodium/potassium/calcium exchanger 2 precursor (Na(+)/K(+)/Ca(2+)-exchange protein 2) (Retinal cone	NCKX2	Cation transport;Vision	Transporter	NULL	POTASSIUM-DEPENDENT SODIUM-CALCIUM EXCHANGER 2 (PTHR10846:SF6)	25769	O54701	1.25289	-1.7617	-0.280987	-0.193656	0.28493	-0.269097
Receptor-interacting serine/threonine-protein kinase 5 (EC 2.7.11.1) (Dusty protein kinase) (Dusty	RIPK5	Protein phosphorylation	Non-receptor serine/threonine protein kinase	NULL	RECEPTOR INTERACTING PROTEIN KINASE 5 (PTHR13902:SF2)	25778	Q6XUX2	0.170236	-0.149514	-0.10186	-0.76705	0.250565	0.333575
Rab3 GTPase-activating protein non-catalytic subunit (Rab3 GTPase-activating protein 150 kDa subuni	RBGPR	Biological process unclassified	Molecular function unclassified	NULL	SUBFAMILY NOT NAMED (PTHR12472:SF5)	25782	Q5U1Z0	-0.0408885	-1.43789	-0.782098	-0.161794	0.396965	-0.164762
Cyclin G-associated kinase (EC 2.7.11.1) - Rattus norvegicus (Rat)	GAK	Protein phosphorylation;Other protein metabolism;Endocytosis	Other chaperones;Non-receptor serine/threonine protein kinase	NULL	CYCLIN G-ASSOCIATED KINASE-RELATED (PTHR23172:SF5)	2580	P97874	-0.271144	-0.302716	-0.679986	-0.444926	-0.25439	0.675152
Ventral anterior homeobox 2 - Rattus norvegicus (Rat)	VAX2	mRNA transcription regulation;Neurogenesis	Homeobox transcription factor;Other DNA-binding protein	NULL	VAX HOMEOBOX PROTEIN (PTHR19418:SF119)	25806	Q9JLZ9	-0.298286	-0.0712149	-0.489565	-0.196534	0.0953292	0.100284
Sorting and assembly machinery component 50 homolog - Homo sapiens (Human)	SAM50	Protein complex assembly	Molecular function unclassified	NULL	SORTING AND ASSEMBLY MACHINERY (SAM50) PROTEIN (PTHR12815)	25813	Q9Y512	0.114929	-0.389987	-1.21765	-0.156766	-0.219262	-0.330718
Peroxiredoxin-5. mitochondrial precursor (EC 1.11.1.15) (Prx-V) (Peroxisomal antioxidant enzyme) (P	PRDX5	Antioxidation and free radical removal	Peroxidase	NULL	PEROXIREDOXIN 5, PRDX5 (PTHR10430:SF3)	25824	Q9R063	0.337663	-0.401662	-0.753897	-0.0153219	0.149452	0.420492
Beta-1.4 N-acetylgalactosaminyltransferase 1 (EC 2.4.1.92) ((N-acetylneuraminyl)-galactosylglucosyl	B4GN1	Biological process unclassified	Molecular function unclassified	NULL	No Panther Hit	2583	Q10468	0.0559213	0.84911	1.02617	-1.51818	0.362613	-0.331004
N-acetylgalactosamine kinase (EC 2.7.1.157) (GalNAc kinase) (Galactokinase 2) - Rattus norvegicus (	GALK2	Monosaccharide metabolism	Carbohydrate kinase	NULL	GALACTOKINASE 2 (PTHR10457:SF7)	2585	Q5XIG6	0.0291828	0.0171304	0.057326	0.135869	-0.193322	0.55643
Whirlin (CASK-interacting protein CIP98) - Rattus norvegicus (Rat)	WHRN	Hearing	Cytoskeletal protein	NULL	WHIRLIN (CASK-INTERACTING PROTEIN CIP98) (PTHR23116:SF7)	25861	Q810W9	-1.5593	0.856408	2.51223	1.53453	-0.49718	-0.204894
Brain protein 44 (0-44 protein) - Rattus norvegicus (Rat)	BR44	Biological process unclassified	Molecular function unclassified	NULL	BRAIN PROTEIN 44/YHR162W(YEAST) (PTHR14154:SF2)	25874	P38718	-0.0249348	0.289998	0.686428	0.516485	-0.291827	-0.635943
Matrix-remodelling-associated protein 5 precursor (Adhesion protein with leucine-rich repeats and i	MXRA5	Cell adhesion-mediated signaling;Cell adhesion	CAM family adhesion molecule	NULL	ADLICAN (PTHR10489:SF29)	25878	Q9NR99	1.56685	0.463551	1.50985	-1.59463	-0.263377	0.353598
Uncharacterized protein C1orf43 homolog - Rattus norvegicus (Rat)	CA043	Ectoderm development	Molecular function unclassified	NULL	NICE-3 (PTHR21425)	25912	Q5XII8	0.168411	-0.972199	-1.47803	0.179332	-1.51281	-1.27235
Heat shock 70 kDa protein 12A - Homo sapiens (Human)	HS12A	Biological process unclassified	Molecular function unclassified	NULL	No Panther Hit	259217	O43301	0.369512	-1.25139	-0.0363057	-0.818972	-0.0232353	0.545311
Rab effector MyRIP (Myosin-VIIa- and Rab-interacting protein) (Exophilin-8) (Slp homolog lacking C2	MYRIP	Cell structure	Actin binding motor protein;Non-motor actin binding protein;Other G-protein modulator	NULL	MYRIP (PTHR14555:SF3)	25924	Q8NFW9	0.482755	0.0688162	0.221196	-1.94658	0.141592	0.256165
Abnormal spindle-like microcephaly-associated protein (Abnormal spindle protein homolog) (Asp homol	ASPM	Biological process unclassified	Molecular function unclassified	NULL	SUBFAMILY NOT NAMED (PTHR22590:SF2)	259266	Q8IZT6	0.211358	-0.283551	0.752103	-1.21951	0.430335	-0.355935
Sclerostin domain-containing protein 1 precursor (Uterine sensitization-associated gene 1 protein)	SOSD1	Biological process unclassified	Molecular function unclassified	NULL	SUBFAMILY NOT NAMED (PTHR14903:SF1)	25928	Q642G2	0.0622238	0.516228	0.75729	0.117315	-0.514429	0.601889
Tyrosine-protein phosphatase non-receptor type 23 (EC 3.1.3.48) (His-domain-containing protein tyro	PTN23	Protein phosphorylation;Other receptor mediated signaling pathway	Protein phosphatase	NULL	PROTEIN TYROSINE PHOSPHATASE N23 (HDPTP) (PTHR19134:SF27)	25930	O88902	-0.180353	0.866047	-0.737259	-0.438254	-0.298853	-0.09206
Chloride intracellular channel protein 4 (Intracellular chloride ion channel protein p64H1) - Homo	CLIC4	Anion transport;Other homeostasis activities	Anion channel	NULL	CHLORIDE INTRACELLULAR CHANNEL (PTHR11260:SF1)	25932	Q9Y696	0.717077	-1.09947	-0.876872	0.894758	-0.651072	0.809534
Neuromodulin (Axonal membrane protein GAP-43) (Growth-associated protein 43) (Protein F1) - Rattus	NEUM	Biological process unclassified	Molecular function unclassified	NULL	SUBFAMILY NOT NAMED (PTHR10699:SF3)	2596	P07936	0.382358	-1.0197	-1.793	2.14225	-0.196157	-0.125071
Glyceraldehyde-3-phosphate dehydrogenase (EC 1.2.1.12) (GAPDH) - Homo sapiens (Human)	G3P	Biological process unclassified	Molecular function unclassified	NULL	GLYCERALDEHYDE 3-PHOSPHATE DEHYDROGENASE (PTHR10836)	2597	P04406	-0.941623	-0.537362	-1.14858	-0.377408	-0.824248	-0.538901
Adaptin ear-binding coat-associated protein 1 (NECAP-1) - Rattus norvegicus (Rat)	NECP1	Biological process unclassified	Molecular function unclassified	NULL	UNCHARACTERIZED (PTHR12847:SF10)	25977	P69682	0.316089	-0.64036	-0.0646007	0.0330404	-0.527883	1.52312
Leucine-rich repeats and immunoglobulin-like domains protein 1 precursor (LIG-1) - Homo sapiens (Hu	LRIG1	Other receptor mediated signaling pathway;Developmental processes	Receptor;Extracellular matrix	NULL	LEUCINE-RICH TRANSMEMBRANE PROTEIN (PTHR23154:SF103)	26018	Q96JA1	-1.18426	0.208767	-1.16532	-0.310869	0.105608	-0.500668
Signal-induced proliferation-associated 1-like protein 1 (SPA-1-like protein p1294) - Rattus norveg	SI1L1	Cell adhesion	Other G-protein modulator	Heterotrimeric G-protein signaling pathway-Gq alpha and Go alpha mediated pathway->Rap1 GTPase-activating protein 1;;	RAP GTPASE-ACTIVATING PROTEIN (PTHR15711)	26037	O35412	-0.199936	0.512877	1.15254	0.673514	-0.337819	-0.223619
Chromodomain helicase-DNA-binding protein 5 (EC 3.6.1.-) (ATP-dependent helicase CHD5) (CHD-5) - Ho	CHD5	mRNA transcription regulation	DNA helicase	NULL	CHROMODOMAIN HELICASE DNA BINDING PROTEIN (PTHR10799:SF64)	26038	Q8TDI0	-1.33568	1.33144	0.689541	0.737614	-0.24636	0.522314
Contactin-associated protein-like 2 precursor (Cell recognition molecule Caspr2) - Homo sapiens (Hu	CNTP2	Cell adhesion-mediated signaling;Cell adhesion;Synaptic transmission	Other receptor;Other signaling molecule;Membrane-bound signaling molecule	NULL	CASPR2 (PTHR10127:SF6)	26047	Q9UHC6	1.20009	-0.226234	1.0104	-1.45337	0.420636	0.161711
Dynamin-3 (EC 3.6.5.5) (Dynamin. testicular) (T-dynamin) - Rattus norvegicus (Rat)	DYN3	Endocytosis;Transport;Cell structure	Microtubule family cytoskeletal protein;Small GTPase;Other hydrolase	NULL	DYNAMIN (PTHR11566)	26052	Q08877	-0.425616	-1.03425	0.00482783	0.91515	-0.451052	0.114257
ERC protein 2 (CAZ-associated structural protein 1) (CAST1) (Cast) (Cytomatrix protein p110) - Ratt	ERC2	General vesicle transport	G-protein modulator;Membrane traffic protein	NULL	ERC PROTEIN 2/CAST1 (PTHR18861:SF5)	26059	Q8K3M6	1.24982	4.33113	1.30448	1.19976	-0.0431597	-0.306774
Ankycorbin (Ankyrin repeat and coiled-coil structure-containing protein) (Retinoic acid-induced pro	RAI14	Biological process unclassified	Molecular function unclassified	NULL	NORPEG-LIKE PROTEIN (ANKYCORBIN) (PTHR18958:SF228)	26064	Q5U312	-0.0654036	0.0830891	0.105435	-0.338007	-1.6333	-0.882635
Uncharacterized protein C20orf26 - Homo sapiens (Human)	CT026	Biological process unclassified	Molecular function unclassified	NULL	SUBFAMILY NOT NAMED (PTHR21178:SF8)	26074	Q8NHU2	0.612248	-0.12226	-0.30222	-0.483835	0.0269972	0.686497
D-3-phosphoglycerate dehydrogenase (EC 1.1.1.95) (3-PGDH) - Rattus norvegicus (Rat)	SERA	Amino acid biosynthesis	Dehydrogenase	NULL	D-3-PHOSPHOGLYCERATE DEHYDROGENASE (PTHR10996:SF20)	26227	O08651	-0.0756337	0.725314	-0.239838	-0.357784	-0.538085	0.286203
F-box only protein 10 - Homo sapiens (Human)	FBX10	Biological process unclassified	Molecular function unclassified	NULL	F-BOX ONLY PROTEIN 10 (PTHR22990:SF2)	26267	Q9UK96	-0.587562	1.49201	-0.864315	1.0211	0.0436669	-0.503922
F-box only protein 6 (F-box only protein 6b) (F-box/G-domain protein 2) - Rattus norvegicus (Rat)	FBX6	Protein modification;Other protein metabolism;Cell cycle control	Ubiquitin-protein ligase	NULL	CELL DIVISION CONTROL PROTEIN 4 (PTHR22844:SF12)	26270	Q923V4	0.535705	-0.481411	-0.592387	0.124834	0.340188	-0.102705
Glycine amidinotransferase. mitochondrial precursor (EC 2.1.4.1) (L-arginine:glycine amidinotransfe	GATM	Amino acid metabolism	Other transferase	NULL	AMIDINOTRANSFERASE-RELATED (PTHR10488)	2628	P50442	-0.713756	-1.17208	-1.05602	1.91223	-0.896112	-1.12947
Protein NipSnap2 (Glioblastoma amplified sequence) - Homo sapiens (Human)	NIPS2	General vesicle transport	Membrane traffic protein	NULL	NIPSNAP (PTHR21017:SF3)	2631	O75323	0.304078	-1.28201	-0.051389	0.983866	-0.946738	-1.1981
E2-induced gene 5 protein homolog - Rattus norvegicus (Rat)	E2IG5	Biological process unclassified	Molecular function unclassified	NULL	GROWTH AND TRANSFORMATION-DEPENDENT PROTEIN (PTHR13674:SF2)	26355	Q4QQV3	0.0147168	-0.0917954	-0.307075	0.140275	0.154671	-0.13916
Mitochondrial import inner membrane translocase subunit Tim9 B (TIMM10B) (Tim10b) (Fracture callus	TIM9B	Biological process unclassified	Molecular function unclassified	NULL	SUBFAMILY NOT NAMED (PTHR13172:SF1)	26515	Q9R1B1	0.281351	-0.51726	-0.40946	-0.348626	-0.238534	0.163379
Mitochondrial import inner membrane translocase subunit Tim13 - Rattus norvegicus (Rat)	TIM13	Biological process unclassified	Molecular function unclassified	NULL	SUBFAMILY NOT NAMED (PTHR19338:SF5)	26517	P62076	0.0238377	0.0355264	-0.434153	0.0983893	-0.391054	-0.00224939
Mitochondrial import inner membrane translocase subunit Tim10 - Homo sapiens (Human)	TIM10	Mitochondrial transport	Mitochondrial carrier protein	NULL	MITOCHONDRIAL IMPORT INNER MEMBRANE TRANSLOCASE SUBUNIT TIM10 (PTHR11038:SF7)	26519	P62072	0.39811	0.135187	0.0978337	-0.200242	0.121925	-0.604713
Mitochondrial import inner membrane translocase subunit Tim9 - Rattus norvegicus (Rat)	TIM9	Mitochondrial transport	Mitochondrial carrier protein	NULL	MITOCHONDRIAL IMPORT INNER MEMBRANE TRANSLOCASE SUBUNIT TIM9 (PTHR10898:SF2)	26520	Q9WV97	0.0815502	-0.551173	-0.500991	-0.305656	0.374213	0.034378
Bone morphogenetic protein 3b precursor (BMP-3b) (Growth/differentiation factor 10) (GDF-10) (Bone-	BMP3B	Biological process unclassified	Growth factor	TGF-beta signaling pathway->Transforming growth factor beta;;	BONE MORPHOGENETIC PROTEIN 3, BMP3 (PTHR11848:SF24)	2662	P55108	-0.518261	1.34876	-0.438262	-3.47041	-0.628336	0.196134
Rab GDP dissociation inhibitor alpha (Rab GDI alpha) (Guanosine diphosphate dissociation inhibitor	GDIA	Intracellular signaling cascade;Ligand-mediated signaling;General vesicle transport;Transport;Neurotransmitter release	G-protein modulator;Acyltransferase	NULL	RAB GDP-DISSOCIATION INHIBITOR (PTHR11787)	2664	P50398	-1.0243	1.06957	-0.10238	0.656863	-0.282565	0.465416
Glial fibrillary acidic protein. astrocyte (GFAP) - Homo sapiens (Human)	GFAP	Cell structure	Intermediate filament;Structural protein	NULL	GLIAL FIBRILLARY ACIDIC PROTEIN, GFAP (PTHR23239:SF26)	2670	P14136	-1.42312	1.44752	-1.31686	3.10629	0.296452	0.148963
Vitamin K-dependent gamma-carboxylase (EC 6.4.-.-) (Gamma-glutamyl carboxylase) (Vitamin K gamma gl	VKGC	Protein modification;Blood clotting	Lyase;Ligase	NULL	VITAMIN K-DEPENDENT GAMMA-CARBOXYLASE (PTHR12639:SF1)	2677	O88496	-0.0688832	-0.471179	-0.276242	0.241224	-0.718479	-0.209386
Neuroplastin precursor (Stromal cell-derived receptor 1) (SDR-1) (Glycoprotein 55/65) (gp55/65) - R	NPTN	Cell surface receptor mediated signal transduction;Developmental processes	Transmembrane receptor regulatory/adaptor protein	NULL	STROMAL CELL-DERIVED RECEPTOR-1 ALPHA (PTHR10075:SF5)	27020	P97546	-0.192013	0.202739	1.62423	0.0793	-0.0236346	-0.116529
Staphylococcal nuclease domain-containing protein 1 (p100 co-activator) (100 kDa coactivator) (EBNA	SND1	mRNA transcription	Transcription cofactor;Nucleic acid binding	NULL	EBNA2 BINDING PROTEIN P100 (PTHR12302)	27044	Q7KZF4	-0.0677042	-0.458568	-0.364064	-0.321616	0.0708322	-0.0475425
Ubiquinol-cytochrome c reductase complex ubiquinone-binding protein QP-C (EC 1.10.2.2) (Ubiquinol-c	UCRQ	Biological process unclassified	Molecular function unclassified	NULL	UNCHARACTERIZED (PTHR16213:SF22)	27089	O14949	0.114066	-0.552004	-0.334569	-0.320378	0.145749	-0.125384
Glycerol kinase (EC 2.7.1.30) (ATP:glycerol 3-phosphotransferase) (Glycerokinase) (GK) (ATP-stimula	GLPK	Carbohydrate metabolism	Carbohydrate kinase	NULL	GLYCEROL KINASE (PTHR10196:SF9)	2710	Q63060	0.39828	-2.748	-1.30725	0.0891522	0.0594189	-0.325073
Zinc finger and BTB domain-containing protein 11 - Homo sapiens (Human)	ZBT11	Biological process unclassified	KRAB box transcription factor	NULL	gb def: Zinc finger and BTB domain containing protein 11 (PTHR23224:SF78)	27107	O95625	0.701905	-1.00956	0.039508	-0.377531	0.213017	0.120317
Phosphatidylinositol 4.5-bisphosphate 5-phosphatase A (EC 3.1.3.56) (Proline-rich inositol polyphos	PI5PA	Phospholipid metabolism;Receptor protein tyrosine kinase signaling pathway	Other phosphatase	NULL	SKELETAL MUSCLE/KIDNEY ENRICHED INOSITOL 5-PHOSPHATASE (PTHR11200:SF18)	27124	Q9JMC1	0.49308	1.28169	0.671076	0.0766897	-0.646737	-0.00815814
Filamin-A-interacting protein 1 (FILIP) - Rattus norvegicus (Rat)	FLIP1	Biological process unclassified	Molecular function unclassified	NULL	FILAMIN-INTERACTING LIKE PROTEIN (PTHR23166:SF3)	27145	Q8K4T4	-0.803411	0.37179	0.536421	0.868261	0.0837717	-0.318116
Arfaptin-1 (ADP-ribosylation factor-interacting protein 1) - Rattus norvegicus (Rat)	ARFP1	Cell structure;Cell motility	Other G-protein modulator	Huntington disease->Arfaptin-2;;	ADP-RIBOSYLATION FACTOR INTERACTING PROTEIN (PTHR12141:SF1)	27236	Q9JHU5	-0.0276856	-1.3746	-0.849665	0.196198	-0.258495	-0.438826
Amphiphysin - Rattus norvegicus (Rat)	AMPH	Endocytosis;Transport;Neurotransmitter release	Membrane traffic regulatory protein	NULL	AMPHIPHYSIN (PTHR10321:SF10)	273	O08838	0.280601	1.26771	0.626101	-2.22576	-0.235671	0.441078
Heterogeneous nuclear ribonucleoprotein G (hnRNP G) (RNA-binding motif protein. X chromosome) - Rat	HNRPG	mRNA splicing;Spermatogenesis and motility	Ribonucleoprotein	NULL	HETEROGENEOUS NUCLEAR RIBONUCLEOPROTEIN G (HNRNP G) (RNA BINDING MOTIF PROTEIN, X CHROMOSOME) (PTHR10432:SF21)	27316	P84586	0.21605	-1.22661	-0.824353	-0.342553	0.914095	1.17901
ProSAAS precursor (pro-SAAS) (Proprotein convertase subtilisin/kexin type 1 inhibitor) (Proprotein	PCSK1	Biological process unclassified	Molecular function unclassified	NULL	No Panther Hit	27344	Q9QXU9	-0.24986	0.470417	1.26898	0.0578171	-0.397542	0.579943
STE20/SPS1-related proline-alanine-rich protein kinase (EC 2.7.11.1) (Ste-20-related kinase) (Serin	STK39	Protein phosphorylation;Phosphate metabolism;Other metabolism	Protein kinase;Transferase	NULL	STE20-LIKE PROTEIN KINASE (PTHR22986:SF71)	27347	O88506	0.043854	-0.496579	1.03934	-0.0647121	0.115666	0.435296
Lactoylglutathione lyase (EC 4.4.1.5) (Methylglyoxalase) (Aldoketomutase) (Glyoxalase I) (Glx I) (K	LGUL	Other carbon metabolism	Other lyase	NULL	LACTOYLGLUTATHIONE LYASE (PTHR10374)	2739	Q6P7Q4	0.301496	-0.623912	0.0995075	0.0625407	0.0415831	0.0657921
Myc box-dependent-interacting protein 1 (Bridging integrator 1) (Amphiphysin-like protein) (Amphiph	BIN1	Endocytosis;Transport;Neurotransmitter release	Membrane traffic regulatory protein	NULL	AMPHIPHYSIN (PTHR10321:SF10)	274	O08839	-0.785428	1.19389	0.751811	1.46213	-0.272164	0.921889
Glutamate dehydrogenase 1. mitochondrial precursor (EC 1.4.1.3) (GDH) - Homo sapiens (Human)	DHE3	Amino acid catabolism	Dehydrogenase	Glutamine glutamate conversion->Glutamate Dehydrogenase;;	GLUTAMATE DEHYDROGENASE (PTHR11606:SF2)	2746	P00367	0.783813	-0.26662	-0.546397	0.990236	-0.121071	-0.359638
Guanine nucleotide-binding protein alpha-11 subunit - Rattus norvegicus (Rat)	GNA11	G-protein mediated signaling	Large G-protein	Alpha adrenergic receptor signaling pathway->G-Protein;;Endothelin signaling pathway->guanine nucleotide binding protein q polypeptide;;Heterotrimeric G-protein signaling pathway-Gq alpha and Go alpha mediated pathway->Gq alpha subunit;;Inflammation mediated by chemokine and cytokine signaling pathway->Gq alpha subunit;;Inflammation mediated by chemokine and cytokine signaling pathway->Gi/q alpha…	GTP-BINDING PROTEIN (Q) ALPHA-11 SUBUNIT, GNA11 (PTHR10218:SF56)	2767	Q9JID2	-0.142953	-0.193373	-0.675346	-0.399934	-0.0424467	0.0320813
Guanine nucleotide-binding protein alpha-15 subunit (G alpha-15) - Rattus norvegicus (Rat)	GNA15	G-protein mediated signaling	Large G-protein	Inflammation mediated by chemokine and cytokine signaling pathway->Gq alpha subunit;;Inflammation mediated by chemokine and cytokine signaling pathway->Gi/q alpha subunits;;Metabotropic glutamate receptor group I pathway->Gq;;Wnt signaling pathway->Galpha;;;;;	GTP-BINDING PROTEIN ALPHA-15 SUBUNIT, GNA15 (PTHR10218:SF50)	2769	O88302	-0.421422	0.801663	0.974793	1.30052	-0.365256	0.111723
Guanine nucleotide-binding protein G(i). alpha-2 subunit (Adenylate cyclase-inhibiting G alpha prot	GNAI2	G-protein mediated signaling	Large G-protein	Heterotrimeric G-protein signaling pathway-Gi alpha and Gs alpha mediated pathway->Gi alpha subunit;;Inflammation mediated by chemokine and cytokine signaling pathway->Gi alpha subunit;;Inflammation mediated by chemokine and cytokine signaling pathway->Gi/q alpha subunits;;Metabotropic glutamate receptor group III pathway->Gi;;Metabotropic glutamate receptor group II pathway->G-protein;;Muscarini…	GTP-BINDING PROTEIN (I) ALPHA-2 SUBUNIT, GNAI2 (PTHR10218:SF73)	2771	P04899	-0.768372	0.811827	-0.404648	-0.116943	-0.258655	0.257701
Guanine nucleotide-binding protein G(k) subunit alpha (G(i) alpha-3) - Rattus norvegicus (Rat)	GNAI3	G-protein mediated signaling	Large G-protein	Heterotrimeric G-protein signaling pathway-Gi alpha and Gs alpha mediated pathway->Gi alpha subunit;;Metabotropic glutamate receptor group III pathway->Gi;;Metabotropic glutamate receptor group II pathway->G-protein;;Muscarinic acetylcholine receptor 2 and 4 signaling pathway->Gi;;PI3 kinase pathway->Galpha;;5HT1 type receptor mediated signaling pathway->G-protein;;D2/D3/D4 dopamine receptor medi…	GTP-BINDING PROTEIN (I) ALPHA-1SUBUNIT, GNAI1 (PTHR10218:SF72)	2773	P08753	0.473987	-0.700178	0.342221	0.0732467	-0.160064	-0.0520779
Guanine nucleotide-binding protein G(o) subunit alpha 1 - Rattus norvegicus (Rat)	GNAO1	G-protein mediated signaling	Large G-protein	Heterotrimeric G-protein signaling pathway-Gq alpha and Go alpha mediated pathway->Go alpha subunit;;Metabotropic glutamate receptor group II pathway->G-protein;;Muscarinic acetylcholine receptor 2 and 4 signaling pathway->Gi;;D2/D3/D4 dopamine receptor mediated signaling pathway->G-protein;;Enkephalin release->G-Protein (i);;;;;;	GTP-BINDING PROTEIN (O) ALPHA-2 SUBUNIT, GNAO2 (PTHR10218:SF78)	2775	P59215	-0.312407	4.20183	1.95787	0.204262	-0.120427	0.0694341
Guanine nucleotide-binding protein G(q) subunit alpha (Guanine nucleotide-binding protein alpha-q)	GNAQ	G-protein mediated signaling	Large G-protein	Alpha adrenergic receptor signaling pathway->G-Protein;;Endothelin signaling pathway->guanine nucleotide binding protein q polypeptide;;Heterotrimeric G-protein signaling pathway-Gq alpha and Go alpha mediated pathway->Gq alpha subunit;;Inflammation mediated by chemokine and cytokine signaling pathway->Gq alpha subunit;;Inflammation mediated by chemokine and cytokine signaling pathway->Gi/q alpha…	GTP-BINDING PROTEIN (Q) ALPHA-11 SUBUNIT, GNA11 (PTHR10218:SF56)	2776	P82471	-0.43335	0.747784	0.579859	0.699575	-0.131162	0.301485
Guanine nucleotide-binding protein G(s) subunit alpha isoforms short (Adenylate cyclase-stimulating	GNAS2	G-protein mediated signaling	Large G-protein	Endothelin signaling pathway->stimulatory G protein;;Heterotrimeric G-protein signaling pathway-Gi alpha and Gs alpha mediated pathway->Gs alpha subunit;;5HT4 type receptor mediated signaling pathway->G-protein;;Beta1 adrenergic receptor signaling pathway->G-Protein;;Beta2 adrenergic receptor signaling pathway->G-Protein;;Beta3 adrenergic receptor signaling pathway->G-Protein;;Cortocotropin relea…	NEUROENDOCRINE SECRETORY PROTEIN NESP55 (PTHR15940)	2778	P63092	0.0243489	-0.195728	0.178814	-0.374073	-0.403615	-0.291695
Guanine nucleotide-binding protein G(z) subunit alpha (G(x) alpha chain) (Gz-alpha) - Rattus norveg	GNAZ	G-protein mediated signaling	Large G-protein	NULL	GTP-BINDING PROTEIN (Z) ALPHA SUBUNIT, GNAZ (PTHR10218:SF65)	2781	P19627	0.367953	-0.941479	-0.690513	-0.697387	-0.0432543	0.163953
Guanine nucleotide-binding protein G(I)/G(S)/G(T) subunit beta 1 (Transducin beta chain 1) - Rattus	GBB1	G-protein mediated signaling;Sensory perception	Large G-protein;Hydrolase	Heterotrimeric G-protein signaling pathway-Gi alpha and Gs alpha mediated pathway->G protein, beta subunit;;Heterotrimeric G-protein signaling pathway-Gq alpha and Go alpha mediated pathway->G protein beta subunit;;Heterotrimeric G-protein signaling pathway-Gq alpha and Go alpha mediated pathway->G protein-activated inward rectifying potassium channel;;Heterotrimeric G-protein signaling pathway-r…	GUANINE NUCLEOTIDE-BINDING PROTEIN BETA 1, 4 (G PROTEIN BETA1, 4) (PTHR19850:SF10)	2782	P54311	0.0907838	-0.219816	0.0160782	-0.214084	-0.322383	0.333515
Guanine nucleotide-binding protein G(I)/G(S)/G(T) subunit beta 2 (Transducin beta chain 2) (G prote	GBB2	G-protein mediated signaling;Sensory perception	Large G-protein;Hydrolase	Heterotrimeric G-protein signaling pathway-Gi alpha and Gs alpha mediated pathway->G protein, beta subunit;;Heterotrimeric G-protein signaling pathway-Gq alpha and Go alpha mediated pathway->G protein beta subunit;;Heterotrimeric G-protein signaling pathway-Gq alpha and Go alpha mediated pathway->G protein-activated inward rectifying potassium channel;;Heterotrimeric G-protein signaling pathway-r…	GUANINE NUCLEOTIDE-BINDING PROTEIN BETA 1, 4 (G PROTEIN BETA1, 4) (PTHR19850:SF10)	2783	P54313	-1.83322	1.14084	-1.14427	0.570715	-0.264482	0.359447
Guanine nucleotide-binding protein G(I)/G(S)/G(O) gamma-3 subunit precursor - Homo sapiens (Human)	GBG3	G-protein mediated signaling	Large G-protein	Heterotrimeric G-protein signaling pathway-Gi alpha and Gs alpha mediated pathway->G protein gamma subunit;;Heterotrimeric G-protein signaling pathway-Gq alpha and Go alpha mediated pathway->G protein gamma subunit;;Heterotrimeric G-protein signaling pathway-Gq alpha and Go alpha mediated pathway->G protein-activated inward rectifying potassium channel;;Heterotrimeric G-protein signaling pathway-…	GUANINE NUCLEOTIDE-BINDING PROTEIN G(I)/G(S)/G(O) GAMMA-3 (PTHR13809:SF11)	2785	P63215	-0.896176	5.93013	1.02013	1.72163	0.203709	0.152099
Guanine nucleotide-binding protein G(I)/G(S)/G(O) gamma-5 subunit precursor - Rattus norvegicus (Ra	GBG5	G-protein mediated signaling	Large G-protein	Heterotrimeric G-protein signaling pathway-Gi alpha and Gs alpha mediated pathway->G protein gamma subunit;;Heterotrimeric G-protein signaling pathway-Gq alpha and Go alpha mediated pathway->G protein gamma subunit;;Heterotrimeric G-protein signaling pathway-Gq alpha and Go alpha mediated pathway->G protein-activated inward rectifying potassium channel;;Heterotrimeric G-protein signaling pathway-…	GUANINE NUCLEOTIDE-BINDING PROTEIN G(I)/G(S)/G(O) GAMMA-5 (PTHR13809:SF5)	2787	P63219	0.721236	-0.172987	-0.572052	1.04203	-0.52812	-0.291455
Guanine nucleotide-binding protein G(I)/G(S)/G(O) gamma-7 subunit precursor - Rattus norvegicus (Ra	GBG7	Biological process unclassified	Molecular function unclassified	NULL	No Panther Hit	2788	P43425	0.0639062	-1.09547	-0.274203	-1.99695	0.12275	1.28642
Aspartate aminotransferase. cytoplasmic (EC 2.6.1.1) (Transaminase A) (Glutamate oxaloacetate trans	AATC	Amino acid metabolism	Transaminase	Asparagine and aspartate biosynthesis->Aspartate aminotransferase;;	ASPARTATE AMINOTRANSFERASE (PTHR11879:SF6)	2805	P17174	-0.523835	2.06401	1.07875	0.662911	-0.0328974	0.666964
Pancreatic secretory granule membrane major glycoprotein GP2 precursor (Pancreatic zymogen granule	GP2	General vesicle transport	Other receptor	NULL	PANCREATIC SECRETORY GRANULE MEMBRANE MAJOR GLYCOPROTEIN GP2 (PTHR22962:SF13)	2813	P19218	0.888388	0.31825	1.47141	-1.32782	0.0751916	0.559583
Glycerol-3-phosphate dehydrogenase [NAD+]. cytoplasmic (EC 1.1.1.8) (GPD-C) (GPDH-C) - Rattus norve	GPDA	Phospholipid metabolism	Dehydrogenase	NULL	GLYCEROL-3-PHOSPHATE DEHYDROGENASE (PTHR11728)	2819	O35077	-2.26404	1.74066	-1.66094	0.130216	-0.195842	2.75588
Glycerol-3-phosphate dehydrogenase. mitochondrial precursor (EC 1.1.99.5) (GPD-M) (GPDH-M) (mtGPD)	GPDM	Monosaccharide metabolism;Lipid metabolism;Electron transport;Coenzyme metabolism;Vitamin metabolism	Dehydrogenase	NULL	GLYCEROL-3-PHOSPHATE DEHYDROGENASE (PTHR11985)	2820	P43304	-0.344807	-2.52408	-2.04583	-0.0929616	-0.127753	0.478774
Glucose-6-phosphate isomerase (EC 5.3.1.9) (GPI) (Phosphoglucose isomerase) (PGI) (Phosphohexose is	G6PI	Glycolysis;Gluconeogenesis	Isomerase	Glycolysis->Phosphoglucose isomerase;;Pentose phosphate pathway->Glucose-P-Isomerase;;;	GLUCOSE-6-PHOSPHATE ISOMERASE (PTHR11469)	2821	P06744	0.00105044	-0.875586	-0.901574	-0.342196	-0.0416094	0.165527
Neuronal membrane glycoprotein M6-a (M6a) - Homo sapiens (Human)	GPM6A	Other neuronal activity;Cell structure	Myelin protein	NULL	MYELIN PROTEOLIPID DMBETA (PTHR11683:SF4)	2823	P51674	0.624342	-1.16939	-0.609546	-0.136567	0.0582434	0.120313
Neuronal membrane glycoprotein M6-b (M6b) - Homo sapiens (Human)	GPM6B	Other neuronal activity;Neurogenesis;Cell structure	Myelin protein	NULL	MYELIN PROTEOLIPID M6B (PTHR11683:SF5)	2824	Q13491	0.342036	-0.858393	-0.34407	1.17764	-0.00659553	-0.155909
Neuropeptide W precursor (Preproprotein L8) (PPL8) [Contains: Neuropeptide W-23 (NPW23) (L8); Neuro	NPW	Biological process unclassified	Molecular function unclassified	NULL	No Panther Hit	283869	Q8K1M5	-0.324587	0.463714	-0.389147	-0.0353456	0.0838996	0.203098
Ephrin type-A receptor 10 precursor (EC 2.7.10.1) - Homo sapiens (Human)	EPHAA	Protein phosphorylation;Receptor protein tyrosine kinase signaling pathway;Neurogenesis;Mesoderm development;Cell proliferation and differentiation	Tyrosine protein kinase receptor;Protein kinase	NULL	EPHRIN TYPE-A RECEPTOR 10 (PTHR23256:SF61)	284656	Q5JZY3	0.38929	0.41415	0.204685	0.205934	0.264518	-0.43278
Uncharacterized protein C3orf38 homolog - Rattus norvegicus (Rat)	CC038	Biological process unclassified	Molecular function unclassified	NULL	SUBFAMILY NOT NAMED (PTHR21084:SF4)	285237	Q66H33	1.31825	-1.46596	-0.547944	-0.578849	-0.676948	0.184709
Uncharacterized protein C5orf16 homolog - Rattus norvegicus (Rat)	CE016	Biological process unclassified	Molecular function unclassified	NULL	No Panther Hit	285613	Q5FVJ4	0.644603	-0.00547526	1.50136	-0.462937	0.271958	0.282659
Protein C6orf182 homolog - Rattus norvegicus (Rat)	CF182	Biological process unclassified	Molecular function unclassified	NULL	SUBFAMILY NOT NAMED (PTHR19336:SF1)	285753	Q6AXZ4	0.644422	-0.86825	0.271578	-0.291625	0.0523196	-0.296619
Zinc finger protein 707 - Homo sapiens (Human)	ZN707	mRNA transcription regulation;Cell proliferation and differentiation	KRAB box transcription factor	NULL	KRUEPPEL C2H2-TYPE ZINC FINGER (PTHR23224:SF381)	286075	Q96C28	0.307674	-0.357074	-0.214899	0.145994	-0.340015	0.243056
Probable G-protein coupled receptor 37 precursor (G-protein coupled receptor CNS1) - Rattus norvegi	GPR37	G-protein mediated signaling;Induction of apoptosis	G-protein coupled receptor	Parkinson disease->Endothelin receptor type B-like;;	PAEL RECEPTOR, GPR37 (PTHR19264:SF68)	2861	Q9QYC6	1.03777	-0.156583	1.80807	2.19206	-0.134188	0.774211
Protein C9orf150 homolog - Rattus norvegicus (Rat)	CI150	Biological process unclassified	Molecular function unclassified	NULL	No Panther Hit	286343	Q5BJW5	0.347353	0.24233	-1.02511	0.498395	0.0805396	0.657505
G protein-coupled receptor kinase 4 (EC 2.7.11.16) (G protein-coupled receptor kinase GRK4) - Rattu	GRK4	Protein phosphorylation;G-protein mediated signaling;Sensory perception	Non-receptor serine/threonine protein kinase	Heterotrimeric G-protein signaling pathway-Gi alpha and Gs alpha mediated pathway->G protein receptor kinase;;Inflammation mediated by chemokine and cytokine signaling pathway->G-protein receptor kinase;;;	G PROTEIN-COUPLED RECEPTOR KINASE 6 AND 7 (PTHR22985:SF8)	2868	P70507	0.429003	0.699247	-0.547107	-0.0640488	0.496321	-0.624619
G protein-coupled receptor kinase 5 (EC 2.7.11.16) (G protein-coupled receptor kinase GRK5) - Rattu	GRK5	Protein phosphorylation;G-protein mediated signaling;Sensory perception	Non-receptor serine/threonine protein kinase	Heterotrimeric G-protein signaling pathway-Gi alpha and Gs alpha mediated pathway->G protein receptor kinase;;Inflammation mediated by chemokine and cytokine signaling pathway->G-protein receptor kinase;;;	G PROTEIN-COUPLED RECEPTOR KINASE 6 AND 7 (PTHR22985:SF8)	2869	Q62833	-0.36302	-0.442102	-0.255673	-1.00031	0.0144762	-0.611045
Ankyrin-3 (ANK-3) (Ankyrin-G) - Homo sapiens (Human)	ANK3	Cell structure	Cytoskeletal protein	NULL	ANKYRIN 2,3/UNC44 (PTHR18958:SF20)	288	Q12955	0.52444	-0.469824	-0.482982	-1.8219	0.0353146	0.245198
Growth factor receptor-bound protein 2 (Adapter protein GRB2) (SH2/SH3 adapter GRB2) (Protein Ash)	GRB2	Receptor protein tyrosine kinase signaling pathway	Other signaling molecule;Other miscellaneous function protein;Transmembrane receptor regulatory/adaptor protein	Angiogenesis->Growth Factor Receptor-Bound Protein 2;;Angiogenesis->Growth Factor Receptor-Bound Protein 2;;B cell activation->Grb2;;EGF receptor signaling pathway->Grb2;;FGF signaling pathway->Grb2;;Inflammation mediated by chemokine and cytokine signaling pathway->Growth factor receptor-bound protein;;Insulin/IGF pathway-mitogen activated protein kinase kinase/MAP kinase cascade->Growth factor …	GROWTH FACTOR RECEPTOR-BOUND PROTEIN 2 (PTHR22820:SF1)	2885	P62994	-0.0482445	0.332365	0.512221	-0.0538772	-0.449484	-0.230833
Growth factor receptor-bound protein 10 (GRB10 adaptor protein) (Insulin receptor-binding protein G	GRB10	Cell surface receptor mediated signal transduction	Transmembrane receptor regulatory/adaptor protein	Angiogenesis->Growth Factor Receptor-Bound Protein 14;;	GROWTH FACTOR RECEPTOR-BOUND PROTEIN 10 (PTHR11243:SF4)	2887	Q13322	-0.133715	-0.0962676	0.332636	0.786714	0.0365531	-0.0150494
Glutamate receptor 2 precursor (GluR-2) (GluR-B) (GluR-K2) (Glutamate receptor ionotropic. AMPA 2)	GRIA2	Cation transport;Nerve-nerve synaptic transmission	Glutamate receptor;Ion channel	Ionotropic glutamate receptor pathway->Glutamate receptor, ionotropic, AMPA 4;;Ionotropic glutamate receptor pathway->Glutamate receptor, ionotropic, AMPA 3;;Ionotropic glutamate receptor pathway->Glutamate receptor, ionotropic, AMPA 2;;Ionotropic glutamate receptor pathway->Glutamate receptor, ionotropic, AMPA 1;;Ionotropic glutamate receptor pathway->AMPA Receptor;;Ionotropic glutamate receptor…	GLUTAMATE RECEPTOR, IONOTROPIC AMPA, SUBUNIT 1, 2, 3, 4 (PTHR18966:SF29)	2891	P19491	0.855007	0.508171	1.74943	-1.26662	0.0682812	-0.169941
Glutamate receptor 3 precursor (GluR-3) (GluR-C) (GluR-K3) (Glutamate receptor ionotropic. AMPA 3)	GRIA3	Cation transport;Nerve-nerve synaptic transmission	Glutamate receptor;Ion channel	Ionotropic glutamate receptor pathway->Glutamate receptor, ionotropic, AMPA 4;;Ionotropic glutamate receptor pathway->Glutamate receptor, ionotropic, AMPA 3;;Ionotropic glutamate receptor pathway->Glutamate receptor, ionotropic, AMPA 2;;Ionotropic glutamate receptor pathway->Glutamate receptor, ionotropic, AMPA 1;;Ionotropic glutamate receptor pathway->AMPA Receptor;;Ionotropic glutamate receptor…	GLUTAMATE RECEPTOR, IONOTROPIC AMPA, SUBUNIT 1, 2, 3, 4 (PTHR18966:SF29)	2892	P19492	-0.0627872	-0.234676	-0.49847	0.244212	0.186782	-0.552199
Glutamate receptor delta-2 subunit precursor (GluR delta-2) - Rattus norvegicus (Rat)	GRID2	Cation transport;Nerve-nerve synaptic transmission	Glutamate receptor;Ion channel	NULL	GLUTAMATE RECEPTOR DELTA 1, 2 (PTHR18966:SF20)	2895	Q63226	-1.05185	-1.20963	0.252147	-0.8479	0.17144	-0.100042
Scavenger mRNA decapping enzyme DcpS (EC 3.-.-.-) (DCS-1) (Hint-related 7meGMP-directed hydrolase)	DCPS	RNA catabolism;Other metabolism	Hydrolase	NULL	HISTIDINE TRIAD (HIT) PROTEIN MEMBER (PTHR12978)	28960	Q8K4F7	-0.0909648	-1.35779	-0.992236	-0.62035	0.16032	-0.259649
ARF GTPase-activating protein GIT1 (G protein-coupled receptor kinase-interactor 1) (GRK-interactin	GIT1	G-protein mediated signaling;Cell adhesion;Cell structure and motility	Nucleic acid binding;Other G-protein modulator	NULL	CENTAURIN/ARF-RELATED (PTHR23180:SF14)	28964	Q9Z272	-0.307169	0.475838	0.834305	-0.0545564	-0.0527981	0.219701
Acyl-CoA dehydrogenase family member 9. mitochondrial precursor (EC 1.3.99.-) (ACAD-9) - Homo sapie	ACAD9	Acyl-CoA metabolism;Electron transport	Dehydrogenase	NULL	ACYL-COA DEHYDROGENASE (PTHR10909:SF10)	28976	Q9H845	-0.42923	-0.173383	-0.362242	0.126928	-0.598337	-0.207628
Drebrin-like protein (SH3 domain-containing protein 7) (Actin-binding protein 1) (Abp1) - Rattus no	DBNL	Cell structure	Non-motor actin binding protein	NULL	DREBRIN-RELATED (PTHR10829:SF2)	28988	Q9JHL4	-1.73697	-0.333724	-2.25065	0.386537	0.166978	0.106276
Glutamate receptor. ionotropic kainate 4 precursor (Glutamate receptor KA-1) (KA1) - Rattus norvegi	GRIK4	Cation transport;Nerve-nerve synaptic transmission	Glutamate receptor;Ion channel	Huntington disease->Kainate receptor;;Ionotropic glutamate receptor pathway->Glutamate receptor, ionotropic kainate 5;;Ionotropic glutamate receptor pathway->glutamate receptor, ionotropic, kainate 4;;Ionotropic glutamate receptor pathway->AMPA/Kainate Receptor;;Ionotropic glutamate receptor pathway->Kainate Receptor;;Metabotropic glutamate receptor group III pathway->AMPA/Kainate Receptor;;Metab…	GLUTAMATE RECEPTOR, IONOTROPIC, KAINATE 5 (PTHR18966:SF33)	2900	Q01812	0.564711	-0.679646	-1.37996	0.798818	-4.96908	0.2952
Glutamate [NMDA] receptor subunit zeta 1 precursor (N-methyl-D-aspartate receptor subunit NR1) (NMD	NMDZ1	Other receptor mediated signaling pathway;Cell communication;Cation transport;Nerve-nerve synaptic transmission	Glutamate receptor;Ion channel	Huntington disease->N-methyl-d-aspartate receptor;;Ionotropic glutamate receptor pathway->Glutamate/NMDA receptor zeta 1 subunit / z 1 subunit;;Ionotropic glutamate receptor pathway->N-methyl-D-aspartate Receptor;;Metabotropic glutamate receptor group III pathway->N-methyl-D-aspartate Receptor;;Metabotropic glutamate receptor group I pathway->N-methyl-D-aspartate Receptor;;Muscarinic acetylcholin…	GLUTAMATE RECEPTOR, IONOTROPIC, N-METHYL D-ASPARTATE ZETA 1 (NMDA 1) (PTHR18966:SF12)	2902	P35439	-0.731978	-0.103867	0.782011	-0.781712	0.189361	-0.122977
Glutamate [NMDA] receptor subunit epsilon 1 precursor (N-methyl D-aspartate receptor subtype 2A) (N	NMDE1	Other receptor mediated signaling pathway;Cell communication;Cation transport;Nerve-nerve synaptic transmission	Glutamate receptor;Ion channel	Huntington disease->N-methyl-d-aspartate receptor;;Ionotropic glutamate receptor pathway->Glutamate/NMDA receptor epsilon 4 subunit / e 4 subunit;;Ionotropic glutamate receptor pathway->N-methyl D-aspartate receptor subtype 2C;;Ionotropic glutamate receptor pathway->Glutamate/NMDA receptor epsilon 2 subunit / e 2 subunit;;Ionotropic glutamate receptor pathway->Glutamate/NMDA receptor epsilon 1 su…	GLUTAMATE RECEPTOR, IONOTROPIC, N-METHYL D-ASPARTATE EPSILON (NMDA EPSILON) (PTHR18966:SF15)	2903	Q00959	1.97672	-0.18962	-1.63846	0.286334	-0.128828	-0.0456342
Glutamate [NMDA] receptor subunit epsilon 2 precursor (N-methyl D-aspartate receptor subtype 2B) (N	NMDE2	Other receptor mediated signaling pathway;Cell communication;Cation transport;Nerve-nerve synaptic transmission	Glutamate receptor;Ion channel	Huntington disease->N-methyl-d-aspartate receptor;;Ionotropic glutamate receptor pathway->Glutamate/NMDA receptor epsilon 2 subunit / e 2 subunit;;Ionotropic glutamate receptor pathway->N-methyl-D-aspartate Receptor;;Metabotropic glutamate receptor group III pathway->N-methyl-D-aspartate Receptor;;Metabotropic glutamate receptor group I pathway->N-methyl-D-aspartate Receptor;;Muscarinic acetylcho…	GLUTAMATE RECEPTOR, IONOTROPIC, N-METHYL D-ASPARTATE 2 (NMDA 2B) (PTHR18966:SF16)	2904	Q00960	0.518618	0.385951	0.0955941	-0.0618838	0.577294	0.0446947
Glutamate [NMDA] receptor subunit epsilon 4 precursor (N-methyl D-aspartate receptor subtype 2D) (N	NMDE4	Other receptor mediated signaling pathway;Cell communication;Cation transport;Nerve-nerve synaptic transmission	Glutamate receptor;Ion channel	Huntington disease->N-methyl-d-aspartate receptor;;Ionotropic glutamate receptor pathway->Glutamate/NMDA receptor epsilon 4 subunit / e 4 subunit;;Ionotropic glutamate receptor pathway->N-methyl D-aspartate receptor subtype 2C;;Ionotropic glutamate receptor pathway->Glutamate/NMDA receptor epsilon 2 subunit / e 2 subunit;;Ionotropic glutamate receptor pathway->Glutamate/NMDA receptor epsilon 1 su…	GLUTAMATE RECEPTOR, IONOTROPIC, N-METHYL D-ASPARTATE EPSILON (NMDA EPSILON) (PTHR18966:SF15)	2906	Q62645	0.204001	0.620403	0.561718	1.23477	0.0765272	-0.0357512
TIM21-like protein. mitochondrial precursor - Rattus norvegicus (Rat)	TI21L	Biological process unclassified	Molecular function unclassified	NULL	SUBFAMILY NOT NAMED (PTHR13032:SF8)	29090	Q5U2X7	0.114587	-0.388088	-0.0251745	-0.281131	-0.257565	-0.00974552
Syntaxin-binding protein 6 (Amisyn) - Homo sapiens (Human)	STXB6	Regulated exocytosis;General vesicle transport;Transport	Other transfer/carrier protein	NULL	SEC3/SYNTAXIN-RELATED (PTHR16092)	29091	Q8NFX7	-0.269276	-0.0135529	-0.400374	-0.103966	0.313074	3.12825
ADP/ATP translocase 1 (Adenine nucleotide translocator 1) (ANT 1) (ADP.ATP carrier protein 1) (Solu	ADT1	Nucleoside, nucleotide and nucleic acid transport;Transport	Transporter;Mitochondrial carrier protein	NULL	ADP,ATP CARRIER PROTEIN (PTHR11896:SF35)	291	Q05962	-0.692926	2.2868	1.32095	0.6618	0.277876	-0.380653
Metabotropic glutamate receptor 1 precursor (mGluR1) - Rattus norvegicus (Rat)	MGR1	G-protein mediated signaling;Neuronal activities	G-protein coupled receptor	Heterotrimeric G-protein signaling pathway-Gi alpha and Gs alpha mediated pathway->Gi protein coupled receptor;;Heterotrimeric G-protein signaling pathway-Gq alpha and Go alpha mediated pathway->Go-protein coupled receptor;;Heterotrimeric G-protein signaling pathway-Gq alpha and Go alpha mediated pathway->Gq-protein coupled receptor;;Metabotropic glutamate receptor group III pathway->Metabotropic…	METABOTROPIC GLUTAMATE RECEPTOR 1, 5 (MGLUR GROUP 1) (PTHR11336:SF11)	2911	P23385	0.304337	0.0818519	1.37151	-1.15647	-0.435045	-0.192292
Transgelin-3 (Neuronal protein NP25) - Rattus norvegicus (Rat)	TAGL3	Muscle contraction	Non-motor actin binding protein	NULL	TRANSGELIN (PTHR18959:SF5)	29114	P37805	-0.200365	-0.247237	-0.843481	0.760897	0.118583	0.443797
Metabotropic glutamate receptor 2 precursor (mGluR2) - Rattus norvegicus (Rat)	MGR2	G-protein mediated signaling;Neuronal activities	G-protein coupled receptor	Heterotrimeric G-protein signaling pathway-Gi alpha and Gs alpha mediated pathway->Gi protein coupled receptor;;Heterotrimeric G-protein signaling pathway-Gq alpha and Go alpha mediated pathway->Go-protein coupled receptor;;Heterotrimeric G-protein signaling pathway-Gq alpha and Go alpha mediated pathway->Gq-protein coupled receptor;;Ionotropic glutamate receptor pathway->Metabotropic Glutamate R…	METABOTROPIC GLUTAMATE RECEPTOR 2, 3 (MGLUR GROUP 2) (PTHR11336:SF13)	2912	P31421	-1.10417	0.147569	-0.044792	0.118549	-0.106846	0.0704387
Ankyrin repeat domain-containing protein 11 (Ankyrin repeat-containing cofactor 1) - Homo sapiens (	ANR11	Biological process unclassified	Molecular function unclassified	NULL	ANKYRIN REPEAT DOMAIN PROTEIN 12 (PTHR18958:SF222)	29123	Q6UB99	0.205526	0.145502	-0.805434	-0.62629	-0.296598	-0.00515832
Metabotropic glutamate receptor 3 precursor (mGluR3) - Rattus norvegicus (Rat)	MGR3	G-protein mediated signaling;Neuronal activities	G-protein coupled receptor	Heterotrimeric G-protein signaling pathway-Gi alpha and Gs alpha mediated pathway->Gi protein coupled receptor;;Heterotrimeric G-protein signaling pathway-Gq alpha and Go alpha mediated pathway->Go-protein coupled receptor;;Heterotrimeric G-protein signaling pathway-Gq alpha and Go alpha mediated pathway->Gq-protein coupled receptor;;Ionotropic glutamate receptor pathway->Metabotropic Glutamate R…	METABOTROPIC GLUTAMATE RECEPTOR 2, 3 (MGLUR GROUP 2) (PTHR11336:SF13)	2913	P31422	-2.34513	5.22367	3.13529	2.21359	-0.0075357	-0.0340642
Metabotropic glutamate receptor 5 precursor (mGluR5) - Rattus norvegicus (Rat)	MGR5	G-protein mediated signaling;Neuronal activities	G-protein coupled receptor	Heterotrimeric G-protein signaling pathway-Gi alpha and Gs alpha mediated pathway->Gi protein coupled receptor;;Heterotrimeric G-protein signaling pathway-Gq alpha and Go alpha mediated pathway->Go-protein coupled receptor;;Heterotrimeric G-protein signaling pathway-Gq alpha and Go alpha mediated pathway->Gq-protein coupled receptor;;Metabotropic glutamate receptor group III pathway->Metabotropic…	METABOTROPIC GLUTAMATE RECEPTOR 1, 5 (MGLUR GROUP 1) (PTHR11336:SF11)	2915	P31424	1.00246	0.0200081	1.75252	1.36789	0.0253725	-0.0630849
Metabotropic glutamate receptor 8 precursor (mGluR8) - Rattus norvegicus (Rat)	MGR8	G-protein mediated signaling;Neuronal activities	G-protein coupled receptor	Heterotrimeric G-protein signaling pathway-Gi alpha and Gs alpha mediated pathway->Gi protein coupled receptor;;Heterotrimeric G-protein signaling pathway-Gq alpha and Go alpha mediated pathway->Go-protein coupled receptor;;Heterotrimeric G-protein signaling pathway-Gq alpha and Go alpha mediated pathway->Gq-protein coupled receptor;;Metabotropic glutamate receptor group III pathway->mGluR4/6/7/8…	METABOTROPIC GLUTAMATE RECEPTOR 4, 6, 7, 8 (MGLUR GROUP 3) (PTHR11336:SF12)	2918	P70579	-0.0316758	-0.475175	-0.547187	1.72454	0.208902	-0.332429
ADP/ATP translocase 2 (Adenine nucleotide translocator 2) (ANT 2) (ADP.ATP carrier protein 2) (Solu	ADT2	Nucleoside, nucleotide and nucleic acid transport;Transport	Transporter;Mitochondrial carrier protein	NULL	ADP,ATP CARRIER PROTEIN (PTHR11896:SF35)	292	Q09073	0.016962	0.0866881	0.917592	0.401527	0.0181922	-0.458924
Protein disulfide-isomerase A3 precursor (EC 5.3.4.1) (Disulfide isomerase ER-60) (ERp60) (58 kDa m	PDIA3	Protein disulfide-isomerase reaction	Other isomerase	NULL	PROTEIN DISULFIDE ISOMERASE (PTHR18929)	2923	P11598	0.0209164	-1.02796	-0.445606	-7.328349747695029E-4	-0.364079	-0.259311
ADP/ATP translocase 3 (Adenine nucleotide translocator 2) (ANT 3) (ADP.ATP carrier protein 3) (Solu	ADT3	Nucleoside, nucleotide and nucleic acid transport;Transport	Transporter;Mitochondrial carrier protein	NULL	ADP,ATP CARRIER PROTEIN (PTHR11896:SF35)	293	P12236	-0.134026	0.0689828	-0.477771	-0.308505	-0.0747325	-0.7569
Glycogen synthase kinase-3 beta (EC 2.7.11.26) (GSK-3 beta) (Factor A) (FA) - Rattus norvegicus (Ra	GSK3B	Other polysaccharide metabolism;Glycogen metabolism;Protein phosphorylation;Other receptor mediated signaling pathway;Embryogenesis;Segment specification;Neurogenesis;Mesoderm development;Mitosis;Cell proliferation and differentiation	Non-receptor serine/threonine protein kinase	Alzheimer disease-presenilin pathway->Glycogen synthase kinase 3beta;;Angiogenesis->Glycogen Synthase Kinase 3-beta;;Cadherin signaling pathway->Glycogen synthase kinase 3-beta;;Hedgehog signaling pathway->GSK3;;Heterotrimeric G-protein signaling pathway-Gi alpha and Gs alpha mediated pathway->Glycogen synthase kinase;;Insulin/IGF pathway-protein kinase B signaling cascade->Glycogen synthase kina…	GLYCOGEN SYNTHASE KINASE 3-RELATED (GSK3) (CMGC GROUP III) (PTHR11295:SF48)	2932	P18266	0.308833	-0.275939	-0.695606	-0.175462	-0.342928	-0.410563
Gelsolin precursor (Actin-depolymerizing factor) (ADF) (Brevin) (AGEL) - Homo sapiens (Human)	GELS	Cell structure	Non-motor actin binding protein;Other select calcium binding proteins	FAS signaling pathway->Gelsolin;;	GELSOLIN (PTHR11977:SF14)	2934	P06396	-1.16481	1.93511	0.922779	-0.0881701	-0.114681	0.719327
Glutathione synthetase (EC 6.3.2.3) (Glutathione synthase) (GSH synthetase) (GSH-S) - Rattus norveg	GSHB	Sulfur redox metabolism	Synthetase;Other ligase	NULL	GLUTATHIONE SYNTHETASE (PTHR11130)	2937	P46413	-0.161157	-0.710897	-0.825698	-0.266467	0.580138	0.615095
Glutathione S-transferase Mu 5 (EC 2.5.1.18) (GSTM5-5) (GST class-mu 5) - Homo sapiens (Human)	GSTM5	Detoxification	Other transferase	NULL	GLUTATHIONE S-TRANSFERASE (PTHR11571)	2949	P46439	0.494607	1.61342	1.70437	0.855073	0.217953	0.721474
Glutathione S-transferase P (EC 2.5.1.18) (GST 7-7) (Chain 7) (GST class-pi) - Rattus norvegicus (R	GSTP1	Detoxification	Other transferase	NULL	GLUTATHIONE S-TRANSFERASE (PTHR11571)	2950	P04906	0.171867	-0.627972	-0.54197	-0.157221	-0.033459	0.85999
Transcription initiation factor IIB (General transcription factor TFIIB) (RNA polymerase II alpha i	TF2B	mRNA transcription initiation;mRNA transcription regulation	Basal transcription factor	General transcription regulation->TFIIB;;Transcription regulation by bZIP transcription factor->TFIIB;;;	TRANSCRIPTION INITIATION FACTOR IIB (PTHR11618:SF10)	2959	P62916	0.0550646	0.108227	0.0819974	0.435696	-0.0217549	0.223417
General transcription factor 3C polypeptide 1 (Transcription factor IIIC-subunit alpha) (TF3C-alpha	TF3C1	Biological process unclassified	Molecular function unclassified	NULL	SUBFAMILY NOT NAMED (PTHR15180:SF3)	2975	Q63505	-0.189387	-0.194031	-1.25299	0.0291228	0.120679	-0.312428
Tropomodulin-2 (Neuronal tropomodulin) (N-Tmod) - Rattus norvegicus (Rat)	TMOD2	Cell structure	Actin binding cytoskeletal protein	NULL	TROPOMODULIN 2 (PTHR10901:SF11)	29767	P70566	-0.00334728	-1.49394	0.885125	0.619712	-0.0436457	-0.241843
Guanylate cyclase soluble subunit alpha-2 (EC 4.6.1.2) (GCS-alpha-2) - Rattus norvegicus (Rat)	GCYA2	Metabolism of cyclic nucleotides	Guanylate cyclase	NULL	GUANYLATTE CYCLASE ALPHA 1 SUBUNIT (PTHR11920:SF28)	2977	Q9WVI4	0.744531	-1.11759	0.701139	-0.649435	0.640728	-1.3187
Activator of basal transcription 1 - Rattus norvegicus (Rat)	ABT1	Biological process unclassified	Molecular function unclassified	NULL	SUBFAMILY NOT NAMED (PTHR12311:SF3)	29777	Q4KLM5	-0.108935	0.278782	-0.216252	-0.371441	0.534874	-0.586082
Retinal guanylyl cyclase 2 precursor (EC 4.6.1.2) (Guanylate cyclase 2F. retinal) (RETGC-2) (Rod ou	GUC2F	Metabolism of cyclic nucleotides	Guanylate cyclase	NULL	RETINAL GUANYLATE CYCLASE (PTHR11920:SF42)	2986	P51842	-0.365967	0.793444	-1.02237	0.0356623	0.141562	-0.720575
Elongation factor 2 kinase (EC 2.7.11.20) (eEF-2 kinase) (eEF-2K) (Calcium/calmodulin-dependent euk	EF2K	Protein phosphorylation;Intracellular signaling cascade	Non-receptor serine/threonine protein kinase	Oxidative stress response->elongation factor 2 kinase;;	ELONGATION FACTOR 2 KINASE (PTHR14187)	29904	P70531	1.39953	1.90415	-0.911178	0.963802	-0.0756793	0.809365
Hook homolog 2 (h-hook2) (hHK2) - Homo sapiens (Human)	HOOK2	Other intracellular protein traffic	Other membrane traffic protein	NULL	HOOK HOMOLOG 2 (PTHR18947:SF8)	29911	Q96ED9	0.463129	0.890204	0.102327	-0.186085	0.0803809	0.205962
Pyrroline-5-carboxylate reductase 2 (EC 1.5.1.2) (P5CR 2) (P5C reductase 2) - Rattus norvegicus (Ra	P5CR2	Amino acid biosynthesis	Reductase	NULL	PYRROLINE-5-CARBOXYLATE REDUCTASE (PTHR11645)	29920	Q6AY23	-1.31809	0.891302	-0.662417	0.948231	-0.458532	-0.340769
Phosphoserine aminotransferase (EC 2.6.1.52) (PSAT) - Homo sapiens (Human)	SERC	Amino acid biosynthesis	Transaminase	PLP biosynthesis->Phosphohydroxythreonine aminotransferase;;Vitamin B6 metabolism->Phosphoserine transaminase;;;	PHOSPHOSERINE AMINOTRANSFERASE (PTHR21152:SF1)	29968	Q9Y617	-0.1385	-0.0485371	-0.554294	0.821706	-0.396798	0.358897
Protein kinase C and casein kinase substrate in neurons protein 1 (Synaptic. dynamin-associated pro	PACN1	Protein phosphorylation;Other intracellular signaling cascade	Membrane traffic regulatory protein	Huntington disease->Protein kinase C and casein kinase substrate in neurons 1;;	PROTEIN KINASE C AND CASEIN KINASE SUBSTRATE (PTHR10959:SF3)	29993	Q9Z0W5	-1.05573	5.3588	2.75958	2.51939	-0.0713896	0.502596
3-ketoacyl-CoA thiolase B. peroxisomal precursor (EC 2.3.1.16) (Beta-ketothiolase B) (Acetyl-CoA ac	THIKB	Biological process unclassified	Molecular function unclassified	NULL	No Panther Hit	30	P07871	0.0849998	1.37601	-0.143995	-0.261707	-0.162141	0.309765
Guanylyl cyclase GC-E precursor (EC 4.6.1.2) (Guanylate cyclase 2E) - Rattus norvegicus (Rat)	GUC2E	Metabolism of cyclic nucleotides	Guanylate cyclase	NULL	RETINAL GUANYLATE CYCLASE (PTHR11920:SF42)	3000	P51840	-0.521498	0.371306	1.28251	-0.237997	0.186563	0.0996929
Transportin-2 (Karyopherin beta-2b) - Homo sapiens (Human)	TNPO2	Nuclear transport;Protein targeting;Transport	Transfer/carrier protein	NULL	IMPORTIN BETA-2 (PTHR10527:SF3)	30000	O14787	0.776356	0.262952	-1.32753	-0.0352283	-0.107546	-0.613266
Histone H1.4 (Histone H1b) - Homo sapiens (Human)	H14	Chromatin packaging and remodeling	Histone	NULL	HISTONE H1/H5 (PTHR11467)	3008	P10412	-1.48189	0.168184	-0.872207	1.2145	0.643155	-0.0705262
Annexin A1 (Annexin I) (Lipocortin I) (Calpactin II) (Chromobindin-9) (p35) (Phospholipase A2 inhib	ANXA1	Fatty acid metabolism;Cell surface receptor mediated signal transduction;Cell motility	Transfer/carrier protein;Annexin	NULL	ANNEXIN I (PTHR10502:SF17)	301	P04083	-0.815091	-1.33448	-2.03306	3.96336	-1.15037	-0.762354
Histone H2A.x (H2a/x) - Homo sapiens (Human)	H2AX	Chromatin packaging and remodeling	Histone	NULL	HISTONE H2A (PTHR23430)	3014	P16104	0.157852	-0.757062	-0.816871	-0.620536	1.40617	-0.473626
Histone H2B type 1-D (H2B.b) (H2B/b) (H2B.1 B) (HIRA-interacting protein 2) - Homo sapiens (Human)	H2B1D	Biological process unclassified	Molecular function unclassified	NULL	HISTONE H2B (PTHR23428)	3017	P58876	-0.587355	0.744317	0.955945	0.92439	1.23101	-0.14357
Annexin A2 (Annexin II) (Lipocortin II) (Calpactin I heavy chain) (Chromobindin-8) (p36) (Protein I	ANXA2	Intracellular protein traffic;Mesoderm development;Cell structure and motility	Transfer/carrier protein;Annexin	NULL	ANNEXIN II (PTHR10502:SF18)	302	P07355	-0.212042	-1.07742	-2.17681	0.390751	-0.885913	-0.525904
Hyaluronan-binding protein 2 precursor (EC 3.4.21.-) (Plasma hyaluronan-binding protein) [Contains:	HABP2	Biological process unclassified	Molecular function unclassified	NULL	HYALURONAN-BINDING PROTEIN (PTHR19355:SF34)	3026	Q6L711	0.3643	-0.0392342	1.96442	-0.132229	-0.605482	-1.10376
3-hydroxyacyl-CoA dehydrogenase type-2 (EC 1.1.1.35) (3-hydroxyacyl-CoA dehydrogenase type II) (Typ	HCD2	Other metabolism	Dehydrogenase;Reductase	NULL	HYDROXYACYL DEHYDROGENASE (PTHR19410:SF78)	3028	O70351	0.101833	0.185436	0.401461	-0.168983	-0.18992	-0.167127
Hydroxyacylglutathione hydrolase (EC 3.1.2.6) (Glyoxalase II) (Glx II) (Round spermatid protein RSP	GLO2	Detoxification;Antioxidation and free radical removal	Other hydrolase	NULL	HYDROXYACYLGLUTATHIONE HYDROLASE (PTHR11935:SF7)	3029	O35952	-0.137125	0.154108	0.280156	-0.391427	-1.18334	-0.744193
Trifunctional enzyme subunit alpha. mitochondrial precursor (TP-alpha) (78 kDa gastrin-binding prot	ECHA	Biological process unclassified	Molecular function unclassified	NULL	No Panther Hit	3030	P40939	0.0531862	-0.00243312	0.271793	-0.183236	-0.186204	-0.317212
Trifunctional enzyme subunit beta. mitochondrial precursor (TP-beta) [Includes: 3-ketoacyl-CoA thio	ECHB	Protein acetylation	Acetyltransferase	NULL	TRIFUNCTIONAL ENZYME BETA SUBUNIT, MITOCHONDRIAL PRECURSOR (TP-BETA) [INCLUDES: 3-KETOACYL-COA THIOLASE, ACETYL-COA ACYLTRANSFERASE, BETA-KETOTHIOLASE] (PTHR18919:SF5)	3032	P55084	0.256557	-1.0191	-0.364862	0.651669	-0.427707	-0.442968
Hydroxyacyl-coenzyme A dehydrogenase. mitochondrial precursor (EC 1.1.1.35) (Short chain 3-hydroxya	HCDH	Carbohydrate metabolism;Fatty acid beta-oxidation;Amino acid activation	Dehydrogenase;Hydratase;Epimerase/racemase	NULL	3-HYDROXYACYL-COA DEHYROGENASE (PTHR23309)	3033	Q16836	0.241529	-0.404096	-0.447659	-0.158327	-0.765871	-0.373611
Histidine ammonia-lyase (EC 4.3.1.3) (Histidase) - Rattus norvegicus (Rat)	HUTH	Biological process unclassified	Molecular function unclassified	NULL	No Panther Hit	3034	P21213	0.922838	0.0946443	-0.0890117	0.69624	-0.601552	-0.5698
Hyaluronan synthase 2 (EC 2.4.1.212) (Hyaluronate synthase 2) (Hyaluronic acid synthase 2) (HA synt	HAS2	Other polysaccharide metabolism	Synthase;Glycosyltransferase	NULL	HYALURONAN SYNTHASE 2 (PTHR22913:SF7)	3037	O35776	-0.377428	-2.63716	-1.83911	0.593522	0.0358066	-0.334176
Hemoglobin subunit delta (Hemoglobin delta chain) (Delta-globin) - Homo sapiens (Human)	HBD	Transport;Blood circulation and gas exchange	Other transfer/carrier protein	NULL	HEMOGLOBIN BETA CHAIN (PTHR11442:SF7)	3045	P02042	-0.126433	1.65637	0.343366	-1.18484	0.0410847	0.997195
Host cell factor (HCF) (HCF-1) (C1 factor) (VP16 accessory protein) (VCAF) (CFF) [Contains: HCF N-t	HCFC1	Nucleoside, nucleotide and nucleic acid metabolism;Cell proliferation and differentiation	Nucleic acid binding	NULL	HOST CELL FACTOR-RELATED (PTHR23244:SF17)	3054	P51610	-0.113983	0.507387	-0.0739657	-0.867265	0.20466	0.044445
Annexin A3 (Annexin III) (Lipocortin III) (Placental anticoagulant protein III) (PAP-III) (35-alpha	ANXA3	Lipid, fatty acid and steroid metabolism	Transfer/carrier protein;Annexin	NULL	ANNEXIN III (PTHR10502:SF25)	306	P14669	0.842055	0.740074	0.641353	-0.781806	-0.50807	-0.361297
Vigilin (High density lipoprotein-binding protein) (HDL-binding protein) - Rattus norvegicus (Rat)	VIGLN	Lipid and fatty acid transport;Transport	Apolipoprotein	NULL	HIGH DENSITY LIPOPROTIEN BINDING PROTEIN / VIGILIN (PTHR10627:SF9)	3069	Q9Z1A6	-0.552976	-0.503796	-1.14834	0.0312239	-0.123555	-0.408444
Annexin A4 (Annexin IV) (Lipocortin IV) (36 kDa zymogen granule membrane-associated protein) (ZAP36	ANXA4	Lipid, fatty acid and steroid metabolism	Transfer/carrier protein;Annexin	NULL	ANNEXIN IV (PTHR10502:SF28)	307	P55260	-0.0886803	-0.635875	0.0745547	1.57209	-0.0850487	-0.0493104
Annexin A5 (Annexin V) (Lipocortin V) (Endonexin II) (Calphobindin I) (CBP-I) (Placental anticoagul	ANXA5	Lipid, fatty acid and steroid metabolism	Transfer/carrier protein;Annexin	NULL	ANNEXIN V (PTHR10502:SF26)	308	P08758	-0.286315	-0.904082	-1.0454	0.863155	-1.87571	-0.777636
Pro-neuregulin-1. membrane-bound isoform precursor (Pro-NRG1) [Contains: Neuregulin-1 (Neu differen	NRG1	Receptor protein tyrosine kinase signaling pathway;Ligand-mediated signaling;Neurogenesis;Cell proliferation and differentiation	Growth factor	NULL	NEUREGULIN (PTHR11100:SF3)	3084	P43322	-0.498431	0.681274	0.451177	0.625638	0.191444	0.0169041
EH-domain-containing protein 3 - Homo sapiens (Human)	EHD3	Endocytosis;Neurotransmitter release	Other G-protein modulator;Select calcium binding protein;Membrane traffic protein	NULL	EH DOMAIN CONTAINING/PAST-1-RELATED (PTHR11216:SF4)	30845	Q9NZN3	0.303939	-0.388535	-0.626182	1.00959	-0.281096	0.711292
60S ribosomal protein L9 - Rattus norvegicus (Rat)	RL9	Mitosis;Cell proliferation and differentiation;Cell structure	Nuclease	NULL	RMSA-1 (PTHR22878:SF11)	30846	P17077	0.0140183	0.200675	-0.106655	-0.45233	-0.0859624	-0.191378
Annexin A6 (Annexin VI) (Lipocortin VI) (P68) (P70) (Protein III) (Chromobindin-20) (67 kDa calelec	ANXA6	Biological process unclassified	Transfer/carrier protein;Annexin	NULL	ANNEXIN VI (PTHR10502:SF19)	309	P08133	-0.185984	-0.174152	-0.197455	-0.404849	-0.235534	-0.14893
Stomatin-like protein 2 (SLP-2) (EPB72-like 2) - Homo sapiens (Human)	STML2	Cell structure and motility	Other cytoskeletal proteins	NULL	STOMATIN-RELATED (PTHR10264)	30968	Q9UJZ1	0.216051	-0.545275	-1.6843	-0.210671	-0.354578	0.246113
Human immunodeficiency virus type I enhancer-binding protein 2 homolog (DNA-binding protein AGIE-BP	ZEP2	Biological process unclassified	Molecular function unclassified	NULL	SUBFAMILY NOT NAMED (PTHR13825:SF7)	3097	Q00900	0.31896	-0.615523	-1.79622	-0.170269	-0.183776	0.673981
Hexokinase-1 (EC 2.7.1.1) (Hexokinase type I) (HK I) (Brain form hexokinase) - Homo sapiens (Human)	HXK1	Glycolysis	Carbohydrate kinase	Glycolysis->Hexokinase;;Pentose phosphate pathway->Hexokinase;;;	HEXOKINASE (PTHR19443)	3098	P19367	-0.118949	-0.423321	-0.820857	-0.653372	0.379283	-0.380845
Acetyl-CoA carboxylase 1 (EC 6.4.1.2) (ACC-alpha) [Includes: Biotin carboxylase (EC 6.3.4.14)] - Ra	COA1	Gluconeogenesis;Monosaccharide metabolism;Fatty acid biosynthesis;Coenzyme metabolism	Other ligase	NULL	ACETYL-COA CARBOXYLASE (PTHR18866:SF6)	31	P11497	-1.33888	0.718516	0.0445601	-2.20784	0.141729	0.543557
HLA class I histocompatibility antigen. A-30 alpha chain precursor (MHC class I antigen A*30) - Hom	1A30	MHCI-mediated immunity	Major histocompatibility complex antigen	NULL	MHC CLASS I ANTIGEN (PTHR16675:SF50)	3105	P16188	-0.107076	-0.186291	-2.595	2.31338	-1.50829	-0.430077
Hydroxymethylglutaryl-CoA lyase. mitochondrial precursor (EC 4.1.3.4) (HMG-CoA lyase) (HL) (3-hydro	HMGCL	Acyl-CoA metabolism	Other lyase	NULL	HYDROXYMETHYLGLUTARYL-COA LYASE (PTHR10277:SF1)	3155	P97519	-0.184157	-0.388199	-0.719278	0.757682	-0.148934	-0.0239365
3-hydroxy-3-methylglutaryl-coenzyme A reductase (EC 1.1.1.34) (HMG-CoA reductase) - Rattus norvegic	HMDH	Cholesterol metabolism	Reductase	Cholesterol biosynthesis->Hydroxymethyl glutaryl CoA reductase;;	HMG-COA REDUCTASE (PTHR10572:SF2)	3156	P51639	0.457619	-2.0715	-2.10892	-0.1282	0.216384	-0.354681
Hydroxymethylglutaryl-CoA synthase. cytoplasmic (EC 2.3.3.10) (HMG-CoA synthase) (3-hydroxy-3-methy	HMCS1	Cholesterol metabolism;Coenzyme metabolism	Synthase;Transferase;Other lyase	Cholesterol biosynthesis->Hydroxymethyl glutaryl CoA synthase;;	HYDROXYMETHYLGLUTARYL-COA SYNTHASE (PTHR11877)	3157	P17425	-0.619483	-0.402035	-0.251794	0.272987	-0.0552659	-0.0933287
Aldehyde oxidase (EC 1.2.3.1) - Rattus norvegicus (Rat)	ADO	Biological process unclassified	Molecular function unclassified	Adenine and hypoxanthine salvage pathway->Xanthine dehydrogenase;;	ALDEHYDE OXIDASE 2 (PTHR11908:SF10)	316	Q9Z0U5	-0.360148	1.92782	4.12033	1.0311	0.369762	-0.540291
Heterogeneous nuclear ribonucleoproteins A2/B1 (hnRNP A2 / hnRNP B1) - Homo sapiens (Human)	ROA2	mRNA splicing	Ribonucleoprotein	NULL	HETEROGENEOUS NUCLEAR RIBONUCLEOPROTEIN (PTHR10432:SF13)	3181	P22626	0.391263	-0.388907	0.0758808	-0.0135067	0.622795	0.139829
Amyloid beta A4 precursor protein-binding family A member 1 (Neuron-specific X11 protein) (Neuronal	APBA1	Intracellular protein traffic	Membrane traffic regulatory protein	Alzheimer disease-amyloid secretase pathway->Amyloid precursor binding protein, family A;;	AMYLOID BETA A4 PROTEIN RELATED (PTHR12345:SF2)	320	O35430	-2.55231	-0.299624	0.18471	0.488272	0.150064	0.243099
Neuron-specific calcium-binding protein hippocalcin (P23K) - Rattus norvegicus (Rat)	HPCA	Vision	Calmodulin related protein	NULL	HIPPOCALCIN (PTHR23055:SF21)	3208	P84076	-0.0138793	0.645956	0.311559	-0.0812052	0.246215	0.0763302
Adenomatous polyposis coli protein (Protein APC) - Rattus norvegicus (Rat)	APC	Other receptor mediated signaling pathway;Other intracellular signaling cascade;Cell adhesion;Apoptosis;Cell cycle control;Tumor suppressor	Non-motor microtubule binding protein	Angiogenesis->Adenomatous Polyposis of the Colon;;Wnt signaling pathway->Adenomatous Polyposis Coli;;;	ADENOMATOUS POLYPOSIS COLI PROTEIN (PTHR12607:SF2)	324	P70478	0.0577017	-0.62242	1.22069	0.886927	-0.469595	0.397653
Hippocalcin-like protein 1 (Visinin-like protein 3) (VILIP-3) (Neural visinin-like protein 3) (NVL-	HPCL1	Vision	Calmodulin related protein	NULL	HIPPOCALCIN (PTHR23055:SF21)	3241	P62749	-0.355697	0.42334	1.27534	0.187694	0.325007	0.0579023
Hypoxanthine-guanine phosphoribosyltransferase (EC 2.4.2.8) (HGPRT) (HGPRTase) - Rattus norvegicus	HPRT	Purine metabolism	Glycosyltransferase	Adenine and hypoxanthine salvage pathway->Hypoxanthine phosphoribosyl transferase;;	HYPOXANTHINE-GUANINE PHOSPHORIBOSYLTRANSFERASE (PTHR22573:SF8)	3251	P27605	-0.361788	-0.300097	0.532429	-1.89073	-0.250842	0.0289348
Autoimmune regulator (Autoimmune polyendocrinopathy candidiasis ectodermal dystrophy protein) (APEC	AIRE	mRNA transcription;Stress response	Other zinc finger transcription factor	NULL	AUTOIMMUNE REGULATOR (PTHR13712:SF48)	326	O43918	0.648588	-0.859545	-0.331977	0.201836	-0.301965	0.384478
GTPase HRas precursor (Transforming protein p21) (p21ras) (H-Ras-1) (c-H-ras) - Rattus norvegicus (	RASH	MAPKKK cascade;Cell proliferation and differentiation;Oncogene	Small GTPase	Angiogenesis->Ras;;B cell activation->Ras;;EGF receptor signaling pathway->Ras;;FGF signaling pathway->Ras;;Inflammation mediated by chemokine and cytokine signaling pathway->Rat Sarcoma GTP-binding protein;;Integrin signalling pathway->Ras;;Interleukin signaling pathway->Ras;;PDGF signaling pathway->Ras;;PI3 kinase pathway->Ras-GDP;;TGF-beta signaling pathway->Ras-GTP;;TGF-beta signaling pathway…	RAS (PTHR11708:SF125)	3265	P20171	0.108828	0.411242	0.819439	-0.026789	-0.0189722	0.192279
Nucleoporin-like protein RIP (HIV-1 Rev-binding protein homolog) - Rattus norvegicus (Rat)	NUPL	G-protein mediated signaling;Cell adhesion;Cell structure and motility	Nucleic acid binding;Other G-protein modulator	NULL	HIV-1 REV BINDING PROTEIN, HRBL (PTHR23180:SF12)	3267	Q4KLH5	0.348423	-0.59865	0.419919	0.537657	-0.23684	-0.374691
Estradiol 17-beta-dehydrogenase 3 (EC 1.1.1.62) (17-beta-HSD 3) (Testicular 17-beta-hydroxysteroid	DHB3	Steroid metabolism	Dehydrogenase;Reductase	Androgen/estrogene/progesterone biosynthesis->Estradiol 17beta-dehydrogenase;;	STEROID DEHYDROGENASE (PTHR19410:SF38)	3293	O54939	0.563784	-0.108974	-1.50057	1.60546	-0.0435523	-0.0202442
Estradiol 17-beta-dehydrogenase 2 (EC 1.1.1.62) (17-beta-HSD 2) (17-beta-hydroxysteroid dehydrogena	DHB2	Steroid metabolism	Dehydrogenase;Reductase	NULL	ESTRADIOL 17 BETA-DEHYDROGENASE 2 (PTHR19410:SF30)	3294	Q62730	0.464556	-0.0524723	1.35277	-0.930245	-0.0826256	0.0831855
Peroxisomal multifunctional enzyme type 2 (MFE-2) (D-bifunctional protein) (DBP) (17-beta-hydroxyst	DHB4	Steroid metabolism	Dehydrogenase;Reductase	Androgen/estrogene/progesterone biosynthesis->Estradiol 17beta-dehydrogenase;;	ESTRADIOL 17 BETA-DEHYDROGENASE (PTHR19410:SF50)	3295	P97852	0.249448	-1.15673	-2.05428	0.495541	-0.167217	0.0287242
Heat shock-related 70 kDa protein 2 (Heat shock protein 70.2) (Testis-specific heat shock protein-r	HSP72	Protein folding;Protein complex assembly;Stress response	Hsp 70 family chaperone	Apoptosis signaling pathway->Heat shock protein 70;;Parkinson disease->Heat shock protein 70;;;	HEAT SHOCK PROTEIN 70 (HSP70) (PTHR19375:SF1)	3306	P14659	0.333288	0.790134	1.06577	2.26858	-1.17825	0.0940014
Heat shock 70 kDa protein 4 (Ischemia responsive 94 kDa protein) - Rattus norvegicus (Rat)	HSP74	Protein folding	Hsp 70 family chaperone	NULL	HEAT SHOCK PROTEIN 70 (HSP70)-4 (PTHR19375:SF17)	3308	O88600	0.0705159	-0.502419	0.548543	0.0401944	-0.152551	0.270722
78 kDa glucose-regulated protein precursor (GRP 78) (Heat shock 70 kDa protein 5) (Immunoglobulin h	GRP78	Biological process unclassified	Molecular function unclassified	NULL	No Panther Hit	3309	P06761	0.480581	-1.41627	-1.92152	-0.67902	-0.472972	-0.807322
Stress-70 protein. mitochondrial precursor (75 kDa glucose-regulated protein) (GRP 75) (Peptide-bin	GRP75	Protein folding;Protein complex assembly;Stress response	Hsp 70 family chaperone	Apoptosis signaling pathway->Heat shock protein 70;;Parkinson disease->Heat shock protein 70;;;	HEAT SHOCK PROTEIN 70 (HSP70) (PTHR19375:SF1)	3313	P48721	0.439838	-1.17361	-1.07181	0.309614	-0.3303	-0.243706
Heat-shock protein beta-1 (HspB1) (Heat shock 27 kDa protein) (HSP 27) - Rattus norvegicus (Rat)	HSPB1	Protein folding;Stress response	Other chaperones	NULL	HEAT-SHOCK PROTEIN BETA-1, HSPB1 (PTHR11527:SF33)	3315	P42930	-0.0191224	-0.766255	-0.471092	0.271495	0.187645	-0.00771534
Heat shock protein HSP 90-alpha (HSP 86) (NY-REN-38 antigen) - Homo sapiens (Human)	HS90A	Protein folding;Stress response	Hsp 90 family chaperone	NULL	HEAT SHOCK PROTEIN 90 (PTHR11528)	3320	P07900	0.334235	-1.05709	0.584739	0.274774	-0.223989	0.357274
Heat shock protein HSP 90-beta (HSP 84) - Rattus norvegicus (Rat)	HS90B	Protein folding;Stress response	Hsp 90 family chaperone	NULL	HEAT SHOCK PROTEIN 90 (PTHR11528)	3326	P34058	0.156475	-0.524812	-0.142372	-0.614452	-0.36843	0.269002
60 kDa heat shock protein. mitochondrial precursor (Hsp60) (60 kDa chaperonin) (CPN60) (Heat shock	CH60	Protein folding;Protein complex assembly	Chaperonin	NULL	CHAPERONIN-60KDA, CH60 (PTHR11353:SF9)	3329	P10809	0.460967	-2.19857	-2.11673	-0.00227567	-0.596477	-0.531026
Bifunctional heparan sulfate N-deacetylase/N-sulfotransferase 1 (EC 2.8.2.8) (Glucosaminyl N-deacet	NDST1	Biological process unclassified	Molecular function unclassified	NULL	No Panther Hit	3340	Q02353	-0.892543	0.224679	0.405272	0.0383859	-0.0657179	-0.167772
Tenascin precursor (TN) (Tenascin-C) (TN-C) (Hexabrachion) (Cytotactin) (Neuronectin) (GMEM) (JI) (	TENA	Extracellular matrix protein-mediated signaling;Neurogenesis	Cell adhesion molecule;Extracellular matrix glycoprotein	Inflammation mediated by chemokine and cytokine signaling pathway->Integrin;;	TENASCIN C (PTHR19143:SF38)	3371	P24821	0.448888	-0.102654	-3.17049	2.59413	-1.76827	0.299419
Methyltransferase-like protein 2 (EC 2.1.1.-) - Homo sapiens (Human)	METL2	Biological process unclassified	Methyltransferase	NULL	METHYLTRANSFERASE-RELATED (PTHR22809)	339175	Q96IZ6	-0.0510382	-0.708661	-1.58622	0.0295122	0.161957	0.328657
Insulin-degrading enzyme (EC 3.4.24.56) (Insulysin) (Insulinase) (Insulin protease) - Rattus norveg	IDE	Proteolysis	Metalloprotease	NULL	INSULINASE-RELATED (PTHR11851:SF21)	3416	P35559	0.345971	-1.05925	-0.600434	-0.0773096	-0.0318376	-0.54313
Isocitrate dehydrogenase [NADP] cytoplasmic (EC 1.1.1.42) (Cytosolic NADP-isocitrate dehydrogenase)	IDHC	Tricarboxylic acid pathway	Dehydrogenase	TCA cycle->Isocitrate Dehydrogenase;;	NADP-SPECIFIC ISOCITRATE DEHYDROGENASE (PTHR11822)	3417	P41562	0.90561	-2.00257	-1.12245	-0.144645	-0.633661	0.0675161
Isocitrate dehydrogenase [NADP]. mitochondrial precursor (EC 1.1.1.42) (Oxalosuccinate decarboxylas	IDHP	Tricarboxylic acid pathway	Dehydrogenase	TCA cycle->Isocitrate Dehydrogenase;;	NADP-SPECIFIC ISOCITRATE DEHYDROGENASE (PTHR11822)	3418	P48735	-0.505006	0.396683	-0.590845	0.27865	-0.87112	-0.838701
Isocitrate dehydrogenase [NAD] subunit alpha. mitochondrial precursor (EC 1.1.1.41) (Isocitric dehy	IDH3A	Tricarboxylic acid pathway	Dehydrogenase	NULL	ISOCITRATE DEHYDROGENASE [NAD] (PTHR11835:SF5)	3419	Q99NA5	0.225443	-1.30533	-1.56398	0.10126	0.02605	0.289714
Isocitrate dehydrogenase [NAD] subunit beta. mitochondrial precursor (EC 1.1.1.41) (Isocitric dehyd	IDH3B	Tricarboxylic acid pathway	Dehydrogenase	NULL	ISOCITRATE DEHYDROGENASE [NAD] (PTHR11835:SF5)	3420	Q68FX0	0.138017	0.246827	0.0736959	0.264524	-0.00211782	0.183408
Gliomedin - Rattus norvegicus (Rat)	GLDN	Phosphate transport;Transport;Cell structure	Structural protein	NULL	OLFACTOMEDIN-RELATED (PTHR23192:SF5)	342035	Q80WL1	0.710335	0.171604	0.341644	-0.911884	-0.182591	-0.0242207
Isocitrate dehydrogenase [NAD] subunit gamma. mitochondrial precursor (EC 1.1.1.41) (Isocitric dehy	IDH3G	Tricarboxylic acid pathway	Dehydrogenase	NULL	ISOCITRATE DEHYDROGENASE [NAD] (PTHR11835:SF5)	3421	P41565	-0.153209	-0.793042	-1.05652	-0.280666	0.00517207	0.0609822
Insulin-like growth factor 1 receptor precursor (EC 2.7.10.1) (Insulin-like growth factor I recepto	IGF1R	Regulation of carbohydrate metabolism;Protein phosphorylation;Receptor protein tyrosine kinase signaling pathway;Ligand-mediated signaling;Inhibition of apoptosis;Other developmental process;Embryogenesis;Cell cycle control;Cell proliferation and differentiation	Tyrosine protein kinase receptor;Protein kinase	Insulin/IGF pathway-mitogen activated protein kinase kinase/MAP kinase cascade->Insulin/Insulin like growth factor;;Insulin/IGF pathway-mitogen activated protein kinase kinase/MAP kinase cascade->Insulin receptor/Insulin like growth factor receptor/insulin related receptor;;Insulin/IGF pathway-protein kinase B signaling cascade->Insulin receptor/Insulin like growth factor receptor/insulin related…	INSULIN-LIKE GROWTH FACTOR-1 RECEPTOR (PTHR23256:SF178)	3480	P24062	0.558673	1.53741	1.3966	-0.516011	-0.611968	-1.136
Insulin-like growth factor-binding protein 3 precursor (IGFBP-3) (IBP-3) (IGF-binding protein 3) -	IBP3	Extracellular matrix protein-mediated signaling;Growth factor homeostasis	Other miscellaneous function protein	p53 pathway->Insulin-like growth factor-binding protein 3;;	INSULIN-LIKE GROWTH FACTOR BINDING PROTEIN 3 (PTHR11551:SF3)	3486	P15473	0.0161258	-3.83868	-3.35278	-1.43262	0.516238	-0.0204033
Insulin-like growth factor-binding protein 5 precursor (IGFBP-5) (IBP-5) (IGF-binding protein 5) -	IBP5	Extracellular matrix protein-mediated signaling;Growth factor homeostasis	Other miscellaneous function protein	NULL	INSULIN-LIKE GROWTH FACTOR BINDING PROTEIN 5 (PTHR11551:SF4)	3488	P24594	-0.474781	0.461258	0.932936	0.0889137	0.121881	-0.0351308
Potassium/sodium hyperpolarization-activated cyclic nucleotide-gated channel 1 - Rattus norvegicus	HCN1	Ion transport	Cyclic nucleotide-gated ion channel;Ion channel	NULL	HYPERPOLARIZATION ACTIVATED CYCLIC NUCLEOTIDE-GATED POTASSIUM CHANNEL (PTHR10217:SF11)	348980	Q9JKB0	1.26423	0.789406	1.39339	0.465454	0.572441	-0.229268
Reticulon-4 receptor-like 2 precursor (Nogo-66 receptor homolog 1) (Nogo-66 receptor-related protei	R4RL2	Other receptor mediated signaling pathway;Developmental processes	Receptor;Extracellular matrix	NULL	RETICULON/NOGO RECEPTOR (PTHR23154:SF40)	349667	Q80WD1	0.393957	0.380741	0.581734	-0.407395	-0.425257	-0.11982
Amyloid beta A4 protein precursor (APP) (ABPP) (Alzheimer disease amyloid protein homolog) (Amyloid	A4	Biological process unclassified	Molecular function unclassified	NULL	UNCHARACTERIZED (PTHR23109:SF6)	351	P08592	0.24613	0.125839	0.307105	0.317142	-0.212237	-0.172664
Apical-like protein (Protein APXL) - Homo sapiens (Human)	APXL	Biological process unclassified	Molecular function unclassified	NULL	SUBFAMILY NOT NAMED (PTHR15012:SF9)	357	Q13796	0.0526745	-1.12156	-0.0426405	-0.804107	-0.0408594	-0.400107
Interleukin-6 receptor alpha chain precursor (IL-6R-alpha) (IL-6R 1) (Membrane glycoprotein 80) (gp	IL6RA	Cytokine and chemokine mediated signaling pathway;MAPKKK cascade;JAK-STAT cascade;Ligand-mediated signaling;Immunity and defense;Cell proliferation and differentiation	Interleukin receptor	Interleukin signaling pathway->Receptor subunit alpha;;	INTERLEUKIN-6 RECEPTOR ALPHA (PTHR23036:SF27)	3570	P08887	-0.451174	0.59413	2.28968	-0.154032	-0.0653413	-0.327098
Aquaporin-1 (AQP-1) (Aquaporin-CHIP) (Water channel protein for red blood cells and kidney proximal	AQP1	Other transport;Other homeostasis activities	Other transporter	NULL	AQUAPORIN-1 (PTHR19139:SF33)	358	P29975	-2.26766	1.01486	-2.49251	2.41282	-1.17606	-0.210276
Short/branched chain specific acyl-CoA dehydrogenase. mitochondrial precursor (EC 1.3.99.-) (SBCAD)	ACDSB	Acyl-CoA metabolism;Electron transport	Dehydrogenase	NULL	ACYL-COA DEHYDROGENASE (PTHR10909:SF10)	36	P70584	0.488573	-0.552771	-0.110706	0.00218496	-0.353599	0.254869
Transmembrane protease. serine 9 (EC 3.4.21.-) (Polyserase-1) (Polyserine protease 1) (Polyserase-I	TMPS9	Biological process unclassified	Serine protease	NULL	POLYSERASE-I (PTHR19355:SF162)	360200	P69526	-1.89382	-0.685124	-0.218969	-1.20716	0.0510002	-0.552724
Aquaporin-4 (AQP-4) (WCH4) (Mercurial-insensitive water channel) (MIWC) - Rattus norvegicus (Rat)	AQP4	Other transport;Other homeostasis activities	Other transporter	NULL	AQUAPORIN-4 (PTHR19139:SF34)	361	P47863	-0.226818	-0.253123	-1.82901	3.52788	-0.6716	-0.396713
Inositol monophosphatase (EC 3.1.3.25) (IMPase) (IMP) (Inositol-1(or 4)-monophosphatase) (Lithium-s	IMPA1	Phospholipid metabolism	Other phosphatase	NULL	MYO INOSITOL MONOPHOSPHATASE (PTHR20854:SF4)	3612	P97697	0.149078	-0.706874	0.44943	0.427491	-8.120983839035034E-4	0.603673
Type I inositol-3.4-bisphosphate 4-phosphatase (EC 3.1.3.66) (Inositol polyphosphate 4-phosphatase	INP4A	Biological process unclassified	Molecular function unclassified	NULL	SUBFAMILY NOT NAMED (PTHR12187:SF4)	3631	Q62784	1.46902	-1.3813	-0.774242	-0.478655	0.117349	0.533217
Insulin receptor precursor (EC 2.7.10.1) (IR) (CD220 antigen) [Contains: Insulin receptor subunit a	INSR	Regulation of carbohydrate metabolism;Protein phosphorylation;Receptor protein tyrosine kinase signaling pathway;Ligand-mediated signaling;Inhibition of apoptosis;Other developmental process;Embryogenesis;Cell cycle control;Cell proliferation and differentiation	Tyrosine protein kinase receptor;Protein kinase	Insulin/IGF pathway-mitogen activated protein kinase kinase/MAP kinase cascade->Insulin/Insulin like growth factor;;Insulin/IGF pathway-mitogen activated protein kinase kinase/MAP kinase cascade->Insulin receptor/Insulin like growth factor receptor/insulin related receptor;;Insulin/IGF pathway-protein kinase B signaling cascade->Insulin receptor/Insulin like growth factor receptor/insulin related…	INSULIN RECEPTOR (PTHR23256:SF176)	3643	P15127	-0.0931938	0.368314	-1.05681	1.25936	-0.86276	-0.327368
Insulin receptor-related protein precursor (EC 2.7.10.1) (IRR) (IR-related receptor) [Contains: Ins	INSRR	Regulation of carbohydrate metabolism;Protein phosphorylation;Receptor protein tyrosine kinase signaling pathway;Ligand-mediated signaling;Inhibition of apoptosis;Other developmental process;Embryogenesis;Cell cycle control;Cell proliferation and differentiation	Tyrosine protein kinase receptor;Protein kinase	Insulin/IGF pathway-mitogen activated protein kinase kinase/MAP kinase cascade->Insulin/Insulin like growth factor;;Insulin/IGF pathway-mitogen activated protein kinase kinase/MAP kinase cascade->Insulin receptor/Insulin like growth factor receptor/insulin related receptor;;Insulin/IGF pathway-protein kinase B signaling cascade->Insulin receptor/Insulin like growth factor receptor/insulin related…	INSULIN RECEPTOR (PTHR23256:SF177)	3645	P14616	1.44257	1.24215	0.250708	1.28808	-0.746136	-1.32038
Integrin alpha-7 (H36-alpha7) [Contains: Integrin alpha-7 heavy chain; Integrin alpha-7 light chain	ITA7	Cell adhesion	Other cell adhesion molecule	Integrin signalling pathway->Integrin alpha;;	INTEGRIN ALPHA-6 (PTHR23220:SF10)	3679	Q63258	-2.29302	1.49546	-1.32806	1.31142	-0.363129	0.37723
Integrin alpha-D precursor (CD11d antigen) - Rattus norvegicus (Rat)	ITAD	Cell adhesion	Other cell adhesion molecule	Integrin signalling pathway->Integrin alpha;;	INTEGRIN ALPHA D (PTHR23220:SF19)	3681	Q9QYE7	-0.136872	0.398223	1.00472	0.808047	-0.657489	-0.835029
Integrin alpha-V precursor (Vitronectin receptor subunit alpha) (CD51 antigen) [Contains: Integrin	ITAV	Cell adhesion	Other cell adhesion molecule	Integrin signalling pathway->Integrin alpha;;	INTEGRIN ALPHA-V (PTHR23220:SF4)	3685	P06756	-0.2727	-1.67507	-1.10717	0.67797	-0.480399	-0.185497
Integrin beta-4 precursor (GP150) (CD104 antigen) - Homo sapiens (Human)	ITB4	Biological process unclassified	Molecular function unclassified	Integrin signalling pathway->Integrin beta;;	INTEGRIN BETA 4 (PTHR10082:SF1)	3691	P16144	-0.13057	0.342389	-0.0326521	2.61625	-0.78663	-0.465889
Inter-alpha-trypsin inhibitor heavy chain H3 precursor (ITI heavy chain H3) (Inter-alpha-inhibitor	ITIH3	Proteolysis	Serine protease inhibitor	NULL	INTER-ALPHA-TRYPSIN INHIBITOR HEAVY CHAIN H3 (PTHR10338:SF16)	3699	Q63416	-0.680336	4.05014	3.99541	2.90972	0.0859731	0.082746
Very-long-chain specific acyl-CoA dehydrogenase. mitochondrial precursor (EC 1.3.99.-) (VLCAD) - Ho	ACADV	Acyl-CoA metabolism;Electron transport	Dehydrogenase	NULL	ACYL-COA DEHYDROGENASE (PTHR10909:SF10)	37	P49748	-0.159664	0.204028	-0.998335	0.103619	-0.708529	-0.579209
Dolichyl-diphosphooligosaccharide--protein glycosyltransferase subunit STT3A (EC 2.4.1.119) (Oligos	STT3A	Protein phosphorylation;Intracellular signaling cascade;Stress response;Meiosis;Cell cycle control;Oncogenesis	Non-receptor serine/threonine protein kinase	NULL	60S RIBOSOMAL PROTEIN L35 (PTHR13872)	3703	P46977	0.72347	-1.45322	-2.85294	-0.228089	-0.573008	-0.653971
Inositol-trisphosphate 3-kinase A (EC 2.7.1.127) (Inositol 1.4.5-trisphosphate 3-kinase A) (IP3K A)	IP3KA	Biological process unclassified	Kinase	NULL	INOSITOL TRIPHOSPHATE 3-KINASE C (PTHR12400:SF5)	3706	P17105	-0.114607	-0.264942	-0.347318	-1.4207	1.17949	0.831826
Inositol-trisphosphate 3-kinase B (EC 2.7.1.127) (Inositol 1.4.5-trisphosphate 3-kinase B) (IP3K B)	IP3KB	Cell communication	Kinase;Transferase	NULL	gb def: ITPKB protein (PTHR12400:SF1)	3707	P42335	-0.515304	1.47278	0.510534	1.2319	-0.0724763	-0.321949
Inositol 1.4.5-trisphosphate receptor type 1 (Type 1 inositol 1.4.5-trisphosphate receptor) (Type 1	ITPR1	Calcium mediated signaling;Cation transport;Stress response;Neurotransmitter release;Other neuronal activity;Muscle contraction;Cell motility	Other ligand-gated ion channel;Ion channel	Alpha adrenergic receptor signaling pathway->inositol 1,4,5-triphosphate receptor;;B cell activation->IP3R;;Endothelin signaling pathway->inositol 1,4,5-triphosphate receptor;;Heterotrimeric G-protein signaling pathway-Gq alpha and Go alpha mediated pathway->IP3-gated calcium channel;;Inflammation mediated by chemokine and cytokine signaling pathway->Inositol 1,4,5-triphosphate receptor;;Metabotr…	INOSITOL 1,4,5-TRISPHOSPHATE RECEPTOR (PTHR13715:SF2)	3708	P29994	-0.256653	2.89845	2.48592	2.20001	0.289018	0.396772
Inositol 1.4.5-trisphosphate receptor type 3 (Type 3 inositol 1.4.5-trisphosphate receptor) (Type 3	ITPR3	Calcium mediated signaling;Cation transport;Stress response;Neurotransmitter release;Other neuronal activity;Muscle contraction;Cell motility	Other ligand-gated ion channel;Ion channel	Alpha adrenergic receptor signaling pathway->inositol 1,4,5-triphosphate receptor;;B cell activation->IP3R;;Endothelin signaling pathway->inositol 1,4,5-triphosphate receptor;;Heterotrimeric G-protein signaling pathway-Gq alpha and Go alpha mediated pathway->IP3-gated calcium channel;;Inflammation mediated by chemokine and cytokine signaling pathway->Inositol 1,4,5-triphosphate receptor;;Metabotr…	INOSITOL 1,4,5-TRISPHOSPHATE RECEPTOR (PTHR13715:SF2)	3710	Q63269	-1.12799	-0.225271	-1.41289	-1.17661	0.0313618	-0.0873452
Isovaleryl-CoA dehydrogenase. mitochondrial precursor (EC 1.3.99.10) (IVD) - Homo sapiens (Human)	IVD	Acyl-CoA metabolism;Electron transport	Dehydrogenase	NULL	ACYL-COA DEHYDROGENASE (PTHR10909:SF10)	3712	P26440	-0.0688011	0.602954	-0.5009	0.401773	-0.658122	-0.0853962
Tyrosine-protein kinase JAK2 (EC 2.7.10.2) (Janus kinase 2) (JAK-2) - Rattus norvegicus (Rat)	JAK2	Protein phosphorylation;Receptor protein tyrosine kinase signaling pathway;JAK-STAT cascade;Apoptosis;Mesoderm development;Cell cycle control;Cell proliferation and differentiation;Cell motility	Non-receptor tyrosine protein kinase	Inflammation mediated by chemokine and cytokine signaling pathway->Janus kinase;;Interferon-gamma signaling pathway->Janus kinase 2;;JAK/STAT signaling pathway->Jak;;PDGF signaling pathway->Jak;;PI3 kinase pathway->JAK;;;;;;	TYROSINE-PROTEIN KINASE JAK2 (PTHR23256:SF49)	3717	Q62689	0.770658	-1.33671	-0.481388	-0.24591	-0.46629	-0.115255
Tyrosine-protein kinase JAK3 (EC 2.7.10.2) (Janus kinase 3) (JAK-3) - Rattus norvegicus (Rat)	JAK3	Protein phosphorylation;Receptor protein tyrosine kinase signaling pathway;JAK-STAT cascade;Apoptosis;Mesoderm development;Cell cycle control;Cell proliferation and differentiation;Cell motility	Non-receptor tyrosine protein kinase	Inflammation mediated by chemokine and cytokine signaling pathway->Janus kinase;;Interleukin signaling pathway->Jak;;JAK/STAT signaling pathway->Jak;;PDGF signaling pathway->Jak;;;;;	TYROSINE-PROTEIN KINASE JAK3 (PTHR23256:SF51)	3718	Q63272	0.665845	0.173042	1.18246	0.267278	0.00481588	1.46108
Junction plakoglobin - Rattus norvegicus (Rat)	PLAK	Cell adhesion-mediated signaling	Other signaling molecule;Cell adhesion molecule;Cytoskeletal protein	Alzheimer disease-presenilin pathway->gamma-catenin;;	PLAKOGLOBIN (PTHR23315:SF12)	3728	Q6P0K8	-1.25372	2.56998	1.64548	0.458387	0.181144	-0.289032
Potassium voltage-gated channel subfamily A member 1 (Voltage-gated potassium channel subunit Kv1.1	KCNA1	Cation transport;Action potential propagation	Voltage-gated potassium channel	NULL	VOLTAGE-GATED POTASSIUM CHANNEL KV1.1 (PTHR11537:SF24)	3736	P10499	1.69993	0.844462	0.492285	0.153974	0.313679	0.178952
Potassium voltage-gated channel subfamily A member 2 (Voltage-gated potassium channel subunit Kv1.2	KCNA2	Cation transport;Action potential propagation	Voltage-gated potassium channel	NULL	VOLTAGE-GATED POTASSIUM CHANNEL KV1.2 (PTHR11537:SF23)	3737	P16389	0.0861399	-1.50076	1.16936	0.0630958	0.0391077	0.0994775
Potassium voltage-gated channel subfamily A member 6 (Voltage-gated potassium channel subunit Kv1.6	KCNA6	Cation transport;Action potential propagation	Voltage-gated potassium channel	NULL	VOLTAGE-GATED POTASSIUM CHANNEL KV1.6 (PTHR11537:SF29)	3742	P17659	0.0875205	1.37892	-0.435671	-1.05979	0.410356	0.500197
NADH dehydrogenase [ubiquinone] iron-sulfur protein 7. mitochondrial precursor (EC 1.6.5.3) (EC 1.6	NDUS7	Oxidative phosphorylation	Dehydrogenase;Reductase	NULL	NADH-PLASTOQUINONE OXIDOREDUCTASE (PTHR11995:SF2)	374291	O75251	0.0806639	0.191309	0.0197385	-0.0543002	0.595021	-0.19677
Keratin. type II cytoskeletal 1b (Type II keratin Kb39) - Rattus norvegicus (Rat)	K2C1B	Ectoderm development;Cell structure	Intermediate filament;Structural protein	NULL	KERATIN, TYPE II, CYTOSKELETAL (PTHR23239:SF18)	374454	Q6IG01	0.678883	0.191467	-0.21477	-0.33391	-0.427916	-0.00941187
Potassium voltage-gated channel subfamily C member 3 (Voltage-gated potassium channel subunit Kv3.3	KCNC3	Cell communication;Cation transport;Synaptic transmission	Voltage-gated potassium channel	NULL	VOLTAGE-GATED POTASSIUM CHANNEL PROTEIN KV3 (PTHR11537:SF30)	3748	Q14003	-0.717999	0.505437	-0.3999	2.89981	-0.00575404	0.0936198
Probable phospholipid-transporting ATPase IIB (EC 3.6.3.1) - Homo sapiens (Human)	ATP9B	Cation transport	Cation transporter;Other transporter;Other hydrolase	NULL	CATION-TRANSPORTING ATPASE (PTHR11939:SF9)	374868	O43861	0.159044	0.072428	-0.500767	-0.0229851	0.703187	0.13826
Agrin precursor - Rattus norvegicus (Rat)	AGRIN	Biological process unclassified	Molecular function unclassified	NULL	SUBFAMILY NOT NAMED (PTHR22638:SF2)	375790	P25304	-0.500723	1.29615	1.10735	0.745036	0.260866	0.38426
Inward rectifier potassium channel 2 (Potassium channel. inwardly rectifying subfamily J member 2)	IRK2	Cation transport;Action potential propagation;Muscle contraction	Voltage-gated potassium channel	NULL	INWARD RECTIFIER POTASSIUM CHANNEL 2 (KIR2.1)(IRK1) (PTHR11767:SF15)	3759	Q64273	0.786147	-0.790181	0.426448	-0.344259	-0.786514	-0.36854
Long-chain fatty acid transport protein 1 (EC 6.2.1.-) (Fatty acid transport protein 1) (FATP-1) (S	S27A1	Other metabolism	Synthase;Other ligase	NULL	AMP DEPENDENT LIGASE (PTHR11968:SF15)	376497	P97849	-0.131825	0.955266	0.853778	0.585192	-0.0933126	0.500977
ADP-ribosylation factor 3 - Homo sapiens (Human)	ARF3	General vesicle transport	Small GTPase	Huntington disease->ADP-ribosylation factor;;Integrin signalling pathway->ADP ribosylation factor 6;;Integrin signalling pathway->ADP ribosylation factor 1;;;;	ADP-RIBOSYLATION FACTOR, ARF (PTHR11711:SF30)	377	P61204	-0.478953	-0.179885	-0.86627	-0.366475	-0.185616	0.547592
Potassium channel subfamily K member 3 (Acid-sensitive potassium channel protein TASK-1) (TWIK-rela	KCNK3	Cation transport;Other neuronal activity	Voltage-gated potassium channel	5HT1 type receptor mediated signaling pathway->K+ channel;;5HT2 type receptor mediated signaling pathway->K+ channel;;5HT3 type receptor mediated signaling pathway->K+ channel;;5HT4 type receptor mediated signaling pathway->K+ channel;;D2/D3/D4 dopamine receptor mediated signaling pathway->K+ channel;;;;;;	POTASSIUM CHANNEL SUBFAMILY K MEMBER 3 (ACID-SENSITIVE POTASSIUM CHANNEL PROTEIN TASK-1) (PTHR11003:SF16)	3777	O54912	0.917966	1.34662	1.96106	0.929639	-0.654793	0.534359
Potassium voltage-gated channel subfamily KQT member 2 (Voltage-gated potassium channel subunit Kv7	KCNQ2	Cation transport	Voltage-gated potassium channel	Muscarinic acetylcholine receptor 1 and 3 signaling pathway->KCNQ K(+) channel;;	VOLTAGE-GATED POTASSIUM CHANNEL KV7.2 (PTHR11537:SF6)	3785	O88943	0.248629	1.36095	0.982409	0.224002	0.202738	0.0495727
Potassium voltage-gated channel subfamily S member 1 (Voltage-gated potassium channel subunit Kv9.1	KCNS1	Biological process unclassified	Molecular function unclassified	NULL	VOLTAGE-GATED POTASSIUM CHANNEL SUBUNIT KV9 (PTHR11537:SF39)	3787	O88758	-0.0608719	-0.588577	-0.704244	1.58272	-0.110006	-0.352808
NHL repeat-containing protein 1 (Malin) - Rattus norvegicus (Rat)	NHLC1	Proteolysis	Ubiquitin-protein ligase	NULL	NHL REPEAT CONTAINING PROTEIN 1 (MALIN) (PTHR13712:SF20)	378884	Q6IMG5	-0.411669	-0.363984	0.138955	0.191813	0.72716	1.04087
Kinesin-like protein KIF2A (Kinesin-2) (HK2) - Homo sapiens (Human)	KIF2A	Meiosis	Microtubule binding motor protein	NULL	KIF-2 (PTHR16012:SF80)	3796	O00139	0.686357	-1.36892	-0.740844	-0.256279	0.0125272	0.539175
Kinesin-like protein KIF3C - Rattus norvegicus (Rat)	KIF3C	Other intracellular protein traffic	Microtubule binding motor protein	NULL	KIF-3 (PTHR16012:SF161)	3797	O55165	-0.0134019	-0.188292	-0.290388	0.00603952	0.0414824	-0.174668
Acetyl-CoA acetyltransferase. mitochondrial precursor (EC 2.3.1.9) (Acetoacetyl-CoA thiolase) (T2)	THIL	Protein acetylation	Acetyltransferase	NULL	ACETYL-COA ACETYLTRANSFERASE, MITOCHONDRIAL (ACETOACETYL-COA THIOLASE) (PTHR18919:SF7)	38	P24752	0.300722	-1.14935	-1.16302	0.422585	-0.306326	-0.399293
Importin beta-1 subunit (Karyopherin beta-1 subunit) (Nuclear factor P97) - Rattus norvegicus (Rat)	IMB1	Nuclear transport;Protein targeting;Transport	Transfer/carrier protein	NULL	IMPORTIN BETA-1 (PTHR10527:SF1)	3837	P52296	0.147406	-0.555561	-0.620135	-0.0422163	-0.458916	0.290814
Transportin-1 (Importin beta-2) (Karyopherin beta-2) (M9 region interaction protein) (MIP) - Homo s	TNPO1	Nuclear transport;Protein targeting;Transport	Transfer/carrier protein	NULL	IMPORTIN BETA-2 (PTHR10527:SF3)	3842	Q92973	-0.0346436	-1.58987	-2.91045	0.170371	0.969305	1.4504
GTPase KRas (K-Ras 2) (Ki-Ras) (c-K-ras) (c-Ki-ras) - Rattus norvegicus (Rat)	RASK	MAPKKK cascade;Cell proliferation and differentiation;Oncogene	Small GTPase	Angiogenesis->Ras;;B cell activation->Ras;;EGF receptor signaling pathway->Ras;;FGF signaling pathway->Ras;;Inflammation mediated by chemokine and cytokine signaling pathway->Rat Sarcoma GTP-binding protein;;Integrin signalling pathway->Ras;;Interleukin signaling pathway->Ras;;PDGF signaling pathway->Ras;;PI3 kinase pathway->Ras-GDP;;TGF-beta signaling pathway->Ras-GTP;;TGF-beta signaling pathway…	RAS (PTHR11708:SF125)	3845	P08644	0.163205	-0.61702	-0.0234939	-0.175372	-0.0680217	-0.0415199
Keratin. type II cytoskeletal 1 (Cytokeratin-1) (CK-1) (Keratin-1) (K1) (67 kDa cytokeratin) (Hair	K2C1	Ectoderm development;Cell structure	Intermediate filament;Structural protein	NULL	KERATIN, TYPE II, CYTOSKELETAL (PTHR23239:SF18)	3848	P04264	-0.0373359	-1.37681	-0.660212	0.663736	-0.237582	0.042282
Keratin. type II cytoskeletal 2 epidermal (Cytokeratin-2e) (K2e) (CK 2e) - Homo sapiens (Human)	K22E	Ectoderm development;Cell structure	Intermediate filament;Structural protein	NULL	KERATIN, TYPE II, CYTOSKELETAL (PTHR23239:SF18)	3849	P35908	1.27903	1.15351	0.532176	0.532443	0.28714	-0.0981085
Keratin. type I cytoskeletal 9 (Cytokeratin-9) (CK-9) (Keratin-9) (K9) - Homo sapiens (Human)	K1C9	Cell structure	Intermediate filament;Structural protein	NULL	KERATIN, TYPE I CYTOSKELETAL (PTHR23239:SF14)	3857	P35527	-0.662	-0.926785	-2.16417	-1.20386	-0.365616	-0.311778
Keratin. type I cytoskeletal 10 (Cytokeratin-10) (CK-10) (Keratin-10) (K10) - Homo sapiens (Human)	K1C10	Cell structure	Intermediate filament;Structural protein	NULL	KERATIN, TYPE I CYTOSKELETAL (PTHR23239:SF14)	3858	P13645	-1.51107	-1.39107	1.52549	0.101273	-0.224384	0.204776
Keratin. type I cytoskeletal 13 (Cytokeratin-13) (CK-13) (Keratin-13) (K13) (Type I keratin Ka13) -	K1C13	Cell structure	Intermediate filament;Structural protein	NULL	KERATIN, TYPE I CYTOSKELETAL (PTHR23239:SF14)	3860	Q6IFV4	0.418299	3.88671	1.08958	2.0827	-0.919176	-0.0177387
Keratin. type I cytoskeletal 14 (Cytokeratin-14) (CK-14) (Keratin-14) (K14) (Type I keratin Ka14) -	K1C14	Cell structure	Intermediate filament;Structural protein	NULL	KERATIN, TYPE I CYTOSKELETAL (PTHR23239:SF14)	3861	Q6IFV1	0.346366	0.525065	0.852426	-0.00804621	-0.614711	-0.187513
Rho-related GTP-binding protein RhoB precursor - Rattus norvegicus (Rat)	RHOB	G-protein mediated signaling;Cell structure and motility	Small GTPase	Angiogenesis->Rho guanosine triphosphatase;;Axon guidance mediated by semaphorins->Ras homologue gene family, member A;;Axon guidance mediated by Slit/Robo->Ras homologue gene family, member A;;Cytoskeletal regulation by Rho GTPase->Ras homologue gene family;;Heterotrimeric G-protein signaling pathway-Gq alpha and Go alpha mediated pathway->Ras homolog gene family member A;;Inflammation mediated …	GTPASE_RHO (PTHR11708:SF52)	388	P62747	-1.65373	-0.529987	-2.32549	0.336361	0.754927	-0.149737
Transforming protein RhoA precursor - Rattus norvegicus (Rat)	RHOA	G-protein mediated signaling;Cell structure and motility	Small GTPase	Angiogenesis->Rho guanosine triphosphatase;;Axon guidance mediated by semaphorins->Ras homologue gene family, member A;;Axon guidance mediated by Slit/Robo->Ras homologue gene family, member A;;Cytoskeletal regulation by Rho GTPase->Ras homologue gene family;;Heterotrimeric G-protein signaling pathway-Gq alpha and Go alpha mediated pathway->Ras homolog gene family member A;;Inflammation mediated …	GTPASE_RHO (PTHR11708:SF52)	389	P61589	-1.17618	-1.30138	-2.36227	-0.305628	-0.511836	0.443354
Neural cell adhesion molecule L1 precursor (N-CAM L1) (Nerve-growth factor-inducible large external	L1CAM	Cell adhesion-mediated signaling;Cell adhesion;Neurogenesis	CAM family adhesion molecule	NULL	NEURAL CELL ADHESION MOLECULE L1 (PTHR10489:SF40)	3897	Q05695	-0.908701	-0.972522	0.0929092	0.0286098	-0.00446358	-0.160618
Laminin alpha-2 chain precursor (Laminin M chain) (Merosin heavy chain) - Homo sapiens (Human)	LAMA2	Extracellular matrix protein-mediated signaling;Cell adhesion;Developmental processes	Extracellular matrix linker protein	Integrin signalling pathway->Laminin;;	LAMININ ALPHA-1, 2 CHAIN (PTHR10574:SF38)	3908	P24043	-1.08578	-0.287261	1.53409	0.967758	0.413175	-0.952629
Rho-related GTP-binding protein RhoG precursor - Homo sapiens (Human)	RHOG	G-protein mediated signaling;Cell structure and motility	Small GTPase	Angiogenesis->Rho guanosine triphosphatase;;Axon guidance mediated by semaphorins->Ras homologue gene family, member A;;Axon guidance mediated by Slit/Robo->Ras homologue gene family, member A;;Cytoskeletal regulation by Rho GTPase->Ras homologue gene family;;Heterotrimeric G-protein signaling pathway-Gq alpha and Go alpha mediated pathway->Ras homolog gene family member A;;Inflammation mediated …	GTPASE_RHO (PTHR11708:SF52)	391	P84095	-0.290884	0.165514	0.820491	1.57569	0.0613969	0.391212
Laminin beta-3 chain precursor (Laminin 5 beta 3) (Laminin B1k chain) (Kalinin B1 chain) - Homo sap	LAMB3	Cell adhesion-mediated signaling;Extracellular matrix protein-mediated signaling;Cell adhesion	Extracellular matrix linker protein	Integrin signalling pathway->Laminin;;	LAMININ BETA-3 CHAIN (PTHR10574:SF29)	3914	Q13751	-0.457367	-0.12968	1.76078	1.64706	0.307978	-0.280137
Stathmin (Phosphoprotein p19) (pp19) (Oncoprotein 18) (Op18) (Leukemia-associated phosphoprotein p1	STMN1	Cell communication	Other miscellaneous function protein	Cytoskeletal regulation by Rho GTPase->Stathmin;;	STATHMIN 1 (PTHR10104:SF5)	3925	P13668	0.419499	0.552729	0.167039	-1.03731	-0.116759	0.212625
LIM and SH3 domain protein 1 (LASP-1) - Rattus norvegicus (Rat)	LASP1	Muscle contraction	Non-motor actin binding protein	NULL	LIM AND SH3 DOMAIN PROTEIN 1, LASP-1 (PTHR11039:SF3)	3927	Q99MZ8	-0.6174	0.0609842	-0.494376	-0.446583	-0.0949248	-0.209041
Lipopolysaccharide-binding protein precursor (LBP) - Rattus norvegicus (Rat)	LBP	Lipid and fatty acid transport;Transport;Macrophage-mediated immunity;Other immune and defense;Stress response	Transfer/carrier protein;Antibacterial response protein	NULL	LIPOPOLYSACCHARIDE-BINDING PROTEIN (LBP) (PTHR10504:SF19)	3929	Q63313	-0.9517	1.13628	0.315104	-1.2828	0.809085	-1.00606
Lactase-phlorizin hydrolase precursor (Lactase-glycosylceramidase) [Includes: Lactase (EC 3.2.1.108	LPH	Carbohydrate metabolism	Glycosidase	NULL	GLYCOSIDE HYDROLASE RELATED (PTHR10353:SF8)	3938	Q02401	1.30645	0.675501	0.759228	0.485919	0.0666992	-0.455202
L-lactate dehydrogenase A chain (EC 1.1.1.27) (LDH-A) (LDH muscle subunit) (LDH-M) - Rattus norvegi	LDHA	Glycolysis	Dehydrogenase	NULL	L-LACTATE DEHYDROGENASE (PTHR11540:SF3)	3939	P04642	0.301281	-1.12826	-1.38063	-0.244303	-0.10488	0.392196
L-lactate dehydrogenase B chain (EC 1.1.1.27) (LDH-B) (LDH heart subunit) (LDH-H) - Rattus norvegic	LDHB	Glycolysis	Dehydrogenase	NULL	L-LACTATE DEHYDROGENASE (PTHR11540:SF3)	3945	P42123	-0.0123573	-0.450656	-0.727317	-0.436214	-0.241539	0.485053
Rho-GTPase-activating protein 6 (Rho-type GTPase-activating protein RhoGAPX-1) - Homo sapiens (Huma	RHG06	Other intracellular signaling cascade	Other cytoskeletal proteins	PDGF signaling pathway->GTPase-activating protein Rho;;	RHO-GTPASE-ACTIVATING PROTEIN 6 (PTHR12635:SF3)	395	O43182	1.18413	0.90812	-0.823683	0.88783	0.0709213	0.47131
Leucine zipper-EF-hand-containing transmembrane protein 1. mitochondrial precursor - Rattus norvegi	LETM1	Biological process unclassified	Calmodulin related protein;Annexin	NULL	LEUCINE ZIPPER-EF-HAND CONTAINING TRANSMEMBRANE PROTEIN (PTHR14009:SF1)	3954	Q5XIN6	-1.53266	0.65964	-1.18882	-2.35825	-0.326386	-0.452296
Galectin-1 (Lectin galactoside-binding soluble 1) (Beta-galactoside-binding lectin L-14-I) (Lactose	LEG1	Cell adhesion;Other immune and defense;Induction of apoptosis	Other signaling molecule;Other cell adhesion molecule	NULL	GALECTIN-1 (PTHR11346:SF13)	3956	P09382	-0.519142	-0.156629	-0.754286	0.44472	-0.768853	-0.262834
Galectin-3 (Galactose-specific lectin 3) (Mac-2 antigen) (IgE-binding protein) (35 kDa lectin) (Car	LEG3	Biological process unclassified	Molecular function unclassified	NULL	No Panther Hit	3958	P17931	0.0879366	-1.13421	-2.03731	1.31495	-0.0614869	-0.256256
Rho GDP-dissociation inhibitor 1 (Rho GDI 1) (Rho-GDI alpha) - Homo sapiens (Human)	GDIR	Intracellular signaling cascade	Other signaling molecule;Other G-protein modulator	NULL	RHO GUANINE DISSOCIATION INHIBITOR 1, RHO-GDI 1 (PTHR10980:SF9)	396	P52565	1.41067	-0.58154	-3.21966	-0.529869	-0.373869	0.244778
Galectin-8 (30 kDa S-type lectin) (RL-30) - Rattus norvegicus (Rat)	LEG8	Cell adhesion;Other immune and defense;Induction of apoptosis	Other signaling molecule;Other cell adhesion molecule	NULL	GALECTIN-8 (PTHR11346:SF22)	3964	Q62665	-0.105119	-0.488672	0.303772	-0.417356	0.169057	0.422931
DNA ligase 1 (EC 6.5.1.1) (DNA ligase I) (Polydeoxyribonucleotide synthase [ATP] 1) - Rattus norveg	DNL1	DNA replication;DNA repair;DNA recombination;DNA replication	DNA ligase;Ligase	NULL	DNA LIGASE I (PTHR10459:SF10)	3978	Q9JHY8	-0.169441	0.00807344	0.465172	-1.17308	-0.593142	-0.106031
LIM domain kinase 1 (EC 2.7.11.1) (LIMK-1) - Rattus norvegicus (Rat)	LIMK1	Protein phosphorylation;Other intracellular signaling cascade	Non-receptor serine/threonine protein kinase	Cytoskeletal regulation by Rho GTPase->LIM domain kinase 1;;	LIM KINASE (PTHR23257:SF12)	3984	P53669	0.0529307	-0.174278	0.303965	0.360917	-0.0388216	0.592391
LIM domain kinase 2 (EC 2.7.11.1) (LIMK-2) - Rattus norvegicus (Rat)	LIMK2	Protein phosphorylation;Other intracellular signaling cascade	Non-receptor serine/threonine protein kinase	Cytoskeletal regulation by Rho GTPase->LIM domain kinase 1;;	LIM KINASE (PTHR23257:SF12)	3985	P53670	0.133833	0.805809	0.787642	1.03107	-0.0512237	0.150844
Lethal(2) giant larvae protein homolog 1 (LLGL) (Rgl-1) - Rattus norvegicus (Rat)	L2GL1	Regulated exocytosis;Neurogenesis	Membrane traffic regulatory protein	NULL	LETHAL GIANT LARVA HOMOLOGUE (PTHR10241:SF8)	3996	Q8K4K5	-0.30582	0.82336	-0.0345648	-0.277756	-0.287871	0.389572
Leucyl-cystinyl aminopeptidase (EC 3.4.11.3) (Cystinyl aminopeptidase) (Oxytocinase) (OTase) (Insul	LCAP	Proteolysis	Metalloprotease	NULL	LEUCYL/CYSTINYL AMINOPEPTIDASE (PTHR11533:SF42)	4012	P97629	0.826652	-0.692064	-0.369067	0.419389	-0.00566129	0.263109
Uncharacterized protein C10orf132 - Homo sapiens (Human)	CJ132	Biological process unclassified	Molecular function unclassified	NULL	SUBFAMILY NOT NAMED (PTHR13254:SF1)	401647	Q2TAP0	0.446205	-0.0559715	-0.258416	-0.706263	0.136621	0.79693
Plasminogen precursor (EC 3.4.21.7) [Contains: Plasmin heavy chain A; Activation peptide; Angiostat	PLMN	Lipid and fatty acid transport;Proteolysis;Transport;Blood clotting;Apoptosis;Angiogenesis;Blood circulation and gas exchange;Cell proliferation and differentiation	Peptide hormone;Other protease inhibitor;Other enzyme inhibitor;Serine protease;Calmodulin related protein;Annexin	Blood coagulation->Plasminogen;;Blood coagulation->Plasmin;;Plasminogen activating cascade->Plasmin;;Plasminogen activating cascade->Plasminogen;;;;;	PLASMINOGEN (PTHR19355:SF23)	4018	Q01177	-0.231943	-0.626226	0.291321	-0.161178	0.280391	-0.420246
Low-density lipoprotein receptor-related protein 1 precursor (LRP) (Alpha-2-macroglobulin receptor)	LRP1	Oogenesis	Other receptor	Alzheimer disease-presenilin pathway->LRP C-terminal fragment;;Alzheimer disease-presenilin pathway->Low-density lipoprotein receptor-related protein;;Alzheimer disease-presenilin pathway->LRP transmembrane fragment;;Alzheimer disease-presenilin pathway->LRP N-terminal fragment;;Alzheimer disease-presenilin pathway->LRP intracellular fragment;;;;;;	LOW-DENSITY LIPOPROTEIN RECEPTOR (LDL) (PTHR10529:SF2)	4035	Q07954	-0.196184	-1.78858	-1.48361	-0.334775	0.00709413	0.515819
Low-density lipoprotein receptor-related protein 2 precursor (Megalin) (Glycoprotein 330) (gp330) -	LRP2	Oogenesis	Other receptor	Alzheimer disease-presenilin pathway->LRP C-terminal fragment;;Alzheimer disease-presenilin pathway->Low-density lipoprotein receptor-related protein;;Alzheimer disease-presenilin pathway->LRP transmembrane fragment;;Alzheimer disease-presenilin pathway->LRP N-terminal fragment;;Alzheimer disease-presenilin pathway->LRP intracellular fragment;;;;;;	LOW-DENSITY LIPOPROTEIN RECEPTOR (LDL) (PTHR10529:SF2)	4036	P98164	-0.00931025	-1.31041	-0.863759	0.0819075	0.577631	-2.00505
Limbic system-associated membrane protein precursor (LSAMP) - Rattus norvegicus (Rat)	LSAMP	Cell adhesion;Neurogenesis	CAM family adhesion molecule	NULL	LIMBIC SYSTEM-ASSOCIATED MEMBRANE PROTEIN (PTHR19831:SF10)	4045	Q62813	-0.401097	0.0242255	-0.285646	0.298959	0.131026	0.127086
Lymphocyte antigen Ly-6H precursor - Homo sapiens (Human)	LY6H	Biological process unclassified	Molecular function unclassified	NULL	No Panther Hit	4062	O94772	0.273594	1.64186	1.52298	0.36098	0.118102	0.127647
Tyrosine-protein kinase Lyn (EC 2.7.10.2) - Rattus norvegicus (Rat)	LYN	Carbohydrate transport;Protein phosphorylation;Intracellular signaling cascade;Transport;Immunity and defense;Oogenesis;Embryogenesis;Neurogenesis;Mesoderm development;Cell cycle control;Cell proliferation and differentiation;Oncogene	Non-receptor tyrosine protein kinase	Angiogenesis->Src Kinase;;Axon guidance mediated by semaphorins->Fyn tyrosine kinase protooncogene;;B cell activation->Lyn;;B cell activation->Blk;;Cadherin signaling pathway->Fyn tyrosine kinase protooncogene;;Cadherin signaling pathway->Src tyrosine kinase;;Cadherin signaling pathway->Oncogene YES1;;Inflammation mediated by chemokine and cytokine signaling pathway->F-actin;;Integrin signalling …	PROTO-ONCOGENE TYROSINE-PROTEIN KINASE SRC (PTHR23256:SF148)	4067	Q07014	-2.99654	-0.209736	1.4272	0.436674	0.158008	0.0440294
Lysozyme C type 1 precursor (EC 3.2.1.17) (1.4-beta-N-acetylmuramidase C) - Rattus norvegicus (Rat)	LYSC1	Carbohydrate metabolism;Stress response	Hydrolase;Defense/immunity protein	NULL	LYSOZYME C (MILK ISOZYME) (PTHR11407:SF8)	4069	P00697	-0.0711694	-0.101684	1.15518	0.179314	-0.823764	-1.10044
Cation-dependent mannose-6-phosphate receptor precursor (CD Man-6-P receptor) (CD-MPR) - Rattus nor	MPRD	Biological process unclassified	Molecular function unclassified	NULL	SUBFAMILY NOT NAMED (PTHR15071:SF3)	4074	Q6AY20	0.312872	-0.893574	-1.97708	0.329493	0.128333	0.266106
Myristoylated alanine-rich C-kinase substrate (MARCKS) (Protein kinase C substrate 80 kDa protein)	MARCS	Calcium mediated signaling	Other signaling molecule;Non-motor actin binding protein;Structural protein	NULL	MYRISTOYLATED ALANINE-RICH C-KINASE SUBSTRATE (MARCKS) (PTHR14353:SF1)	4082	P30009	0.246126	-0.00597747	-1.65221	0.195582	-1.05983	-0.331222
Transcription factor Maf (Proto-oncogene c-maf) - Rattus norvegicus (Rat)	MAF	mRNA transcription regulation;Cell proliferation and differentiation;Oncogene	Other transcription factor;Nucleic acid binding	NULL	TRANSCRIPTION FACTOR MAFC (PTHR10129:SF9)	4094	P54844	-0.835604	-0.441006	-0.547797	-0.696803	0.0445422	0.15076
Myelin-associated glycoprotein precursor (Siglec-4a) (Brain neuron cytoplasmic protein 3) - Rattus	MAG	Cell adhesion-mediated signaling;B-cell- and antibody-mediated immunity	CAM family adhesion molecule;Myelin protein	B cell activation->CD22;;	B-CELL RECEPTOR CD22 (PTHR12035:SF4)	4099	P07722	0.529042	2.05869	3.07255	0.924815	0.104179	1.13791
Steryl-sulfatase precursor (EC 3.1.6.2) (Steroid sulfatase) (Steryl-sulfate sulfohydrolase) (Arylsu	STS	Phospholipid metabolism;Sulfur metabolism	Other hydrolase	NULL	ARYLSULFATASE (PTHR10342:SF28)	412	P15589	0.184307	-0.0621981	0.660305	1.10312	0.458327	0.21337
Lysosomal alpha-mannosidase precursor (EC 3.2.1.24) (Mannosidase. alpha B) (Lysosomal acid alpha-ma	MA2B1	Other carbohydrate metabolism;Protein glycosylation	Glycosidase	NULL	LYSOSOMAL ALPHA-MANNOSIDASE (MANNOSIDASE ALPHA CLASS 2B MEMBER 1) (PTHR11607:SF3)	4125	O00754	0.163367	-0.477387	-1.03813	-0.159991	-0.258359	0.559092
Amine oxidase [flavin-containing] A (EC 1.4.3.4) (Monoamine oxidase type A) (MAO-A) - Rattus norveg	AOFA	Other carbon metabolism	Oxidase	Adrenaline and noradrenaline biosynthesis->Monoamine Oxidase;;5-Hydroxytryptamine degredation->Monoamine Oxidase;;;	MAO-A (PTHR10742:SF5)	4128	P21396	0.75504	-0.379749	-0.735388	0.1991	-0.0519119	0.105309
Amine oxidase [flavin-containing] B (EC 1.4.3.4) (Monoamine oxidase type B) (MAO-B) - Rattus norveg	AOFB	Other carbon metabolism	Oxidase	Adrenaline and noradrenaline biosynthesis->Monoamine Oxidase;;5-Hydroxytryptamine degredation->Monoamine Oxidase;;;	MAO-B (PTHR10742:SF4)	4129	P19643	-0.150913	0.404663	-0.617326	1.94637	0.185944	-0.430372
Microtubule-associated protein 1A (MAP 1A) [Contains: MAP1 light chain LC2] - Rattus norvegicus (Ra	MAP1A	Cell structure	Non-motor microtubule binding protein	NULL	MICROTUBULE-ASSOCIATED PROTEIN 1A (PTHR13843:SF6)	4130	P34926	-0.312924	-0.29404	0.152885	1.01904	0.465147	0.557068
Microtubule-associated protein 1B (MAP 1B) (Neuraxin) [Contains: MAP1 light chain LC1] - Rattus nor	MAP1B	Cell structure and motility	Non-motor microtubule binding protein	NULL	MICROTUBULE-ASSOCIATED PROTEIN 1B (PTHR13843:SF5)	4131	P15205	-0.157324	-0.0777145	-1.1831	1.09119	0.244974	0.162174
Microtubule-associated protein 2 (MAP 2) (MAP-2) - Rattus norvegicus (Rat)	MAP2	Apoptosis;Cell structure	Non-motor microtubule binding protein	NULL	MICROTUBULE-ASSOCIATED PROTEIN TAU (PTHR11501:SF4)	4133	P15146	0.13488	0.134117	0.799687	-0.160437	0.293698	0.307042
Microtubule-associated protein 4 (MAP 4) - Homo sapiens (Human)	MAP4	Apoptosis;Cell structure	Non-motor microtubule binding protein	NULL	MICROTUBULE-ASSOCIATED PROTEIN 4 (PTHR11501:SF3)	4134	P27816	-0.507475	1.26271	0.648622	0.304146	-1.49998	-0.493147
Microtubule-associated protein tau (Neurofibrillary tangle protein) (Paired helical filament-tau) (	TAU	Apoptosis;Cell structure	Non-motor microtubule binding protein	NULL	MICROTUBULE-ASSOCIATED PROTEIN TAU (PTHR11501:SF4)	4137	P19332	-0.264365	1.4007	1.93291	0.303293	0.1022	0.496743
Serine/threonine-protein kinase MARK1 (EC 2.7.11.1) (MAP/microtubule affinity-regulating kinase 1)	MARK1	Protein phosphorylation;Cell structure	Non-motor microtubule binding protein;Non-receptor serine/threonine protein kinase	NULL	MAP/MICROTUBULE AFFINITY-REGULATING KINASE 2,4 (PTHR22982:SF55)	4139	O08678	0.383973	-0.965325	-1.43134	-1.00621	0.392949	-0.228954
Arylsulfatase D precursor (EC 3.1.6.-) (ASD) - Homo sapiens (Human)	ARSD	Phospholipid metabolism;Sulfur metabolism	Other hydrolase	NULL	ARYLSULFATASE (PTHR10342:SF28)	414	P51689	-0.270906	0.884639	1.01584	-0.0392735	0.320267	-0.553819
Myelin basic protein S (MBP S) - Rattus norvegicus (Rat)	MBP	Cell structure	Myelin protein	NULL	gb def: Hypothetical protein (PTHR11429:SF1)	4155	P02688	-2.58185	5.70181	2.13863	1.77221	0.734649	1.07437
DNA replication licensing factor MCM2 (Minichromosome maintenance protein 2 homolog) (Nuclear prote	MCM2	DNA replication;DNA replication;Cell proliferation and differentiation	DNA helicase;Hydrolase	NULL	DNA REPLICATION LICENSING FACTOR MCM2 (PTHR11630:SF32)	4171	P49736	0.00958345	-0.226295	0.0833692	-1.01943	0.398939	-0.703311
Malate dehydrogenase. cytoplasmic (EC 1.1.1.37) (Cytosolic malate dehydrogenase) - Rattus norvegicu	MDHC	Tricarboxylic acid pathway	Dehydrogenase	NULL	MALATE DEHYDROGENASE (PTHR23382)	4190	O88989	0.132705	-0.776223	-0.0305598	-0.0906048	-0.0704433	0.544877
Malate dehydrogenase. mitochondrial precursor (EC 1.1.1.37) - Homo sapiens (Human)	MDHM	Tricarboxylic acid pathway	Dehydrogenase	NULL	MALATE DEHYDROGENASE (PTHR11540:SF1)	4191	P40926	-0.689344	0.116578	-0.489398	0.202561	-0.0875678	-0.0924057
NADP-dependent malic enzyme (EC 1.1.1.40) (NADP-ME) (Malic enzyme 1) - Rattus norvegicus (Rat)	MAOX	Tricarboxylic acid pathway;Other carbohydrate metabolism;Amino acid catabolism;Other carbon metabolism	Dehydrogenase;Acyltransferase;Decarboxylase	NULL	MALIC ENZYME (PTHR23406:SF2)	4199	P13697	1.39089	-0.699369	0.0893652	-1.68252	-0.521666	-0.609735
NAD-dependent malic enzyme. mitochondrial precursor (EC 1.1.1.38) (NAD-ME) (Malic enzyme 2) - Homo	MAOM	Tricarboxylic acid pathway;Other carbohydrate metabolism;Amino acid catabolism;Other carbon metabolism	Dehydrogenase;Acyltransferase;Decarboxylase	NULL	MALIC ENZYME (PTHR23406:SF2)	4200	P23368	1.3551	-2.71186	-2.51139	-0.0194184	-0.50301	-0.307424
Pyrin (Marenostrin) - Rattus norvegicus (Rat)	MEFV	Cell structure and motility	Non-motor actin binding protein	NULL	PYRIN (PTHR13712:SF98)	4210	Q9JJ25	0.570847	1.37125	0.198711	0.923956	-0.0529365	-0.374111
Mitogen-activated protein kinase kinase kinase 1 (EC 2.7.11.25) (MAPK/ERK kinase kinase 1) (MEK kin	M3K1	Protein phosphorylation;Phosphate metabolism;Other metabolism	Protein kinase;Transferase	Angiogenesis->Mitogen-Activated Kinase Kinase Kinase 1;;Apoptosis signaling pathway->Mitogen-activated protein kinase kinase kinase 1;;EGF receptor signaling pathway->Mitogen-activated protein kinase kinase kinase;;FGF signaling pathway->Mitogen-activated protein kinase kinase kinase;;Integrin signalling pathway->Extracellular signal-regulated kinase;;Toll receptor signaling pathway->mitogen-acti…	MITOGEN ACTIVATED PROTEIN KINASE KINASE KINASE 1, MAPKKK1, MEKK1 (PTHR22986:SF65)	4214	Q62925	1.25862	-2.56233	-1.69204	-1.6795	0.38469	0.29235
Meprin A subunit alpha precursor (EC 3.4.24.18) (Endopeptidase-2) (MEP-1) (Endopeptidase-24.18 subu	MEP1A	Proteolysis	Metalloprotease	NULL	MEPRIN A-ALPHA (PTHR10127:SF62)	4224	Q64230	-1.91328	0.893051	0.0649586	0.273998	-0.0770559	0.0770116
Beta-1.4-mannosyl-glycoprotein 4-beta-N-acetylglucosaminyltransferase (EC 2.4.1.144) (N-glycosyl-ol	MGAT3	Protein glycosylation	Glycosyltransferase	NULL	BETA-1,4-MANNOSYL-GLYCOPROTEIN BETA-1,4-N-ACETYLGLUCOSAMINYL-TRANSFERASE (PTHR12224:SF3)	4248	Q02527	0.227559	0.214163	-1.29068	1.75557	-0.900224	-0.546796
Alpha-1.6-mannosylglycoprotein 6-beta-N-acetylglucosaminyltransferase V (EC 2.4.1.155) (Mannoside a	MGAT5	Protein modification	Glycosyltransferase	NULL	ALPHA-MANNOSIDE BETA-1,6-N-ACETYLGLUCOSAMINYLTRANSFERASE (PTHR15075)	4249	Q08834	-0.795946	-2.05763	0.411013	0.185383	0.0733221	-0.80118
CD99 antigen precursor (T-cell surface glycoprotein E2) (E2 antigen) (Protein MIC2) (12E7) - Homo s	CD99	General vesicle transport;T-cell mediated immunity;Apoptosis;Cell proliferation and differentiation	Other cell adhesion molecule	NULL	CD99/MIC2 PROTEIN (PTHR15076:SF3)	4267	P14209	-0.344694	0.656808	-0.78461	1.46484	-1.4278	0.142082
Macrophage migration inhibitory factor (MIF) (Phenylpyruvate tautomerase) (EC 5.3.2.1) (Glutathione	MIF	Macrophage-mediated immunity	Cytokine	NULL	MACROPHAGE MIGRATION INHIBITORY FACTOR, MIF (PTHR11954:SF4)	4282	P30904	0.263701	-0.452499	-0.147763	0.0223663	-0.128003	0.521523
Antigen KI-67 - Homo sapiens (Human)	KI67	Biological process unclassified	Molecular function unclassified	NULL	SUBFAMILY NOT NAMED (PTHR21603:SF3)	4288	P46013	0.433169	-0.0210374	0.376966	-1.77919	-0.552112	-0.321143
DNA mismatch repair protein Mlh1 (MutL protein homolog 1) - Rattus norvegicus (Rat)	MLH1	DNA repair;Meiosis;Oncogenesis	Other DNA-binding protein	NULL	DNA MISMATCH REPAIR PROTEIN MLH1 (PTHR10073:SF11)	4292	P97679	-0.0111874	0.896144	0.382574	-0.335896	0.494077	1.66516
Achaete-scute homolog 2 (Mash2) - Rattus norvegicus (Rat)	ASCL2	Biological process unclassified	Molecular function unclassified	NULL	No Panther Hit	430	P19360	-0.843125	0.246301	-1.21681	0.382443	-0.658011	0.682277
Protein AF-9 (ALL1 fused gene from chromosome 9 protein) (Myeloid/lymphoid or mixed-lineage leukemi	AF9	mRNA transcription;Developmental processes;Oncogene	Transcription factor	NULL	MLLT3 (PTHR23195:SF5)	4300	P42568	0.217844	0.14421	-0.381849	0.276406	0.276615	-0.1006
Stromelysin-3 precursor (EC 3.4.24.-) (ST3) (SL-3) (Matrix metalloproteinase-11) (MMP-11) - Rattus	MMP11	Proteolysis	Metalloprotease;Other extracellular matrix	NULL	MATRIX METALLOPROTEINASE 11, MMP-11, STROMELYSIN 3 (PTHR10201:SF20)	4320	Q499S5	0.172521	-1.08062	-1.72155	0.206491	-0.188097	-0.271242
Methylmalonate-semialdehyde dehydrogenase [acylating]. mitochondrial precursor (EC 1.2.1.27) (MMSDH	MMSA	Amino acid metabolism;Pyrimidine metabolism	Dehydrogenase	Pyrimidine Metabolism->Methylmalonate Semialdehyde Dehydrogenase;;	METHYLMALONATE-SEMIALDEHYDE DEHYDROGENASE (PTHR11699:SF27)	4329	Q02253	-0.397866	0.245798	0.114188	0.965333	-0.388214	-0.223684
Myelin-oligodendrocyte glycoprotein precursor - Rattus norvegicus (Rat)	MOG	Biological process unclassified	Myelin protein	NULL	MYELIN OLIGODENDROCYTE GLYCOPROTEIN (PTHR13712:SF31)	4340	Q63345	-0.0652555	0.161561	-1.69304	1.54059	0.103016	0.830323
Unc-13 homolog C (Munc13-3) - Rattus norvegicus (Rat)	UN13C	Exocytosis	Other receptor	NULL	UNC-13 (MUNC13) (PTHR10480)	440279	Q62770	0.551992	-0.0483382	1.00539	0.447487	-1.02196	0.210524
Myosin Ib (Myosin I alpha) (MMI-alpha) (MMIa) (Myosin heavy chain myr 1) - Rattus norvegicus (Rat)	MYO1B	General vesicle transport	Actin binding motor protein	Nicotinic acetylcholine receptor signaling pathway->Myosin;;	MYOSIN I (PTHR13140:SF31)	4430	Q05096	-1.00793	0.0899481	-0.26643	-2.89448	-0.555102	-0.291802
Moesin (Membrane-organizing extension spike protein) - Homo sapiens (Human)	MOES	Cell structure	Actin binding cytoskeletal protein	NULL	MOESIN/EZRIN/RADIXIN (PTHR23281:SF3)	4478	P26038	0.20122	-0.961138	-0.954861	-0.235416	-0.636603	-0.869259
C-1-tetrahydrofolate synthase. cytoplasmic (C1-THF synthase) [Includes: Methylenetetrahydrofolate d	C1TC	Amino acid biosynthesis;Other metabolism	Synthase;Other oxidoreductase;Other hydrolase;Other ligase	Formyltetrahydroformate biosynthesis->Methylenetetrahydrofolate dehydrogenase;;	FORMATE-TETRAHYDROFOLATE LIGASE (PTHR10025:SF4)	4522	P11586	-0.0583808	-0.407269	-0.057177	0.0567059	-1.50366	0.0498613
Methylenetetrahydrofolate reductase (EC 1.5.1.20) - Homo sapiens (Human)	MTHR	Coenzyme and prosthetic group metabolism	Reductase	Formyltetrahydroformate biosynthesis->5,10-Methylene tetrahydrofolate reductase;;	METHYLENETETRAHYDROFOLATE REDUCTASE (PTHR21091:SF1)	4524	P42898	-0.103015	-0.169213	0.104639	0.0628372	-0.0042754	-0.416821
Metaxin-1 - Homo sapiens (Human)	MTX1	Mitochondrial transport;Embryogenesis	Mitochondrial carrier protein	NULL	METAXIN 1 (PTHR12289:SF14)	4580	Q13505	-0.3351	0.0476098	0.542295	0.127237	0.675938	-0.159673
Myosin-binding protein H (MyBP-H) (H-protein) - Rattus norvegicus (Rat)	MYBPH	Muscle contraction	Molecular function unclassified	NULL	MYOSIN BINDING PROTEIN H (PTHR19900:SF9)	4608	O88599	-1.31628	-0.598235	-0.622579	0.713108	-0.149452	-0.466532
Myosin heavy chain. cardiac muscle beta isoform (MyHC-beta) - Rattus norvegicus (Rat)	MYH7	Muscle contraction;Muscle development;Cytokinesis	Actin binding motor protein	Cytoskeletal regulation by Rho GTPase->Myosin light chain;;Inflammation mediated by chemokine and cytokine signaling pathway->Myosin;;Nicotinic acetylcholine receptor signaling pathway->Myosin;;Wnt signaling pathway->NFAT Target Genes;;;;;	MYOSIN HEAVY CHAIN, SKELETAL MUSCLE OR CARDIAC MUSCLE (PTHR13140:SF22)	4625	P02564	0.61982	0.378762	1.22436	1.92283	0.280575	-0.0533483
Myosin-9 (Myosin heavy chain. nonmuscle IIa) (Nonmuscle myosin heavy chain IIa) (NMMHC II-a) (NMMHC	MYH9	Muscle development;Cell structure;Cell motility	Actin binding motor protein	Cytoskeletal regulation by Rho GTPase->Myosin light chain;;Inflammation mediated by chemokine and cytokine signaling pathway->Myosin;;Nicotinic acetylcholine receptor signaling pathway->Myosin;;;;	MYOSIN HEAVY CHAIN, NONMUSCLE OR SMOOTH MUSCLE (PTHR13140:SF23)	4627	Q62812	0.355409	-0.822907	0.245009	-2.19804	-0.221734	-0.344451
Myosin-10 (Myosin heavy chain. nonmuscle IIb) (Nonmuscle myosin heavy chain IIb) (NMMHC II-b) (NMMH	MYH10	Muscle development;Cell structure;Cell motility	Actin binding motor protein	Cytoskeletal regulation by Rho GTPase->Myosin light chain;;Inflammation mediated by chemokine and cytokine signaling pathway->Myosin;;Nicotinic acetylcholine receptor signaling pathway->Myosin;;;;	MYOSIN HEAVY CHAIN, NONMUSCLE OR SMOOTH MUSCLE (PTHR13140:SF23)	4628	Q9JLT0	-0.0686846	0.183037	0.66144	-0.539392	-0.0292759	-0.0475918
Myosin Id (Myosin heavy chain myr 4) - Rattus norvegicus (Rat)	MYO1D	General vesicle transport	Actin binding motor protein	Nicotinic acetylcholine receptor signaling pathway->Myosin;;	MYOSIN I (PTHR13140:SF31)	4642	Q63357	0.63852	-0.237363	-0.412624	0.997234	0.126613	0.929339
Myosin-5A (Myosin Va) (Dilute myosin heavy chain. non-muscle) - Rattus norvegicus (Rat)	MYO5A	General vesicle transport	Actin binding motor protein	Nicotinic acetylcholine receptor signaling pathway->Myosin;;	MYOSIN V (PTHR13140:SF32)	4644	Q9QYF3	0.38919	-1.2926	-0.593775	0.262914	-0.173858	0.144073
Myosin-5B (Myosin Vb) (Myosin heavy chain myr 6) - Rattus norvegicus (Rat)	MYO5B	Biological process unclassified	Actin binding motor protein	Nicotinic acetylcholine receptor signaling pathway->Myosin;;	MYOSIN V (PTHR13140:SF8)	4645	P70569	-1.16956	1.28264	-0.956606	2.68403	0.328435	0.683976
Myosin-6 (Myosin VI) - Homo sapiens (Human)	MYO6	Hearing;Cell structure	Actin binding motor protein	Nicotinic acetylcholine receptor signaling pathway->Myosin;;	MYOSIN VI (PTHR13140:SF26)	4646	Q9UM54	0.183724	-0.964985	-1.4718	0.628712	-0.0745436	0.312582
Myosin-9B (Myosin IXb) (Unconventional myosin-9b) - Rattus norvegicus (Rat)	MYO9B	Intracellular signaling cascade;Cell structure	Actin binding motor protein;Other G-protein modulator	Nicotinic acetylcholine receptor signaling pathway->Myosin;;	MYOSIN-IX (PTHR13140:SF30)	4650	Q63358	-1.00976	-0.170719	-0.75516	0.178931	-0.23974	0.0507367
Protein phosphatase 1 regulatory subunit 12A (Myosin phosphatase-targeting subunit 1) (Myosin phosp	MYPT1	Protein phosphorylation	Phosphatase modulator	NULL	PROTEIN PHOSPHATASE 1 REGULATORY SUBUNIT 12A (MYOSIN PHOSPHATASE TARGETING SUBUNIT 1) (PTHR18958:SF163)	4659	Q10728	0.819543	-1.5546	-3.8767	-0.2006	0.108918	0.208361
Asparaginyl-tRNA synthetase. cytoplasmic (EC 6.1.1.22) (Asparagine--tRNA ligase) (AsnRS) - Homo sap	SYNC	Amino acid activation	Other RNA-binding protein;Aminoacyl-tRNA synthetase	NULL	ASPARTYL-TRNA SYNTHETASE (PTHR22594:SF6)	4677	O43776	0.240564	-0.268454	-0.0412666	0.0628268	-0.711834	0.0576798
Nibrin (Nijmegen breakage syndrome protein 1 homolog) - Rattus norvegicus (Rat)	NBN	DNA repair;DNA recombination	Damaged DNA-binding protein	NULL	NIBRIN (NIJMEGEN BREAKAGE SYNDROME PROTEIN 1) (PTHR12162:SF3)	4683	Q9JIL9	0.290139	-1.79098	-1.65237	0.841727	0.254144	-0.236093
Neural cell adhesion molecule 1. 140 kDa isoform precursor (N-CAM 140) (NCAM-140) (CD56 antigen) -	NCA11	Cell adhesion-mediated signaling;Cell adhesion;Other neuronal activity;Neurogenesis	CAM family adhesion molecule	NULL	NEURAL CELL ADHESION MOLECULE 1 (N-CAM 1) (PTHR10489:SF34)	4684	P13591	-0.252174	-0.289734	-1.16411	-0.341745	-0.174831	0.140401
Neural cell adhesion molecule 2 precursor (N-CAM 2) - Homo sapiens (Human)	NCAM2	Cell adhesion-mediated signaling;Cell adhesion;Other neuronal activity;Neurogenesis	CAM family adhesion molecule	NULL	NEURAL CELL ADHESION MOLECULE 2 (N-CAM 2) (PTHR10489:SF35)	4685	O15394	1.49167	0.889363	1.14881	0.319465	-0.496321	0.170121
Nucleolin (Protein C23) - Rattus norvegicus (Rat)	NUCL	rRNA metabolism	Other RNA-binding protein	NULL	NUCLEOLIN (PTHR10432:SF62)	4691	P13383	0.113942	-0.829541	-0.925129	0.313204	-0.181907	-0.217336
NADH dehydrogenase [ubiquinone] 1 alpha subcomplex subunit 2 (EC 1.6.5.3) (EC 1.6.99.3) (NADH-ubiqu	NDUA2	Biological process unclassified	Molecular function unclassified	NULL	SUBFAMILY NOT NAMED (PTHR12878:SF2)	4695	O43678	0.0617328	0.0945763	-0.14431	-0.320834	0.658153	-0.744338
NADH dehydrogenase [ubiquinone] 1 alpha subcomplex subunit 3 (EC 1.6.5.3) (EC 1.6.99.3) (NADH-ubiqu	NDUA3	Biological process unclassified	Molecular function unclassified	Interleukin signaling pathway->Receptor subunit beta;;	FAMILY NOT NAMED (PTHR15221)	4696	O95167	0.0168667	-0.392531	-0.671303	-0.294641	0.0779271	0.126818
NADH dehydrogenase [ubiquinone] 1 alpha subcomplex subunit 4 (EC 1.6.5.3) (EC 1.6.99.3) (NADH-ubiqu	NDUA4	Other carbon metabolism	Oxidoreductase	NULL	NADH-UBIQUINONE OXIDOREDUCTASE MLRQ SUBUNIT (PTHR14256)	4697	O00483	0.0649314	-0.10022	-0.533604	-0.216504	-0.0164085	-0.448463
ATP-citrate synthase (EC 2.3.3.8) (ATP-citrate (pro-S-)-lyase) (Citrate cleavage enzyme) - Rattus n	ACLY	Tricarboxylic acid pathway;Lipid, fatty acid and steroid metabolism;Coenzyme metabolism	Transferase;Other lyase;Ligase	NULL	ATP-CITRATE SYNTHASE (PTHR23118)	47	P16638	0.405213	-0.534884	0.317862	-0.201684	0.34929	0.145799
NADH dehydrogenase [ubiquinone] 1 alpha subcomplex subunit 6 (EC 1.6.5.3) (EC 1.6.99.3) (NADH-ubiqu	NDUA6	Biological process unclassified	Molecular function unclassified	NULL	SUBFAMILY NOT NAMED (PTHR12964:SF5)	4700	P56556	-0.0793765	-0.0188691	0.657133	-0.011399	-0.131839	-0.51089
NADH dehydrogenase [ubiquinone] 1 alpha subcomplex subunit 7 (EC 1.6.5.3) (EC 1.6.99.3) (NADH-ubiqu	NDUA7	Oogenesis	Other receptor	Alzheimer disease-presenilin pathway->LRP C-terminal fragment;;Alzheimer disease-presenilin pathway->Low-density lipoprotein receptor-related protein;;Alzheimer disease-presenilin pathway->LRP transmembrane fragment;;Alzheimer disease-presenilin pathway->LRP N-terminal fragment;;Alzheimer disease-presenilin pathway->LRP intracellular fragment;;Interleukin signaling pathway->Receptor subunit beta;…	SUBFAMILY NOT NAMED (PTHR12485:SF1)	4701	O95182	0.0550824	-0.196624	-0.771014	-0.147983	0.387017	-0.660303
NADH dehydrogenase [ubiquinone] 1 alpha subcomplex subunit 8 (EC 1.6.5.3) (EC 1.6.99.3) (NADH-ubiqu	NDUA8	Biological process unclassified	Molecular function unclassified	NULL	SUBFAMILY NOT NAMED (PTHR13344:SF6)	4702	P51970	0.208424	0.0371594	-0.0462807	-0.00582154	0.0998683	-0.176412
NADH dehydrogenase [ubiquinone] 1 alpha subcomplex subunit 9. mitochondrial precursor (EC 1.6.5.3)	NDUA9	Oxidative phosphorylation	Dehydrogenase;Reductase	NULL	NADH-UBIQUINONE OXIDOREDUCTASE 39 KDA SUBUNIT (PTHR12126:SF1)	4704	Q16795	-0.0272567	0.041639	0.473961	0.0458837	-0.13968	-0.281146
NADH dehydrogenase [ubiquinone] 1 alpha subcomplex subunit 10. mitochondrial precursor (EC 1.6.5.3)	NDUAA	Oxidative phosphorylation	Oxidoreductase	NULL	NADH-UBIQUINONE OXIDOREDUCTASE 42 KDA SUBUNIT (PTHR10513:SF2)	4705	O95299	0.086005	-0.289605	-0.730371	0.0079571	-0.844779	-0.516579
Acyl carrier protein. mitochondrial precursor (ACP) (NADH-ubiquinone oxidoreductase 9.6 kDa subunit	ACPM	Fatty acid biosynthesis	Transfer/carrier protein	NULL	ACYL CARRIER PROTEIN (PTHR20863:SF3)	4706	O14561	-0.0459804	-0.107405	-0.14214	-0.0952057	0.575391	-0.710927
NADH dehydrogenase [ubiquinone] 1 beta subcomplex subunit 6 (EC 1.6.5.3) (EC 1.6.99.3) (NADH-ubiqui	NDUB6	Biological process unclassified	Molecular function unclassified	NULL	FAMILY NOT NAMED (PTHR15083)	4712	O95139	0.0328921	0.214705	-1.33861	-0.24754	1.19689	-0.5453
NADH dehydrogenase [ubiquinone] 1 beta subcomplex subunit 8. mitochondrial precursor (EC 1.6.5.3) (	NDUB8	Oxidative phosphorylation	Oxidoreductase	NULL	NADH-UBIQUINONE OXIDOREDUCTASE ASHI SUBUNIT (PTHR12840:SF2)	4714	O95169	-0.105599	1.19335	0.729909	0.257992	0.131118	-0.113197
NADH dehydrogenase [ubiquinone] 1 beta subcomplex subunit 9 (EC 1.6.5.3) (EC 1.6.99.3) (NADH-ubiqui	NDUB9	Biological process unclassified	Molecular function unclassified	NULL	SUBFAMILY NOT NAMED (PTHR12868:SF5)	4715	Q9Y6M9	0.411161	-0.324397	0.741053	-0.169934	-0.798924	-0.692466
NADH dehydrogenase [ubiquinone] 1 beta subcomplex subunit 10 (EC 1.6.5.3) (EC 1.6.99.3) (NADH-ubiqu	NDUBA	Biological process unclassified	Molecular function unclassified	NULL	SUBFAMILY NOT NAMED (PTHR13094:SF1)	4716	O96000	-0.218825	0.0765673	-0.506802	-0.161467	-0.117405	-0.298459
NADH dehydrogenase [ubiquinone] 1 subunit C2 (EC 1.6.5.3) (EC 1.6.99.3) (NADH-ubiquinone oxidoreduc	NDUC2	Oxidative phosphorylation	Oxidoreductase	NULL	NADH-UBIQUINONE OXIDOREDUCTASE SUBUNIT B14.5B (PTHR13099:SF1)	4718	O95298	-0.234535	0.227376	-0.770792	-0.172992	0.518021	-0.576976
NADH-ubiquinone oxidoreductase 75 kDa subunit. mitochondrial precursor (EC 1.6.5.3) (EC 1.6.99.3) (	NDUS1	Electron transport	Reductase	NULL	NADH-UBIQUINONE OXIDOREDUCTASE (PTHR11615:SF10)	4719	P28331	0.136505	-0.426991	0.447245	0.220344	0.213364	-0.0801079
NADH dehydrogenase [ubiquinone] iron-sulfur protein 2. mitochondrial precursor (EC 1.6.5.3) (EC 1.6	NDUS2	Oxidative phosphorylation	Dehydrogenase;Reductase	NULL	NADH-UBIQUINONE OXIDOREDUCTASE FE-S PROTEIN 2 (NDUFS2) (PTHR11993:SF7)	4720	O75306	-0.0638191	0.477175	0.367954	0.257306	0.0757541	-0.018018
NADH dehydrogenase [ubiquinone] iron-sulfur protein 3. mitochondrial precursor (EC 1.6.5.3) (EC 1.6	NDUS3	Oxidative phosphorylation	Dehydrogenase;Reductase	NULL	NADH-UBIQUINONE OXIDOREDUCTASE MITOCHONDRIAL PRECURSOR (PTHR10884:SF5)	4722	O75489	0.103058	0.101846	0.485113	0.384478	0.236878	-0.156166
NADH dehydrogenase [ubiquinone] flavoprotein 1. mitochondrial precursor (EC 1.6.5.3) (EC 1.6.99.3)	NDUV1	Oxidative phosphorylation	Dehydrogenase;Reductase	NULL	NADH-UBIQUINONE OXIDOREDUCTASE FLAVOPROTEIN 1 (NDUFV1) (PTHR11780)	4723	P49821	0.0579799	0.461407	0.0856985	0.0474938	0.233848	-0.270223
NADH dehydrogenase [ubiquinone] iron-sulfur protein 4. mitochondrial precursor (EC 1.6.5.3) (EC 1.6	NDUS4	Biological process unclassified	Molecular function unclassified	NULL	SUBFAMILY NOT NAMED (PTHR12219:SF5)	4724	Q5XIF3	0.205558	0.108114	0.632917	0.0979672	0.255527	-0.178826
NADH dehydrogenase [ubiquinone] iron-sulfur protein 5 (EC 1.6.5.3) (EC 1.6.99.3) (NADH-ubiquinone o	NDUS5	Biological process unclassified	Molecular function unclassified	NULL	FAMILY NOT NAMED (PTHR15224)	4725	O43920	0.947066	0.0210159	-0.943083	-0.182575	0.218904	-0.420259
NADH dehydrogenase [ubiquinone] iron-sulfur protein 6. mitochondrial precursor (EC 1.6.5.3) (EC 1.6	NDUS6	Oxidative phosphorylation	Oxidoreductase	NULL	NADH-UBIQUINONE OXIDOREDUCTASE 13 KD-A SUBUNIT (PTHR13156:SF4)	4726	P52504	0.0349705	1.05584	-0.23172	0.186214	-0.105863	-0.451269
NADH dehydrogenase [ubiquinone] iron-sulfur protein 8. mitochondrial precursor (EC 1.6.5.3) (EC 1.6	NDUS8	Oxidative phosphorylation	Dehydrogenase;Reductase	NULL	NADH-UBIQUINONE OXIDOREDUCTASE 1, CHAIN 1 (PTHR10849)	4728	O00217	-0.0433507	-0.134547	-0.201942	0.101105	-0.0198529	-0.29771
Arginine-glutamic acid dipeptide repeats protein (Atrophin-1-related protein) - Rattus norvegicus (	RERE	Cell motility	Miscellaneous function	NULL	ATROPHIN-1 (PTHR13859:SF1)	473	Q62901	0.0704668	-0.780677	-0.422293	-0.491041	0.242166	-0.132975
NADH dehydrogenase [ubiquinone] flavoprotein 3. mitochondrial precursor (EC 1.6.5.3) (EC 1.6.99.3)	NDUV3	Biological process unclassified	Molecular function unclassified	NULL	SUBFAMILY NOT NAMED (PTHR17117:SF4)	4731	Q6PCU8	0.122342	-0.0581319	-0.785765	-0.20837	-0.1684	-1.20826
E3 ubiquitin-protein ligase NEDD4 (EC 6.3.2.-) - Homo sapiens (Human)	NEDD4	Proteolysis	Ubiquitin-protein ligase	Ubiquitin proteasome pathway->Ubiquitin protein ligase E3;;	E3 UBIQUITIN-PROTEIN LIGASE NEDD-4 (PTHR11254:SF55)	4734	P46934	0.460117	-0.874069	-1.30811	0.317319	-0.21138	-0.325781
Septin-2 (Protein NEDD5) - Homo sapiens (Human)	SEPT2	Cytokinesis	Other cytoskeletal proteins;Small GTPase	Parkinson disease->Cell division cycle-related protein 1;;	SEPTIN (PTHR18884)	4735	Q15019	0.393379	-1.4751	-1.38277	-0.200532	-0.906758	0.0636567
Neurofilament triplet M protein (160 kDa neurofilament protein) (Neurofilament medium polypeptide)	NFM	Biological process unclassified	Molecular function unclassified	NULL	No Panther Hit	4741	P12839	0.043866	4.8729	1.65962	0.172455	0.533316	0.65938
Neurofilament triplet H protein (200 kDa neurofilament protein) (Neurofilament heavy polypeptide) (	NFH	Biological process unclassified	Molecular function unclassified	NULL	SUBFAMILY NOT NAMED (PTHR23214:SF5)	4744	P16884	-0.391074	2.83725	2.51083	0.133723	0.237818	0.434513
Neurofilament triplet L protein (68 kDa neurofilament protein) (Neurofilament light polypeptide) (N	NFL	Cell structure	Intermediate filament;Structural protein	NULL	NEUROFILAMENT TRIPLET L PROTEIN (PTHR23239:SF22)	4747	P19527	-0.182376	3.53287	2.66858	0.191915	0.416056	0.78139
Neogenin precursor (Fragment) - Rattus norvegicus (Rat)	NEO1	Ligand-mediated signaling;Cell adhesion;Induction of apoptosis;Neurogenesis;Cell cycle control;Cell proliferation and differentiation;Tumor suppressor;Cell motility	Other receptor;CAM family adhesion molecule	Axon guidance mediated by Slit/Robo->Deleted in colorectal carcinoma;;Axon guidance mediated by netrin->Deleted in colorectal carcinoma;;;	NEOGENIN (PTHR10489:SF22)	4756	P97603	0.223458	-0.460053	1.62187	0.144906	0.0397622	0.236221
Sodium/potassium-transporting ATPase alpha-2 chain precursor (EC 3.6.3.9) (Sodium pump 2) (Na+/K+ A	AT1A2	Cation transport;Calcium ion homeostasis	Ion channel;Cation transporter;Other hydrolase	NULL	NA+/K+ ATPASE ALPHA SUBUNIT (PTHR11939:SF67)	477	P06686	-0.11572	-0.49925	1.0501	-0.0624578	-0.114296	0.326065
Sodium/potassium-transporting ATPase alpha-3 chain (EC 3.6.3.9) (Sodium pump 3) (Na+/K+ ATPase 3) (	AT1A3	Cation transport;Calcium ion homeostasis	Ion channel;Cation transporter;Other hydrolase	NULL	NA+/K+ ATPASE ALPHA SUBUNIT (PTHR11939:SF67)	478	P06687	-1.45673	0.769334	0.844141	-0.0665012	0.0638677	0.346041
Sodium/potassium-transporting ATPase subunit beta-1 (Sodium/potassium-dependent ATPase beta-1 subun	AT1B1	Cation transport	Cation transporter	NULL	SODIUM/POTASSIUM-DEPENDENT ATPASE BETA-1 SUBUNIT (PTHR11523:SF10)	481	P07340	-0.335875	2.27015	1.35234	0.942249	0.202213	0.262691
Sodium/potassium-transporting ATPase subunit beta-3 (Sodium/potassium-dependent ATPase beta-3 subun	AT1B3	Cation transport	Cation transporter	NULL	SODIUM/POTASSIUM-DEPENDENT ATPASE BETA-3 SUBUNIT (PTHR11523:SF14)	483	P54709	-0.0921359	-0.737423	-1.03216	-1.0245	-0.994258	-0.987507
Nucleoside diphosphate kinase A (EC 2.7.4.6) (NDK A) (NDP kinase A) (Tumor metastatic process-assoc	NDKA	Pyrimidine metabolism	Nucleotide kinase	De novo purine biosynthesis->dGDP kinase;;De novo purine biosynthesis->GDP kinase;;De novo purine biosynthesis->dADP kinase;;;;	NUCLEOSIDE DIPHOSPHATE KINASE (PTHR11349)	4830	P15531	0.318035	-0.603029	-0.729837	-0.295316	-0.456572	0.0349586
Non-POU domain-containing octamer-binding protein (NonO protein) - Rattus norvegicus (Rat)	NONO	mRNA splicing	mRNA splicing factor	NULL	NONO PROTEIN (NON-POU DOMAIN CONTAINING, OCTAMER-BINDING) (PTHR23189:SF15)	4841	Q5FVM4	-0.0703482	-1.05382	-1.12112	-0.37045	0.245992	0.461537
Nitric-oxide synthase. brain (EC 1.14.13.39) (NOS type I) (Neuronal NOS) (N-NOS) (nNOS) (Constituti	NOS1	Electron transport;Nitric oxide biosynthesis;NO mediated signal transduction;Other metabolism	Synthase;Oxidoreductase;Calmodulin related protein	Angiogenesis->endothelial nitric oxide synthase;;Endothelin signaling pathway->endothelial cell nitric oxide synthase;;Interleukin signaling pathway->endothelial nitric oxide synthase;;PI3 kinase pathway->NOS;;VEGF signaling pathway->endothelial nitric oxide synthase;;;;;;	NITRIC OXIDE SYNTHASE (PTHR19384:SF5)	4842	P29476	0.0180794	-0.635788	-0.742633	0.31182	-0.258103	0.500104
Nitric-oxide synthase. endothelial (EC 1.14.13.39) (EC-NOS) (NOS type III) (NOSIII) (Endothelial NO	NOS3	Electron transport;Nitric oxide biosynthesis;NO mediated signal transduction;Other metabolism	Synthase;Oxidoreductase;Calmodulin related protein	Angiogenesis->endothelial nitric oxide synthase;;Endothelin signaling pathway->endothelial cell nitric oxide synthase;;Interleukin signaling pathway->endothelial nitric oxide synthase;;PI3 kinase pathway->NOS;;VEGF signaling pathway->endothelial nitric oxide synthase;;;;;;	NITRIC OXIDE SYNTHASE (PTHR19384:SF5)	4846	Q62600	-0.320853	-0.701557	1.71478	0.490566	-0.279307	0.0730468
Neurogenic locus notch homolog protein 2 precursor (Notch 2) [Contains: Notch 2 extracellular trunc	NOTC2	Cell adhesion-mediated signaling;Immunity and defense;Neurogenesis;Cell proliferation and differentiation;Cell motility	Membrane-bound signaling molecule;Defense/immunity protein	Alzheimer disease-presenilin pathway->Notch C-terminal fragment;;Alzheimer disease-presenilin pathway->Notch intracellular domain;;Alzheimer disease-presenilin pathway->Notch transmembrane fragment;;Alzheimer disease-presenilin pathway->Notch fragment;;Alzheimer disease-presenilin pathway->Notch N-terminal fragment;;Alzheimer disease-presenilin pathway->Notch;;Alzheimer disease-presenilin pathway…	NEUROGENIC LOCUS NOTCH (NOTCH) (PTHR11201:SF185)	4853	Q9QW30	-0.367085	0.221003	0.416571	0.637312	-0.0390401	-0.415825
Neurogenic locus notch homolog protein 3 precursor (Notch 3) [Contains: Notch 3 extracellular trunc	NOTC3	Cell adhesion-mediated signaling;Immunity and defense;Neurogenesis;Cell proliferation and differentiation;Cell motility	Membrane-bound signaling molecule;Defense/immunity protein	Alzheimer disease-presenilin pathway->Notch C-terminal fragment;;Alzheimer disease-presenilin pathway->Notch intracellular domain;;Alzheimer disease-presenilin pathway->Notch transmembrane fragment;;Alzheimer disease-presenilin pathway->Notch fragment;;Alzheimer disease-presenilin pathway->Notch N-terminal fragment;;Alzheimer disease-presenilin pathway->Notch;;Alzheimer disease-presenilin pathway…	NEUROGENIC LOCUS NOTCH (NOTCH) (PTHR11201:SF185)	4854	Q9R172	-0.231849	-1.08907	-1.16807	0.139187	0.0878369	-0.0431275
Nephrin precursor (Renal glomerulus-specific cell adhesion receptor) - Rattus norvegicus (Rat)	NPHN	Cell adhesion	CAM family adhesion molecule	NULL	NEPHRIN (PTHR11640:SF8)	4868	Q9R044	-0.590934	0.958189	2.12931	0.166901	0.0389909	0.543306
Sarcoplasmic/endoplasmic reticulum calcium ATPase 2 (EC 3.6.3.8) (Calcium pump 2) (SERCA2) (SR Ca(2	AT2A2	Cation transport;Calcium ion homeostasis	Ion channel;Cation transporter;Other hydrolase	NULL	SARCOPLASMIC/ENDOPLASMIC RETICULUM CALCIUM ATPASE 2 (CALCIUM PUMP 2) (SERCA2) (PTHR11939:SF98)	488	P11507	-0.0978801	-0.806781	-0.458636	-0.510275	-0.0315229	-0.254917
Neuronal pentraxin-1 precursor (NP1) (Neuronal pentraxin I) (NP-I) (47 kDa taipoxin-binding protein	NPTX1	Other immune and defense;Stress response;Cytokine/chemokine mediated immunity	Antibacterial response protein;Other defense and immunity protein	NULL	NEURONAL PENTRAXIN (PTHR19277:SF1)	4884	P47971	0.0573699	-0.100171	-2.7754	-1.84431	0.0604576	-0.251753
Sarcoplasmic/endoplasmic reticulum calcium ATPase 3 (EC 3.6.3.8) (Calcium pump 3) (SERCA3) (SR Ca(2	AT2A3	Cation transport;Calcium ion homeostasis	Ion channel;Cation transporter;Other hydrolase	NULL	SARCOPLASMIC/ENDOPLASMIC RETICULUM CALCIUM ATPASE 3 (CALCIUM PUMP 3) (SERCA3) (PTHR11939:SF95)	489	P18596	0.244068	0.286022	0.687479	0.269527	0.423442	0.808642
Neuronal cell adhesion molecule precursor (Nr-CAM) (NgCAM-related cell adhesion molecule) (Ng-CAM-r	NRCAM	Cell adhesion-mediated signaling;Cell adhesion;Neurogenesis	CAM family adhesion molecule	NULL	NEURAL CELL ADHESION MOLECULE (NR-CAM) (PTHR10489:SF42)	4897	P97686	-0.089165	-1.17371	-0.776809	-0.112162	0.0785621	0.0587044
Nardilysin precursor (EC 3.4.24.61) (N-arginine dibasic convertase) (NRD convertase) (NRD-C) - Ratt	NRDC	Proteolysis	Other hydrolase;Metalloprotease	NULL	N-ARGININE DIBASIC CONVERTASE (PTHR11851:SF17)	4898	P47245	0.20018	-0.802977	-0.0998803	0.0430752	0.194892	0.0563999
Plasma membrane calcium-transporting ATPase 1 (EC 3.6.3.8) (PMCA1) (Plasma membrane calcium pump is	AT2B1	Cation transport;Calcium ion homeostasis	Ion channel;Cation transporter;Other hydrolase	NULL	PLASMA MEMBRANE CALCIUM-TRANSPORTING ATPASE 1 (PMCA1) (PLASMA MEMBRANE CALCIUM PUMP ISOFORM 1) (PTHR11939:SF79)	490	P11505	-0.270593	3.85535	2.64344	1.46686	0.0646255	0.0544657
Nuclease sensitive element-binding protein 1 (Y-box-binding protein 1) (Y-box transcription factor)	YBOX1	mRNA transcription regulation	Other transcription factor;Nucleic acid binding	NULL	Y BOX BINDING PROTEIN (PTHR11544:SF8)	4904	P62961	0.519821	-1.23628	-1.14898	-0.199746	-1.02881	-2.18878
Vesicle-fusing ATPase (EC 3.6.4.6) (Vesicular-fusion protein NSF) (N-ethylmaleimide sensitive fusio	NSF	Exocytosis;Transport;Neurotransmitter release	Other hydrolase	Ionotropic glutamate receptor pathway->N-Ethylmaleimide-sensitive fusion protein;;	VESICULAR-FUSION PROTEIN NSF (PTHR23078:SF4)	4905	P46459	0.0789812	-1.41363	-0.761325	0.479433	-0.0746531	0.203836
5'-nucleotidase precursor (EC 3.1.3.5) (Ecto-5'-nucleotidase) (5'-NT) (CD73 antigen) - Rattus norve	5NTD	Other nucleoside, nucleotide and nucleic acid metabolism	Nucleotide phosphatase	Purine metabolism->5'-Nucleotidase;;	5-NUCLEOTIDASE-RELATED (PTHR11575:SF7)	4907	P21588	0.179697	-2.12265	-0.831372	0.351419	-0.278449	-0.10877
Neurotrophin-5 precursor (NT-5) (Neutrophic factor 5) (Neurotrophin-4) (NT-4) (Neutrophic factor 4)	NT5	Receptor protein tyrosine kinase signaling pathway;Ligand-mediated signaling;Neurogenesis	Neurotrophic factor	NULL	NEUROTROPHIN-4, 5, 6 (PTHR11589:SF5)	4909	P34130	0.59334	1.33864	-0.498714	0.964215	0.242889	0.827354
Plasma membrane calcium-transporting ATPase 3 (EC 3.6.3.8) (PMCA3) (Plasma membrane calcium pump is	AT2B3	Cation transport;Calcium ion homeostasis	Ion channel;Cation transporter;Other hydrolase	NULL	PLASMA MEMBRANE CALCIUM-TRANSPORTING ATPASE 3 (PMCA3) (PLASMA MEMBRANE CALCIUM PUMP ISOFORM 3) (PLASMA MEMBRANE CALCIUM ATPASE ISOFORM 3) (PTHR11939:SF80)	492	Q64568	0.584901	4.06949	3.0175	2.11259	0.270466	0.0858566
Discoidin domain-containing receptor 2 precursor (EC 2.7.10.1) (Discoidin domain receptor 2) (Recep	DDR2	Protein phosphorylation;Receptor protein tyrosine kinase signaling pathway;Cell adhesion-mediated signaling	Tyrosine protein kinase receptor;Protein kinase	NULL	DISCOIDIN DOMAIN RECEPTOR (PTHR23256:SF153)	4921	Q16832	-1.15439	-0.227841	-0.00677276	1.42663	0.194743	0.280612
Nucleobindin-1 precursor (CALNUC) (Bone 63 kDa calcium-binding protein) - Rattus norvegicus (Rat)	NUCB1	Calcium ion homeostasis	Nucleic acid binding;Calmodulin related protein;Annexin	NULL	NUCLEOBINDIN 1 (PTHR19237:SF4)	4924	Q63083	-1.75558	0.620694	-1.68482	0.147496	-0.0035231	0.0063382
Nuclear mitotic apparatus protein 1 (NuMA protein) (SP-H antigen) - Homo sapiens (Human)	NUMA1	Biological process unclassified	Molecular function unclassified	NULL	NUCLEAR MITOTIC APPARATUS PROTEIN 1 (PTHR18902)	4926	Q14980	-0.428798	-0.0121682	0.216841	0.184725	-0.0796792	-0.28614
Nuclear pore complex protein Nup88 (Nucleoporin Nup88) (88 kDa nuclear pore complex protein) (Nucle	NUP88	Biological process unclassified	Molecular function unclassified	NULL	SUBFAMILY NOT NAMED (PTHR13257:SF5)	4927	O08658	0.368863	-0.333706	-0.0597887	-0.784729	0.211989	-0.0192103
Plasma membrane calcium-transporting ATPase 4 (EC 3.6.3.8) (PMCA4) (Plasma membrane calcium pump is	AT2B4	Cation transport;Calcium ion homeostasis	Ion channel;Cation transporter;Other transporter;Other hydrolase	NULL	PLASMA MEMBRANE CALCIUM-TRANSPORTING ATPASE 4 (PMCA4) (PLASMA MEMBRANE CALCIUM PUMP ISOFORM 4) (PTHR11939:SF78)	493	Q64542	0.623357	0.500104	-0.145463	0.0378435	0.236229	-0.164559
Potassium-transporting ATPase alpha chain 1 (EC 3.6.3.10) (Proton pump) (Gastric H+/K+ ATPase subun	ATP4A	Cation transport;Calcium ion homeostasis	Ion channel;Cation transporter;Other hydrolase	NULL	NA+/K+ ATPASE ALPHA SUBUNIT (PTHR11939:SF67)	495	P09626	-1.82651	0.99073	-0.552739	-1.23575	0.142604	0.00392987
2-oxoglutarate dehydrogenase E1 component. mitochondrial precursor (EC 1.2.4.2) (Alpha-ketoglutarat	ODO1	Tricarboxylic acid pathway	Dehydrogenase	NULL	2-OXOGLUTARATE DEHYDROGENASE (PTHR23152)	4967	Q02218	-0.935221	-0.0183508	-0.955245	0.171772	-0.160568	0.0723598
Oligodendrocyte-myelin glycoprotein precursor - Homo sapiens (Human)	OMGP	G-protein mediated signaling;Other receptor mediated signaling pathway;Cell communication;Cell adhesion;Other neuronal activity	Receptor;Extracellular matrix	NULL	OLIGODENDROCYTE-MYELIN GLYCOPROTEIN, OMGP (PTHR23154:SF8)	4974	P23515	-0.989789	2.46718	1.3247	0.418226	0.203351	0.333751
Dynamin-like 120 kDa protein. mitochondrial precursor (Optic atrophy protein 1 homolog) [Contains:	OPA1	Endocytosis;Transport;Cell structure	Microtubule family cytoskeletal protein;Small GTPase;Other hydrolase	NULL	OPTIC ATROPHY 1-LIKE PROTEIN, OPA1 (PTHR11566:SF8)	4976	Q2TA68	0.198444	-1.25374	-0.127436	0.0449422	0.0355927	-0.233002
Opioid-binding protein/cell adhesion molecule precursor (OBCAM) (Opioid-binding cell adhesion molec	OPCM	Cell adhesion;Neurogenesis	CAM family adhesion molecule	NULL	OPIOID BINDING PROTEIN/CELL ADHESION MOLECULE (PTHR19831:SF14)	4978	P32736	-0.797192	-1.55725	-1.52805	-1.24876	-0.150121	-0.147982
ATP synthase subunit alpha. mitochondrial precursor (EC 3.6.3.14) - Homo sapiens (Human)	ATPA	Other nucleoside, nucleotide and nucleic acid metabolism;Cation transport	Other ligand-gated ion channel;Anion channel;Hydrogen transporter;ATP synthase;Hydrolase	NULL	ATP SYNTHASE (PTHR15184)	498	P25705	-0.18811	-0.453616	-0.487877	0.197595	0.228459	-0.383342
Delta-type opioid receptor (DOR-1) (Opioid receptor A) - Rattus norvegicus (Rat)	OPRD	G-protein mediated signaling;Synaptic transmission;Pain sensation	G-protein coupled receptor	Heterotrimeric G-protein signaling pathway-Gi alpha and Gs alpha mediated pathway->Gi protein coupled receptor;;Heterotrimeric G-protein signaling pathway-Gq alpha and Go alpha mediated pathway->Go-protein coupled receptor;;Enkephalin release->GPCR (i);;;;	DELTA-TYPE OPIOID RECEPTOR (DOR-1) (PTHR19264:SF242)	4985	P33533	0.0524747	-0.320791	0.150543	0.425254	0.0886992	0.199257
Aconitate hydratase. mitochondrial precursor (EC 4.2.1.3) (Citrate hydro-lyase) (Aconitase) - Homo	ACON	Tricarboxylic acid pathway	Dehydratase;Hydratase	NULL	ACONITASE, MITOCHONDRIAL (PTHR11670:SF5)	50	Q99798	-0.367986	1.11416	0.721268	0.986048	-0.0312808	-0.0671534
Organic cation transporter-like protein 2 (Solute carrier family 22 member 18) - Rattus norvegicus	ORCT2	Small molecule transport;Other transport	Other transporter	NULL	SOLUTE CARRIER FAMILY 22 MEMBER 1-RELATED (PTHR10074:SF19)	5002	Q6AY78	-0.634103	1.36973	2.14641	0.293887	0.505502	1.56642
Claudin-11 - Rattus norvegicus (Rat)	CLD11	Cell structure	Tight junction	NULL	CLAUDIN-11 (PTHR12002:SF6)	5010	Q99P82	-0.388682	1.06815	1.14583	0.27329	0.0925236	1.24787
Succinyl-CoA:3-ketoacid-coenzyme A transferase 1. mitochondrial precursor (EC 2.8.3.5) (Somatic-typ	SCOT	Carbohydrate metabolism;Fatty acid metabolism;Coenzyme metabolism	Other transferase	NULL	SUCCINYL-COA:3-KETOACID-COENZYME A TRANSFERASE (PTHR13707:SF1)	5019	P55809	0.110221	-0.410838	-0.437992	0.167585	-0.187876	0.126213
Protein disulfide-isomerase precursor (EC 5.3.4.1) (PDI) (Prolyl 4-hydroxylase subunit beta) (Cellu	PDIA1	Protein disulfide-isomerase reaction	Other isomerase	NULL	PROTEIN DISULFIDE ISOMERASE (PTHR18929)	5034	P07237	-0.776556	-0.133239	-1.01879	-0.468322	-0.787899	-0.409026
Proliferation-associated protein 2G4 (Cell cycle protein p38-2G4 homolog) (hG4-1) (ErbB3-binding pr	PA2G4	Protein biosynthesis;Cell proliferation and differentiation	Other transcription factor;Other nucleic acid binding	NULL	PROLIFERATION-ASSOCIATED 2G4 (PA2G4/EBP1) (PTHR10804:SF11)	5036	Q9UQ80	0.088767	-0.40052	-0.673164	-0.306662	-0.20644	-0.492682
Phosphatidylethanolamine-binding protein 1 (PEBP-1) (HCNPpp) (23 kDa morphine-binding protein) (P23	PEBP1	Other signal transduction	Transfer/carrier protein;Kinase inhibitor	EGF receptor signaling pathway->Raf-1 kinase inhibitor protein;;FGF signaling pathway->Raf-1 kinase inhibitor protein;;;	PHOSPHATIDYLETHANOLAMINE-BINDING PROTEIN (PTHR11362)	5037	P31044	-0.0320324	0.151674	0.0793707	0.153955	-0.16146	0.307082
Furin precursor (EC 3.4.21.75) (Paired basic amino acid residue cleaving enzyme) (PACE) (Dibasic-pr	FURIN	Proteolysis;Extracellular matrix protein-mediated signaling	Serine protease	Alzheimer disease-amyloid secretase pathway->Furin;;Alzheimer disease-presenilin pathway->Furin;;Endothelin signaling pathway->Furin;;;;	PROPROTEIN CONVERTASE SUBTILISIN/KEXIN TYPE 4, FURIN (PTHR10795:SF16)	5045	P23377	-0.380875	-0.148991	0.210683	0.181669	-0.289774	1.12194
Platelet-activating factor acetylhydrolase IB alpha subunit (PAF acetylhydrolase 45 kDa subunit) (P	LIS1	Biological process unclassified	Molecular function unclassified	NULL	14-3-3 (PTHR18860)	5048	P63004	0.150697	0.025192	0.109335	0.210969	-0.154504	-0.0507453
Misshapen-like kinase 1 (EC 2.7.11.1) (Mitogen-activated protein kinase kinase kinase kinase 6) (MA	MINK1	Protein phosphorylation;Phosphate metabolism;Other metabolism	Protein kinase;Transferase	NULL	TRAF2 AND NCK INTERACTING KINASE, TNIK (PTHR22986:SF82)	50488	Q8N4C8	-0.209096	-1.11796	0.95843	-0.449853	0.489468	0.220413
Dual oxidase 2 precursor (EC 1.6.3.1) (EC 1.11.1.-) (NADH/NADPH thyroid oxidase THOX2) (Thyroid oxi	DUOX2	Other pathways of electron transport;Immunity and defense	Oxidase	NULL	DUAL OXIDASE 1, 2 (PTHR11972:SF6)	50506	Q9ES45	-1.0264	1.11591	1.24739	-0.710282	0.0994228	0.105647
NADPH oxidase 3 (EC 1.6.3.-) - Rattus norvegicus (Rat)	NOX3	Biological process unclassified	Oxidase	NULL	NADPH OXIDASE 3 (PTHR11972:SF12)	50508	Q672K1	0.0934235	1.24794	-1.71295	0.846558	0.0658427	0.0148179
Platelet-activating factor acetylhydrolase 2. cytoplasmic (EC 3.1.1.47) (Serine-dependent phospholi	PAFA2	Phospholipid metabolism;Other immune and defense	Synthase and synthetase	NULL	PLATELET-ACTIVATING FACTOR ACETYLHYDROLASE 2, CYTOPLASMIC (PTHR10272)	5051	P83006	1.2098	-0.619919	-1.60582	-0.131151	0.717736	0.0304134
Peroxiredoxin-1 (EC 1.11.1.15) (Thioredoxin peroxidase 2) (Thioredoxin-dependent peroxide reductase	PRDX1	Antioxidation and free radical removal	Peroxidase	NULL	PEROXIREDOXINS, PRX-1, PRX-2, PRX-3 (PTHR10681:SF8)	5052	Q63716	-0.102129	-0.422889	-0.732503	1.08615	-0.783571	-0.350363
Plasminogen activator inhibitor 1 precursor (PAI-1) (Endothelial plasminogen activator inhibitor) (	PAI1	Proteolysis	Serine protease inhibitor	Blood coagulation->plasminogen activator inhibitor type-1;;Plasminogen activating cascade->PAI-1;;p53 pathway->Plasminogen activator inhibitor 1;;;;	PLASMINOGEN ACTIVATOR INHIBITOR-1 (PTHR11461:SF49)	5054	P20961	-1.51862	-2.28667	-1.43625	0.550288	0.540976	0.274802
ATP synthase subunit beta. mitochondrial precursor (EC 3.6.3.14) - Rattus norvegicus (Rat)	ATPB	Purine metabolism;Electron transport	Other ion channel;Hydrogen transporter;ATP synthase;Hydrolase	ATP synthesis->F1 beta;;	ATP SYNTHASE BETA SUBUNIT (PTHR15184:SF8)	506	P10719	-0.213508	0.224439	0.53496	0.56055	0.188725	-0.159558
Contactin-3 precursor (Brain-derived immunoglobulin superfamily protein 1) (BIG-1) - Rattus norvegi	CNTN3	Cell adhesion;Neurogenesis	CAM family adhesion molecule	NULL	CONTACTIN 3 (BRAIN-DERIVED IMMUNOGLOBULIN SUPERFAMILY PROTEIN 1) (BIG-1) (PTHR10489:SF54)	5067	Q62682	-0.594274	1.91115	0.109232	-0.965477	0.449504	-0.400624
Taste receptor type 2 member 123 (T2R123) (Taste receptor type 2 member 23) (T2R23) (Taste receptor	TR123	Biological process unclassified	Molecular function unclassified	NULL	No Panther Hit	50840	Q9JKF0	0.769375	0.258564	0.519184	0.0979647	0.0297219	-0.467535
Neurotrimin precursor (GP65) - Rattus norvegicus (Rat)	NTRI	Cell adhesion;Neurogenesis	CAM family adhesion molecule	NULL	NEUROTRIMIN (PTHR19831:SF15)	50863	Q62718	0.610422	1.22853	-0.557902	0.525496	0.0550659	-0.0533067
ATP synthase gamma chain. mitochondrial precursor (EC 3.6.3.14) - Homo sapiens (Human)	ATPG	Purine metabolism;Cation transport	Hydrogen transporter;Synthase;Other hydrolase	ATP synthesis->F1 gamma;;	ATP SYNTHASE GAMMA SUBUNIT 1 (PTHR11693:SF5)	509	P36542	0.0623576	0.186065	-0.133513	0.120704	0.133349	-0.590531
Pyruvate carboxylase. mitochondrial precursor (EC 6.4.1.1) (Pyruvic carboxylase) (PCB) - Rattus nor	PYC	Gluconeogenesis;Lipid, fatty acid and steroid metabolism;Coenzyme metabolism;Vitamin metabolism	Other ligase	NULL	PYRUVATE CARBOXYLASE (PTHR18866:SF10)	5091	P52873	-2.37367	-0.262849	1.57531	0.284292	0.0548694	0.349822
Poly(rC)-binding protein 2 (Alpha-CP2) (hnRNP-E2) - Homo sapiens (Human)	PCBP2	Protein metabolism and modification	Select regulatory molecule	NULL	POLY(RC) BINDING PROTIEN (PTHR10288:SF48)	5094	Q15366	-0.652998	0.448729	-0.608194	-0.085151	-0.00457557	-0.311225
Dual 3'.5'-cyclic-AMP and -GMP phosphodiesterase 11A (EC 3.1.4.17) (EC 3.1.4.35) (cAMP and cGMP pho	PDE11	Metabolism of cyclic nucleotides;Signal transduction	Phosphodiesterase	NULL	CAMP/CGMP CYCLIC NUCLEOTIDE PHOSPHODIESTERASE 11 (PTHR11347:SF20)	50940	Q8VID6	1.34972	-0.386181	-0.894414	-1.30662	-0.227425	-0.536808
Forkhead box protein P3 (Scurfin) - Homo sapiens (Human)	FOXP3	Carbohydrate metabolism;mRNA transcription regulation;Other receptor mediated signaling pathway;Cell communication;Vision;Embryogenesis;Anterior/posterior patterning;Segment specification;Neurogenesis;Mesoderm development;Cell cycle control;Cell proliferation and differentiation;Cell structure	Other transcription factor;Nucleic acid binding	Insulin/IGF pathway-protein kinase B signaling cascade->Forkhead transcription factor;;Interleukin signaling pathway->Forkhead in Rhabdomyosarcoma-like 1;;PI3 kinase pathway->FOXO;;TGF-beta signaling pathway->Co-activators or corepressors;;;;;	FORKHEAD PROTEIN/ FORKHEAD PROTEIN DOMAIN (PTHR11829)	50943	Q9BZS1	-0.449275	2.01867	1.89545	1.05536	-0.169026	0.439003
SH3 and multiple ankyrin repeat domains protein 1 (Shank1) (GKAP/SAPAP-interacting protein) (SPANK-	SHAN1	Cell surface receptor mediated signal transduction;Cell structure and motility	Molecular function unclassified	Ionotropic glutamate receptor pathway->PSD95;;	SH3 AND MULTIPLE ANKYRIN REPEAT DOMAINS PROTEIN 1,2 (SHANK1,2) (PTHR18958:SF74)	50944	Q9WV48	-0.189774	0.944766	1.14434	0.229213	0.172761	0.0584993
Propionyl-CoA carboxylase alpha chain. mitochondrial precursor (EC 6.4.1.3) (PCCase subunit alpha)	PCCA	Gluconeogenesis;Monosaccharide metabolism;Fatty acid biosynthesis;Coenzyme metabolism	Other ligase	Methylmalonyl pathway->Propionyl-CoA carboxylase;;	ACETYL-COA CARBOXYLASE (PTHR18866:SF9)	5095	P14882	-0.301277	0.198201	0.114243	0.357647	0.0782727	-0.523374
Protocadherin-1 precursor (Protocadherin-42) (PC42) (Cadherin-like protein 1) - Homo sapiens (Human	PCDH1	Cell adhesion-mediated signaling;Cell adhesion;Neurogenesis;Cell proliferation and differentiation	Cadherin	Cadherin signaling pathway->Cadherin;;Wnt signaling pathway->Cadherin;;;	PROTOCADHERIN 1 (PTHR10596:SF86)	5097	Q08174	0.259427	0.376155	0.025642	0.46447	-0.0344788	-0.530304
Protocadherin-8 precursor (Arcadlin) - Homo sapiens (Human)	PCDH8	Cell adhesion-mediated signaling;Cell adhesion;Embryogenesis	Cadherin	Cadherin signaling pathway->Cadherin;;Wnt signaling pathway->Cadherin;;;	PROTOCADHERIN 8 (PTHR10596:SF90)	5100	O95206	0.159752	2.20205	0.611708	0.023966	-0.303407	-0.105076
Mitochondrial fission 1 protein (Fis1 homolog) (rFis1) (Tetratricopeptide repeat protein 11) (TPR r	FIS1	Biological process unclassified	Molecular function unclassified	NULL	SUBFAMILY NOT NAMED (PTHR13247:SF7)	51024	P84817	-0.00635894	0.0305202	-0.328288	0.102633	-0.098826	-0.238682
Vacuolar protein sorting-associated protein 36 (ELL-associated protein of 45 kDa) - Rattus norvegic	VPS36	Biological process unclassified	Molecular function unclassified	NULL	THROMBOSPONDIN TYPE I DOMAIN-CONTAINING 1 (PTHR16311)	51028	P0C0A2	0.7349	-1.82183	-0.247931	-0.400115	-0.144326	-0.137214
SAPK substrate protein 1 - Rattus norvegicus (Rat)	SAKS1	Biological process unclassified	Molecular function unclassified	Oxidative stress response->thioredoxin;;	UBX6(YEAST)-RELATED (PTHR13020:SF4)	51035	Q499N6	-0.764181	0.713892	-0.676501	0.149551	-0.32638	-0.021227
Cytosol aminopeptidase (EC 3.4.11.1) (Leucine aminopeptidase) (LAP) (Leucyl aminopeptidase) (Prolin	AMPL	Proteolysis	Metalloprotease	NULL	LEUCINE AMINOPEPTIDASE (PTHR11963:SF3)	51056	P28838	0.132003	-0.596651	0.503569	0.70134	-0.525579	0.285139
Atlastin (GTP-binding protein 3) (Guanine nucleotide-binding protein 3) (GBP-3) (Brain-specific GTP	SPG3A	Biological process unclassified	Large G-protein	NULL	ATLASTIN (PTHR10751:SF3)	51062	Q8WXF7	0.371927	0.416792	0.108342	0.186468	0.0695391	-0.0531539
Tyrosyl-tRNA synthetase. mitochondrial precursor (EC 6.1.1.1) (Tyrosine--tRNA ligase) (TyrRS) - Rat	SYYM	Amino acid activation	Nucleic acid binding;Aminoacyl-tRNA synthetase;Ligase	NULL	TYROSYL-TRNA SYNTHETASE (PTHR11766)	51067	Q5I0L3	0.179258	-0.878603	-0.880825	0.0468614	-0.34797	0.0786742
NADH dehydrogenase [ubiquinone] 1 alpha subcomplex subunit 13 (EC 1.6.5.3) (EC 1.6.99.3) (NADH-ubiq	NDUAD	Biological process unclassified	Molecular function unclassified	NULL	SUBFAMILY NOT NAMED (PTHR12966:SF4)	51079	Q9P0J0	0.202381	-0.238279	-1.04134	-0.260463	0.205851	-0.532855
Plasmolipin (Plasma membrane proteolipid) - Rattus norvegicus (Rat)	PLLP	Ion transport;Neuronal activities	Myelin protein	NULL	PLASMOLIPIN (PTHR22776:SF9)	51090	P47987	0.619819	-0.815102	0.0560051	1.02884	0.075714	1.15371
Probable saccharopine dehydrogenase (EC 1.5.1.9) - Rattus norvegicus (Rat)	SCPDH	Biological process unclassified	Molecular function unclassified	NULL	UNCHARACTERIZED (PTHR12286)	51097	Q6AY30	0.345027	-0.799581	-0.179002	-0.379057	0.033555	0.0309103
Protein-L-isoaspartate(D-aspartate) O-methyltransferase (EC 2.1.1.77) (Protein-beta-aspartate methy	PIMT	Protein modification	Methyltransferase	NULL	PROTEIN-L-ISOASPARTATE O-METHYLTRANSFERASE (PTHR11579)	5110	P22062	-0.0803389	-0.717231	-0.930666	-0.0326927	-0.17983	1.42913
Cytoplasmic dynein 1 light intermediate chain 1 (Dynein light intermediate chain 1. cytosolic) (Dyn	DC1L1	RNA localization;Other intracellular signaling cascade;General vesicle transport;Cell cycle;Cell structure	Microtubule family cytoskeletal protein;Select regulatory molecule	Huntington disease->Dynein complex;;	DYNEIN LIGHT INTERMEDIATE CHAIN (PTHR12688)	51143	Q9QXU8	0.0545646	0.877173	-0.198882	-0.40548	0.477669	0.242769
Estradiol 17-beta-dehydrogenase 12 (EC 1.1.1.62) (17-beta-HSD 12) (17-beta-hydroxysteroid dehydroge	DHB12	Steroid metabolism	Dehydrogenase;Reductase	Androgen/estrogene/progesterone biosynthesis->Estradiol 17beta-dehydrogenase;;	STEROID DEHYDROGENASE (PTHR19410:SF38)	51144	Q6P7R8	0.166223	-0.96449	-0.507392	0.6654	-0.0877248	-0.0399333
Dynactin subunit 4 (Dynactin subunit p62) - Rattus norvegicus (Rat)	DCTN4	General vesicle transport;Cell structure	Non-motor actin binding protein;Other microtubule family cytoskeletal protein	NULL	DYNACTIN P62 SUBUNIT (PTHR13034)	51164	Q9QUR2	0.621309	-1.60005	-1.456	0.0577366	0.179792	0.522367
1-phosphatidylinositol-4.5-bisphosphate phosphodiesterase epsilon 1 (EC 3.1.4.11) (Phospholipase C-	PLCE1	Lipid metabolism;Intracellular signaling cascade	Other signaling molecule;Guanyl-nucleotide exchange factor;Hydrolase;Select calcium binding protein	Alpha adrenergic receptor signaling pathway->Phospholipase C;;Inflammation mediated by chemokine and cytokine signaling pathway->Phospholipase C;;5HT2 type receptor mediated signaling pathway->PLC;;Histamine H1 receptor mediated signaling pathway->PLC;;;;;	PHOSPHOLIPASE C EPSILON (PTHR10336:SF6)	51196	Q99P84	0.00835514	-0.871869	-0.278169	0.389077	0.077562	0.350603
Palmitoyltransferase ZDHHC2 (EC 2.3.1.-) (Zinc finger DHHC domain-containing protein 2) (DHHC-2) -	ZDHC2	Biological process unclassified	Miscellaneous function	NULL	ZINC FINGER DHHC DOMAIN CONTAINING PROTEIN (PTHR22883)	51201	Q9JKR5	3.00413	0.61801	-0.254342	-0.369142	-0.742966	-0.0993566
Probable ATP-dependent RNA helicase DDX47 (EC 3.6.1.-) (DEAD box protein 47) - Homo sapiens (Human)	DDX47	Nucleoside, nucleotide and nucleic acid metabolism	RNA helicase	NULL	DEAD BOX ATP-DEPENDENT RNA HELICASE (PTHR10967)	51202	Q9H0S4	0.310512	-0.155025	-0.144993	-0.1293	0.280648	-0.29185
39S ribosomal protein L37. mitochondrial precursor (L37mt) (MRP-L37) - Rattus norvegicus (Rat)	RM37	Biological process unclassified	Molecular function unclassified	NULL	SUBFAMILY NOT NAMED (PTHR15889:SF1)	51253	Q6AXT0	-0.148087	-0.715888	-1.67852	-0.159747	-0.164737	-0.0703623
Peroxisomal sarcosine oxidase (EC 1.5.3.1) (PSO) (L-pipecolate oxidase) (EC 1.5.3.7) (L-pipecolic a	SOX	Other metabolism	Oxidase	NULL	SARCOSINE OXIDASE (PTHR10961)	51268	Q9P0Z9	-0.750086	-0.71637	-0.269258	4.85403	-0.553357	-0.126218
Serine/threonine-protein kinase PCTAIRE-2 (EC 2.7.11.22) (PCTAIRE-motif protein kinase 2) - Rattus	PCTK2	Protein phosphorylation;Cell cycle control	Non-receptor serine/threonine protein kinase	NULL	PCTAIRE2 (PTHR11295:SF105)	5128	O35831	0.070139	-0.522084	-0.142378	0.104905	-0.445143	0.509286
Golgi phosphoprotein 2 (Golgi membrane protein GP73) - Homo sapiens (Human)	GP73	Biological process unclassified	Molecular function unclassified	NULL	GOLGI PHOSPHOPROTEIN 2 (PTHR15896:SF5)	51280	Q8NBJ4	0.480276	-1.43522	-0.94061	-0.00580405	-0.255064	-1.19885
Cell cycle exit and neuronal differentiation protein 1 - Rattus norvegicus (Rat)	CEND	Biological process unclassified	Molecular function unclassified	NULL	No Panther Hit	51286	Q5FVI4	-0.25631	1.94987	1.17523	0.29845	0.481284	-0.197006
ATP synthase delta chain. mitochondrial precursor (EC 3.6.3.14) - Rattus norvegicus (Rat)	ATPD	Nucleoside, nucleotide and nucleic acid metabolism;Electron transport;Cation transport	Hydrogen transporter;Synthase;Other hydrolase	NULL	ATP SYNTHASE DELTA CHAIN, MITOCHONDRIAL (PTHR13822:SF1)	513	P35434	-0.0847933	-0.191279	-0.599327	-0.197343	0.167964	-0.183739
Uncharacterized protein C3orf1 homolog - Rattus norvegicus (Rat)	CC001	Biological process unclassified	Molecular function unclassified	NULL	SUBFAMILY NOT NAMED (PTHR13002:SF3)	51300	Q6AY94	0.30703	-0.853117	-0.770846	0.415697	0.288437	0.256973
Phosducin (PHD) (33 kDa phototransducing protein) (MEKA protein) (Rod photoreceptor 1) (RPR-1) - Ra	PHOS	G-protein mediated signaling;Vision	Other chaperones;Other G-protein modulator	Heterotrimeric G-protein signaling pathway-rod outer segment phototransduction->Phosducin;;	PHOSDUCIN (PTHR21148:SF9)	5132	P20942	0.846099	0.00878678	-0.235793	0.0102296	-0.0442105	0.0813877
Spectrin beta chain. brain 4 (Spectrin. non-erythroid beta chain 4) (Beta-V spectrin) (BSPECV) - Ho	SPTN5	Cell structure	Non-motor actin binding protein	NULL	BETA CHAIN SPECTRIN (PTHR11915:SF48)	51332	Q9NRC6	-0.298325	1.54888	2.42016	0.358714	0.126557	-0.831786
Serine/threonine-protein kinase TAO3 (EC 2.7.11.1) (Thousand and one amino acid protein 3) (Jun kin	TAOK3	Protein phosphorylation;Phosphate metabolism;Other metabolism	Protein kinase;Transferase	NULL	STE20-LIKE KINASE (PTHR22986:SF27)	51347	Q53UA7	0.583872	0.365588	0.932455	-0.32647	-0.511001	0.237027
cGMP-dependent 3'.5'-cyclic phosphodiesterase (EC 3.1.4.17) (Cyclic GMP-stimulated phosphodiesteras	PDE2A	Metabolism of cyclic nucleotides;Signal transduction	Phosphodiesterase	NULL	CGMP-DEPENDENT 3,5-CYCLIC PHOSPHODIESTERASE (PTHR11347:SF18)	5138	Q01062	-1.0486	-0.525012	-1.08615	-1.05231	0.112799	0.106228
Vacuolar ATP synthase subunit D (EC 3.6.3.14) (V-ATPase D subunit) (Vacuolar proton pump D subunit)	VATD	Purine metabolism;Cation transport	Hydrogen transporter;Synthase;Other hydrolase	NULL	ATP SYNTHASE SUBUNIT D (PTHR11671)	51382	Q9Y5K8	0.170426	-0.324221	-0.615463	-0.054329	-0.0282211	-0.0297336
cGMP-inhibited 3'.5'-cyclic phosphodiesterase A (EC 3.1.4.17) (Cyclic GMP-inhibited phosphodiestera	PDE3A	Metabolism of cyclic nucleotides	Phosphodiesterase	NULL	CGMP-INHIBITED 3,5-CYCLIC PHOSPHODIESTERASE A (PTHR11347:SF30)	5139	Q62865	-0.207321	1.27695	-0.241683	-0.61303	-0.384509	0.0864093
Transient receptor potential cation channel subfamily V member 2 (TrpV2) (osm-9-like TRP channel 2)	TRPV2	Cation transport	Other ion channel	NULL	TRPV2 (PTHR10582:SF3)	51393	Q9WUD2	0.527519	-0.854694	0.426015	1.96292	-0.0768183	-0.408304
Bridging integrator 2 (Breast cancer-associated protein 1) - Homo sapiens (Human)	BIN2	Endocytosis;Transport;Neurotransmitter release	Membrane traffic regulatory protein	NULL	BREAST CANCER ASSOCIATED PROTEIN BRAP1 (PTHR10321:SF11)	51411	Q9UBW5	-0.669722	0.118368	0.131555	0.210209	0.371718	0.387068
cAMP-specific 3'.5'-cyclic phosphodiesterase 4B (EC 3.1.4.17) (DPDE4) (PDE32) - Homo sapiens (Human	PDE4B	Biological process unclassified	Molecular function unclassified	NULL	gb def: Hypothetical protein FLJ25952 (PTHR16213:SF4)	5142	Q07343	0.0419149	-1.41241	-1.12978	-0.751762	-0.275446	-0.598116
Hippocalcin-like protein 4 (Visinin-like protein 2) (VILIP-2) (Neural visinin-like protein 2) (NVL-	HPCL4	Vision	Calmodulin related protein	NULL	HIPPOCALCIN (PTHR23055:SF21)	51440	P35332	-0.00408836	4.69428	2.33558	2.10408	-0.744781	0.777635
Scm-like with four MBT domains protein 1 - Rattus norvegicus (Rat)	SMBT1	mRNA transcription regulation;Developmental processes	Transcription factor;Chromatin/chromatin-binding protein	NULL	SCM-RELATED GENE CONTAINING 4 MBT DOMAINS (SFMBT) (PTHR12247:SF12)	51460	Q9JMD2	-0.567353	1.1177	1.01745	-0.33755	-0.35717	-0.296321
Ankyrin repeat and FYVE domain-containing protein 1 (Ankyrin repeats hooked to a zinc finger motif)	ANFY1	Biological process unclassified	Molecular function unclassified	NULL	ANKYRIN REPEAT AND FYVE DOMAIN CONTAINING 1 (PTHR18958:SF258)	51479	Q9P2R3	0.619751	-0.15702	0.813832	-0.966573	-0.264423	-0.277098
ATP synthase B chain. mitochondrial precursor (EC 3.6.3.14) - Rattus norvegicus (Rat)	AT5F1	Cation transport	Hydrogen transporter;Synthase;Other hydrolase	NULL	MITOCHONDRIAL ATP SYNTHASE B CHAIN (PTHR12733)	515	P19511	0.436209	-0.282844	-0.019776	0.164829	-0.0494074	-0.345095
SH3 adapter protein SPIN90 (NCK-interacting protein with SH3 domain) (SH3 protein interacting with	SPN90	Biological process unclassified	Molecular function unclassified	NULL	SUBFAMILY NOT NAMED (PTHR13357:SF4)	51517	Q9NZQ3	-0.0935061	1.90117	-0.310859	0.385565	0.0756818	-0.909059
Mitochondrial 18 kDa protein (MTP18) - Homo sapiens (Human)	MTP18	Apoptosis	Molecular function unclassified	NULL	MITOCHONDRIAL 18 KDA PROTEIN (MTP18) (PTHR11002:SF2)	51537	Q9UDX5	-1.34738	0.837056	1.29754	-0.802396	0.0985841	0.0507556
Platelet-derived growth factor B chain precursor (PDGF B-chain) (Platelet-derived growth factor bet	PDGFB	Receptor protein tyrosine kinase signaling pathway;Calcium mediated signaling;Ligand-mediated signaling;Cell proliferation and differentiation;Cell structure;Cell motility	Growth factor	Angiogenesis->Platelet-Derived Growth Factor;;PDGF signaling pathway->PDGF;;;	PLATELET-DERIVED GROWTH FACTOR, B CHAIN (PTHR11633:SF2)	5155	Q05028	-0.531448	1.0381	0.503985	-0.0832007	-0.819142	0.316916
Ras-related protein Rab-14 - Rattus norvegicus (Rat)	RAB14	Intracellular signaling cascade;Receptor mediated endocytosis;General vesicle transport	Small GTPase	NULL	RAB-2,4,14 (PTHR11708:SF216)	51552	P61107	-0.292098	0.022594	-1.23302	-0.0634781	-0.357938	0.251688
PEX5-related protein (Peroxin-5-related protein) (Pex5Rp) (PEX5-like protein) (TPR-containing Rab8b	PEX5R	Peroxisome transport;Protein targeting;Transport	Other receptor;Membrane traffic regulatory protein	NULL	PEROXISOMAL TARGETING RECEPTOR PEX5 (PTHR10130:SF7)	51555	Q925N3	0.593188	-0.413657	0.923148	0.328871	-0.628011	-1.2967
Alpha platelet-derived growth factor receptor precursor (EC 2.7.10.1) (PDGF-R-alpha) (CD140a antige	PGFRA	Protein phosphorylation;Receptor protein tyrosine kinase signaling pathway;Stress response;Gametogenesis;Embryogenesis;Cell proliferation and differentiation;Oncogenesis;Cell motility	Tyrosine protein kinase receptor;Protein kinase	Angiogenesis->Platelet-Derived Growth Factor Receptor;;	PLATELET-DERIVED GROWTH FACTOR RECEPTOR ALPHA (PTHR23256:SF207)	5156	P20786	0.583835	-1.92405	-2.66611	-3.22898	-0.0835161	-0.393103
Ras-related protein Rab-6B - Homo sapiens (Human)	RAB6B	Intracellular signaling cascade;Receptor mediated endocytosis;General vesicle transport	Small GTPase	NULL	RAB6 (PTHR11708:SF185)	51560	Q9NRW1	1.27339	-0.664553	-2.13202	-0.66162	-0.205251	0.526585
Armadillo repeat-containing X-linked protein 3 - Rattus norvegicus (Rat)	ARMX3	Tumor suppressor	Molecular function unclassified	NULL	ARMADILLO REPEAT CONTAINING, X-LINKED 1 (ALEX1) (PTHR15712:SF8)	51566	Q5XID7	-0.0603902	-0.195208	-0.554403	0.682795	0.0777228	0.362994
Platelet-derived growth factor receptor-like protein precursor - Rattus norvegicus (Rat)	PGFRL	Receptor protein tyrosine kinase signaling pathway	Tyrosine protein kinase receptor;Protein kinase	PDGF signaling pathway->PDGF receptor B;;PDGF signaling pathway->PDGF receptor A;;;	PLATELET-DERIVED GROWTH FACTOR RECEPTOR LIKE (PTHR15360)	5157	Q5RJP7	0.26049	-1.64138	-3.98822	1.78005	-0.89734	-0.38453
Protein FAM49B (L1) - Homo sapiens (Human)	FA49B	Biological process unclassified	Molecular function unclassified	NULL	UNCHARACTERIZED (PTHR12422)	51571	Q9NUQ9	0.45064	-1.47147	-0.559936	0.456814	0.0317841	0.243888
Beta platelet-derived growth factor receptor precursor (EC 2.7.10.1) (PDGF-R-beta) (CD140b antigen)	PGFRB	Protein phosphorylation;Receptor protein tyrosine kinase signaling pathway;Stress response;Gametogenesis;Embryogenesis;Cell proliferation and differentiation;Oncogenesis;Cell motility	Tyrosine protein kinase receptor;Protein kinase	Angiogenesis->Platelet-Derived Growth Factor Receptor;;	PLATELET-DERIVED GROWTH FACTOR RECEPTOR TYROSINE KINASE (PTHR23256:SF209)	5159	Q05030	-0.299578	0.070291	-0.904021	0.275154	-0.501438	0.294777
Transcription intermediary factor 1-gamma (TIF1-gamma) (Tripartite motif-containing protein 33) (RE	TIF1G	mRNA transcription;Chromatin packaging and remodeling	Transcription cofactor;Nucleic acid binding	NULL	TRANSCRIPTION INTERMEDIARY FACTOR 1-RELATED (PTHR13712:SF18)	51592	Q9UPN9	0.620319	0.0819951	1.03861	-0.394822	0.112798	-0.328354
Arsenite-resistance protein 2 - Homo sapiens (Human)	ARS2	Detoxification	Molecular function unclassified	NULL	ARSENITE-RESISTANCE PROTEIN 2 (PTHR13165)	51593	Q9BXP5	0.113547	-0.457561	-0.59205	-0.978949	-0.552792	-0.00650226
Pyruvate dehydrogenase E1 component alpha subunit. somatic form. mitochondrial precursor (EC 1.2.4.	ODPA	Carbohydrate metabolism	Dehydrogenase	NULL	PYRUVATE DEHYDROGENASE E1 COMPONENT, ALPHA SUBUNIT (PTHR11516:SF3)	5160	P08559	0.376144	-0.491951	0.00648938	0.159771	-0.0289449	0.0085464
Vacuolar ATP synthase subunit H (EC 3.6.3.14) (V-ATPase H subunit) (Vacuolar proton pump subunit H)	VATH	Nucleoside, nucleotide and nucleic acid metabolism;Cation transport	Hydrogen transporter;ATP synthase;Other hydrolase	NULL	VACUOLAR ATP SYNTHASE SUBUNIT H (PTHR10698)	51606	Q9UI12	0.21124	-0.868979	-0.272359	0.216208	-0.0594288	0.224938
Pyruvate dehydrogenase E1 component subunit beta. mitochondrial precursor (EC 1.2.4.1) (PDHE1-B) -	ODPB	Carbohydrate metabolism	Dehydrogenase	NULL	PYRUVATE DEHYDROGENASE E1 COMPONENT, BETA SUBUNIT (PTHR11624:SF11)	5162	P49432	0.0194096	1.34296	0.747416	0.694261	-0.00688763	0.0131828
[Pyruvate dehydrogenase [lipoamide]] kinase isozyme 1. mitochondrial precursor (EC 2.7.11.2) (Pyruv	PDK1	Protein phosphorylation	Protein kinase	TCA cycle->Pyruvate Dehydrogenase;;	PYRUVATE DEHYDROGENASE KINASE (PTHR11947:SF3)	5163	Q63065	-0.35889	1.93818	2.3542	1.13845	0.0535991	0.695908
[Pyruvate dehydrogenase [lipoamide]] kinase isozyme 2. mitochondrial precursor (EC 2.7.11.2) (Pyruv	PDK2	Protein phosphorylation	Protein kinase	TCA cycle->Pyruvate Dehydrogenase;;	PYRUVATE DEHYDROGENASE KINASE (PTHR11947:SF3)	5164	Q64536	-1.0624	-0.699792	-1.06464	0.79692	-0.324016	0.303797
[Pyruvate dehydrogenase [lipoamide]] kinase isozyme 3. mitochondrial precursor (EC 2.7.11.2) (Pyruv	PDK3	Protein phosphorylation	Protein kinase	TCA cycle->Pyruvate Dehydrogenase;;	PYRUVATE DEHYDROGENASE KINASE (PTHR11947:SF3)	5165	Q15120	0.268049	-0.47099	1.20869	0.460007	-0.346653	-0.41997
Dexamethasone-induced Ras-related protein 1 - Rattus norvegicus (Rat)	RASD1	NO mediated signal transduction;Cell proliferation and differentiation	Small GTPase	NULL	DEXRAS1 (PTHR11708:SF118)	51655	Q9JKF8	0.121081	-0.626749	0.166907	2.44237	0.0523263	0.0382591
Brain protein 44-like protein (Apoptosis-regulating basic protein) - Rattus norvegicus (Rat)	BR44L	Biological process unclassified	Molecular function unclassified	NULL	BRAIN PROTEIN 44-LIKE (PTHR14154:SF3)	51660	P63031	-0.348791	0.477799	0.439079	0.681378	-0.109151	-0.166718
NEDD8 ultimate buster 1 (Negative regulator of ubiquitin-like proteins 1) (NY-REN-18 antigen) - Hom	NUB1	Biological process unclassified	Molecular function unclassified	NULL	SUBFAMILY NOT NAMED (PTHR12948:SF5)	51667	Q9Y5A7	-0.425354	-1.42758	-1.63923	-0.531258	0.190546	-0.570259
Ankyrin repeat and SOCS box protein 2 (ASB-2) - Rattus norvegicus (Rat)	ASB2	Biological process unclassified	Molecular function unclassified	NULL	ANKYRIN REPEAT AND SOCS BOX PROTEIN 2 (ASB-2) (PTHR18958:SF251)	51676	Q5U2S6	-0.296016	-0.200909	0.611583	-0.228478	-0.460054	-0.545956
Protein-arginine deiminase type-3 (EC 3.5.3.15) (Protein-arginine deiminase type III) (Peptidylargi	PADI3	Protein modification	Other hydrolase	NULL	PROTEIN-ARGININE DEIMINASE (PTHR10837)	51702	P70708	-0.340134	0.155797	0.193957	0.00190771	0.0267938	0.404015
DnaJ homolog subfamily B member 11 precursor (ER-associated dnaJ protein 3) (ErJ3) (ER-associated H	DNJBB	Protein folding	Other chaperones	NULL	DNAJ (HSP40) HOMOLOG, SUBFAMILY B, MEMBER 11 (PTHR11821:SF69)	51726	Q9UBS4	-0.0280406	-0.94643	-0.690184	-0.948699	-0.301887	-0.803507
Adipocyte-derived leucine aminopeptidase precursor (EC 3.4.11.-) (A-LAP) (ARTS-1) (Aminopeptidase P	ARTS1	Proteolysis	Metalloprotease	NULL	PUROMYCIN-INSENSITIVE LEUCYL-SPECIFIC AMINOPEPTIDASE (PTHR11533:SF41)	51752	Q9JJ22	0.0370191	-0.194098	0.668475	0.890988	-0.80938	-0.679604
Cell division cycle 2-related protein kinase 7 (EC 2.7.11.22) (CDC2-related protein kinase 7) (Cdc2	CD2L7	Protein phosphorylation;Cell cycle control;Mitosis	Non-receptor serine/threonine protein kinase	NULL	CDC2L5 (PTHR11295:SF78)	51755	Q9NYV4	0.653969	-1.70101	-1.62418	-0.0947312	-0.186058	-0.199725
N-acetylgalactosaminyltransferase 7 (EC 2.4.1.-) (Protein-UDP acetylgalactosaminyltransferase 7) (U	GALT7	Other polysaccharide metabolism;Protein glycosylation	Glycosyltransferase	NULL	N-ACETYLGALACTOSAMINYLTRANSFERASE (PTHR11675:SF9)	51809	Q9R0C5	-0.0427462	-1.50997	0.406851	0.449404	0.0179189	0.23512
Period circadian protein 1 (rPER1) (Fragment) - Rattus norvegicus (Rat)	PER1	mRNA transcription regulation;Cell communication	Transcription cofactor	Circadian clock system->per;;Circadian clock system->per;;Circadian clock system->Per;;;;	PERIOD CIRCADIAN PROTEIN 1 (PTHR11269:SF8)	5187	Q8CHI5	-0.201878	0.942271	0.974387	-0.0522293	0.446778	0.415268
ATP synthase e chain. mitochondrial (EC 3.6.3.14) - Rattus norvegicus (Rat)	ATP5I	Biological process unclassified	Molecular function unclassified	NULL	FAMILY NOT NAMED (PTHR12427)	521	P29419	-0.0582732	-0.27556	-1.3006	-0.351133	0.229709	-0.0760598
6-phosphofructokinase. liver type (EC 2.7.1.11) (Phosphofructokinase 1) (Phosphohexokinase) (Phosph	K6PL	Glycolysis	Carbohydrate kinase	Glycolysis->Phosphofructokinase-1;;	PHOSPHOFRUCTOKINASE (PTHR13697)	5211	P30835	-1.62948	0.779019	-1.27216	1.18153	-0.0528131	0.779854
6-phosphofructokinase. muscle type (EC 2.7.1.11) (Phosphofructokinase 1) (Phosphohexokinase) (Phosp	K6PF	Glycolysis	Carbohydrate kinase	Glycolysis->Phosphofructokinase-1;;	PHOSPHOFRUCTOKINASE (PTHR13697)	5213	P47858	-0.200347	0.727803	1.10586	0.605806	-0.142279	0.290894
6-phosphofructokinase type C (EC 2.7.1.11) (Phosphofructokinase 1) (Phosphohexokinase) (Phosphofruc	K6PP	Glycolysis	Carbohydrate kinase	Glycolysis->Phosphofructokinase-1;;	PHOSPHOFRUCTOKINASE (PTHR13697)	5214	P47860	-0.505134	1.38753	-0.00963737	0.994706	-0.0336447	0.151137
Profilin-1 (Profilin I) - Rattus norvegicus (Rat)	PROF1	Biological process unclassified	Molecular function unclassified	Cytoskeletal regulation by Rho GTPase->Profilin;;	SUBFAMILY NOT NAMED (PTHR13936:SF3)	5216	P62963	0.123879	-1.25929	-0.909754	0.0792057	-0.108124	0.352839
ATP synthase coupling factor 6. mitochondrial precursor (EC 3.6.3.14) (ATPase subunit F6) - Rattus	ATP5J	Oxidative phosphorylation;Cation transport	Hydrogen transporter;Synthase	NULL	ATP SYNTHASE COUPLING FACTOR 6, MITOCHONDRIAL (PTHR12441:SF1)	522	P21571	0.611478	0.0988814	-0.546308	-0.120011	0.229491	-0.284467
Phosphoglycerate mutase 1 (EC 5.4.2.1) (EC 5.4.2.4) (EC 3.1.3.13) (Phosphoglycerate mutase isozyme	PGAM1	Glycolysis	Mutase	Glycolysis->Phosphoglyceromutase;;	PHOSPHOGLYCERATE MUTASE (PTHR11931)	5223	P18669	0.127232	-0.51934	0.0270088	-0.243149	-0.0650054	0.458499
Vacuolar ATP synthase catalytic subunit A. ubiquitous isoform (EC 3.6.3.14) (V-ATPase subunit A 1)	VATA1	Other nucleoside, nucleotide and nucleic acid metabolism;Cation transport	Other ion channel;Hydrogen transporter;ATP synthase;Hydrolase	NULL	ATP SYNTHASE ALPHA SUBUNIT VACUOLAR (PTHR15184:SF7)	523	P38606	-0.403455	-0.390886	-0.73061	-0.218865	-0.0703288	0.495796
Phosphoglycerate kinase 1 (EC 2.7.2.3) - Rattus norvegicus (Rat)	PGK1	Glycolysis	Carbohydrate kinase	Glycolysis->Phosphoglycerate kinase;;	PHOSPHOGLYCERATE KINASE (PTHR11406)	5230	P16617	0.0688055	-1.4153	-0.567123	-0.178873	-0.283845	0.416013
Multidrug resistance protein 1 (EC 3.6.3.44) (ATP-binding cassette sub-family B member 1) (P-glycop	MDR1	Extracellular transport and import	ATP-binding cassette (ABC) transporter	NULL	MULTIDRUG RESISTANCE PROTEIN 1, 2, 3 (P GLYCOPROTEIN 1, 2, 3) (PTHR19242:SF96)	5243	P08183	-0.912887	-0.293662	-0.473652	0.530874	0.234752	0.0743346
Multidrug resistance protein 2 (EC 3.6.3.44) (ATP-binding cassette sub-family B member 4) (P-glycop	MDR2	Extracellular transport and import	ATP-binding cassette (ABC) transporter	NULL	MULTIDRUG RESISTANCE PROTEIN 1, 2, 3 (P GLYCOPROTEIN 1, 2, 3) (PTHR19242:SF96)	5244	Q08201	0.328099	-0.922974	0.811691	0.585376	0.163536	0.272096
Phosphate carrier protein. mitochondrial precursor (PTP) (Solute carrier family 25 member 3) - Ratt	MPCP	Phosphate transport;Transport	Transporter;Mitochondrial carrier protein	NULL	MITOCHONDRIAL PHOSPHATE CARRIER PROTEIN (PTHR11896:SF22)	5250	P16036	0.0364584	0.252013	0.635268	0.129158	0.227195	-0.23492
PHD finger protein 2 (GRC5) - Homo sapiens (Human)	PHF2	Proteolysis	Molecular function unclassified	NULL	PHD/F-BOX CONTAINING PROTEIN (PTHR23123)	5253	O75151	0.118163	-0.12328	-1.12273	-0.709712	0.0382218	0.241857
Vacuolar ATP synthase subunit B. brain isoform (EC 3.6.3.14) (V-ATPase B2 subunit) (Vacuolar proton	VATB2	Nucleoside, nucleotide and nucleic acid transport;Other nucleoside, nucleotide and nucleic acid metabolism;Cation transport	Other ion channel;Hydrogen transporter;ATP synthase;Hydrolase	NULL	ATP SYNTHASE SUBUNIT BETA VACUOLAR (PTHR15184:SF11)	526	P62815	0.284584	-0.781889	-0.190985	0.0398693	-0.0712069	0.329304
Phosphorylase b kinase gamma catalytic chain. testis/liver isoform (EC 2.7.11.19) (PHK-gamma-T) (Ph	PHKG2	Biological process unclassified	Molecular function unclassified	NULL	No Panther Hit	5261	P31325	-0.341986	0.41011	2.27121	0.372556	-0.150488	0.178644
Vacuolar ATP synthase 16 kDa proteolipid subunit (EC 3.6.3.14) - Rattus norvegicus (Rat)	VATL	Cation transport	Hydrogen transporter;Synthase;Other hydrolase	NULL	VACUOLAR ATP SYNTHASE PROTEOLIPID SUBUNIT 1, 2, 3, 4 (PTHR10263:SF2)	527	P63081	-0.246281	-0.23328	0.368194	-0.0432413	0.480514	-0.615469
Vacuolar ATP synthase subunit C (EC 3.6.3.14) (V-ATPase C subunit) (Vacuolar proton pump C subunit)	VATC	Nucleoside, nucleotide and nucleic acid metabolism;Cation transport	Hydrogen transporter;ATP synthase;Other hydrolase	NULL	VACUOLAR ATP SYNTHASE SUBUNIT C (PTHR10137)	528	P21283	-0.254437	1.42171	0.919676	1.10135	0.112716	0.108596
Phosphatidylinositol-4-phosphate 3-kinase C2 domain-containing gamma polypeptide (EC 2.7.1.154) (Ph	P3C2G	Lipid metabolism;Cell surface receptor mediated signal transduction;Intracellular signaling cascade;Inhibition of apoptosis	Other kinase	Angiogenesis->Phosphatidylinositol 3-Kinase;;Axon guidance mediated by netrin->Phosphotidylinositol 3-kinase;;EGF receptor signaling pathway->phosphatidylinositol 3-kinase;;Endothelin signaling pathway->phosphatidylinositol 3-kinase;;FGF signaling pathway->phosphatidylinositol 3-kinase;;Hypoxia response via HIF activation->phosphoinositide-3-kinase;;Inflammation mediated by chemokine and cytokine…	PHOSPHATIDYLINOSITOL 3-KINASE CLASS 2 (PTHR10048:SF10)	5288	O75747	-1.34482	1.38524	-0.299312	-0.454716	0.297349	-0.0563216
Vacuolar ATP synthase subunit E (EC 3.6.3.14) (V-ATPase E subunit) (Vacuolar proton pump E subunit)	VATE	Nucleoside, nucleotide and nucleic acid metabolism;Cation transport	Hydrogen transporter;ATP synthase;Hydrolase	NULL	VACUOLAR ATP SYNTHASE SUBUNIT E (PTHR11583)	529	P36543	0.058091	-0.154385	0.0676081	-0.150702	-0.0477419	0.215081
Phosphatidylinositol 3-kinase regulatory subunit beta (PI3-kinase p85-subunit beta) (PtdIns-3-kinas	P85B	Intracellular signaling cascade	Kinase modulator	Angiogenesis->Phosphatidylinositol 3-Kinase;;Axon guidance mediated by netrin->Phosphotidylinositol 3-kinase;;Endothelin signaling pathway->phosphatidylinositol 3-kinase;;Hypoxia response via HIF activation->phosphoinositide-3-kinase;;Insulin/IGF pathway-protein kinase B signaling cascade->Phosphatidylinositol 3-kinase;;Integrin signalling pathway->Phosphatidylinositol-3-kinase;;PDGF signaling pa…	PHOSPHOINOSITIDE-3-KINASE, REGULATORY SUBUNIT (PTHR10155:SF3)	5296	Q63788	-1.80185	0.805823	1.02616	-0.386407	0.144982	0.221066
Phosphatidylinositol 4-kinase alpha (EC 2.7.1.67) (PI4-kinase alpha) (PtdIns-4-kinase alpha) (PI4K-	PI4KA	Phospholipid metabolism;Lipid metabolism;Intracellular signaling cascade	Other kinase	NULL	PHOSPHATIDYLINOSITOL 4-KINASE (PTHR10048:SF6)	5297	P42356	-0.0850221	0.213771	0.183179	-0.868471	0.276812	-0.665741
Phosphatidylinositol 4-kinase beta (EC 2.7.1.67) (PtdIns 4-kinase beta) (PI4Kbeta) (PI4K-beta) - Ra	PI4KB	Phospholipid metabolism;Lipid metabolism;Intracellular signaling cascade;Cell structure;Other metabolism	Other kinase	Angiogenesis->Phosphatidylinositol 3-Kinase;;	PHOSPHATIDYLINOSITOL 4-KINASE (PTHR10048:SF5)	5298	O08561	-0.234788	-0.55059	-1.59441	0.173647	-0.0256756	-0.369636
Phosphatidylinositol transfer protein alpha isoform (PtdIns transfer protein alpha) (PtdInsTP) (PI-	PIPNA	Biological process unclassified	Molecular function unclassified	NULL	PHOSPHATIDYLINOSITOL TRANSFER PROTEIN/RETINAL DEGENERATION B PROTEIN (PTHR10658)	5306	P16446	0.0413689	-0.358732	0.728342	-0.0993714	0.249025	-0.291372
Pyruvate kinase isozymes R/L (EC 2.7.1.40) (L-PK) - Rattus norvegicus (Rat)	KPYR	Glycolysis	Carbohydrate kinase	Glycolysis->Pyruvate kinase;;	PYRUVATE KINASE (PTHR11817)	5313	P12928	0	0.78537	0.564107	-1.1576	0.0477232	-0.321762
Polycystic kidney and hepatic disease 1 precursor (Fibrocystin) (Polyductin) (Tigmin) - Homo sapien	PKHD1	Biological process unclassified	Molecular function unclassified	NULL	POLYDUCTIN (PTHR11915:SF2)	5314	Q8TCZ9	-0.135195	-0.20643	1.27024	0.330895	-0.0661109	-0.310984
Plakophilin-1 (Band-6 protein) (B6P) - Homo sapiens (Human)	PKP1	Cell communication;Cell adhesion	Intermediate filament binding protein;Other cell junction protein	NULL	PLAKOPHILIN 1 (PTHR10372:SF3)	5317	Q13835	0.119204	-0.352592	1.26283	-0.206906	0.131968	0.666814
1-phosphatidylinositol-4.5-bisphosphate phosphodiesterase beta 3 (EC 3.1.4.11) (Phospholipase C-bet	PLCB3	Lipid metabolism;Intracellular signaling cascade	Other signaling molecule;Guanyl-nucleotide exchange factor;Hydrolase;Select calcium binding protein	Alpha adrenergic receptor signaling pathway->Phospholipase C;;Endothelin signaling pathway->PLCbeta;;Heterotrimeric G-protein signaling pathway-Gq alpha and Go alpha mediated pathway->Phospholipase C-beta;;Inflammation mediated by chemokine and cytokine signaling pathway->Phospholipase C;;Wnt signaling pathway->Phospholipase C;;5HT2 type receptor mediated signaling pathway->PLC;;Histamine H1 rece…	PHOSPHOLIPASE C BETA 3 (PTHR10336:SF11)	5331	Q99JE6	-0.195898	-0.399247	-1.31387	-0.302173	0.162948	0.16084
1-phosphatidylinositol-4.5-bisphosphate phosphodiesterase beta 4 (EC 3.1.4.11) (Phosphoinositide ph	PLCB4	Lipid metabolism;Intracellular signaling cascade	Other signaling molecule;Guanyl-nucleotide exchange factor;Hydrolase;Select calcium binding protein	Alpha adrenergic receptor signaling pathway->Phospholipase C;;Endothelin signaling pathway->PLCbeta;;Heterotrimeric G-protein signaling pathway-Gq alpha and Go alpha mediated pathway->Phospholipase C-beta;;Inflammation mediated by chemokine and cytokine signaling pathway->Phospholipase C;;Metabotropic glutamate receptor group I pathway->Phospholipase C;;Muscarinic acetylcholine receptor 1 and 3 s…	PHOSPHOLIPASE C BETA 4 (PTHR10336:SF8)	5332	Q9QW07	0.15617	3.37551	1.14327	-0.929374	0.189597	-0.187043
1-phosphatidylinositol-4.5-bisphosphate phosphodiesterase gamma 1 (EC 3.1.4.11) (Phosphoinositide p	PLCG1	Phospholipid metabolism;Lipid metabolism;G-protein mediated signaling	Phospholipase;Select calcium binding protein	Angiogenesis->Phospholipase C-gamma;;Axon guidance mediated by netrin->Phospholipase C;;EGF receptor signaling pathway->phospholipase c gamma;;FGF signaling pathway->phospholipase c gamma;;Inflammation mediated by chemokine and cytokine signaling pathway->Phospholipase C;;PDGF signaling pathway->Phospholipase C, gamma;;T cell activation->PLC-gamma;;VEGF signaling pathway->Phospholipase C-gamma;;5…	PHOSPHOLIPASE C GAMMA 1 (PTHR10336:SF24)	5335	P10686	0.143243	-0.509155	-0.690168	-0.814624	-0.389921	-0.929245
SHC-transforming protein 3 (SH2 domain protein C3) (Src homology 2 domain-containing-transforming p	SHC3	Receptor protein tyrosine kinase signaling pathway;MAPKKK cascade;Neurogenesis;Cell proliferation and differentiation	Other signaling molecule	EGF receptor signaling pathway->Src homology 2 domain-containing transforming protein 1;;FGF signaling pathway->Src homology 2 domain-containing transforming protein 1;;PDGF signaling pathway->Shc;;;;	SHC TRANSFORMING PROTEIN 3 (SRC HOMOLOGY 2 DOMAIN CONTAINING TRANSFORMING PROTEIN C3) (PTHR10337:SF4)	53358	O70143	0.041424	-0.229845	-1.88476	-0.322174	-0.309409	-0.774746
Phospholipase D1 (EC 3.1.4.4) (PLD 1) (Choline phosphatase 1) (Phosphatidylcholine-hydrolyzing phos	PLD1	Phospholipid metabolism;Signal transduction	Phospholipase	Angiogenesis->Phospholipase D;;Ras Pathway->Phospholipase D;;;	PHOSPHOLIPASE D1 (PTHR18896:SF8)	5337	P70496	-0.330437	1.02604	-0.547286	0.573037	0.104134	0.235375
Vacuolar ATP synthase subunit G 2 (EC 3.6.3.14) (V-ATPase G subunit 2) (Vacuolar proton pump G subu	VATG2	Nucleoside, nucleotide and nucleic acid metabolism;Cation transport	Hydrogen transporter;ATP synthase;Other hydrolase	NULL	VACUOLAR ATP SYNTHASE SUBUNIT G 2 (PTHR12713:SF6)	534	O95670	-0.382437	1.0031	0.941875	0.502389	-0.0103789	0.595053
Phospholemman precursor (FXYD domain-containing ion transport regulator 1) - Rattus norvegicus (Rat	PLM	Signal transduction;Ion transport	Anion channel	NULL	FXYD DOMAIN-CONTAINING ION TRANSPORT REGULATOR 1 (PTHR14132:SF4)	5348	O08589	-0.0109419	-0.234526	1.47501	-1.08859	-0.0524855	0.1135
Myelin proteolipid protein (PLP) (Lipophilin) - Homo sapiens (Human)	MYPR	Other neuronal activity;Cell structure	Myelin protein	NULL	MYELIN PROTEOLIPID PLP (PTHR11683:SF3)	5354	P60201	-1.48713	5.24767	2.00358	3.85813	0.332163	0.901505
Plastin-3 (T-plastin) - Rattus norvegicus (Rat)	PLST	Cell structure	Non-motor actin binding protein	NULL	PLASTIN (PTHR19961:SF4)	5358	Q63598	0.891986	-0.978249	0.764748	0.279514	-0.836167	-0.00650443
Plexin-A1 precursor (Semaphorin receptor NOV) - Homo sapiens (Human)	PLXA1	Protein phosphorylation;Receptor protein tyrosine kinase signaling pathway;Neurogenesis	Tyrosine protein kinase receptor;Protein kinase	Axon guidance mediated by semaphorins->Plexin A1;;	PLEXIN A-RELATED (PTHR22625:SF13)	5361	Q9UIW2	-0.343887	0.478903	0.851547	0.400952	-0.356684	0.0753155
ADAM 22 precursor (A disintegrin and metalloproteinase domain 22) (Metalloproteinase-like. disinteg	ADA22	Proteolysis;Cell adhesion-mediated signaling;Neuronal activities	Metalloprotease	NULL	ADAM 22 (PTHR11905:SF14)	53616	Q9P0K1	-0.406986	-1.42512	-1.00709	0.0354545	0.184763	0.233654
Sphingosine 1-phosphate receptor Edg-8 (Endothelial differentiation sphingolipid G-protein-coupled	EDG8	G-protein mediated signaling;Vision	G-protein coupled receptor	NULL	SPHINGOLIPID G-PROTEIN-COUPLED RECEPTOR (PTHR22750:SF15)	53637	Q9JKM5	0.112591	0.245213	1.12278	-0.593116	0.382023	0.718669
Vacuolar ATP synthase subunit S1 precursor (EC 3.6.3.14) (V-ATPase S1 subunit) (V-ATPase S1 accesso	VAS1	Nucleoside, nucleotide and nucleic acid metabolism;Cation transport;Small molecule transport	Hydrogen transporter;ATP synthase;Hydrolase	NULL	VACUOLAR ATP SYNTHASE SUBUNIT S1 (PTHR12471)	537	O54715	-1.53875	1.39394	-1.01831	1.43942	-0.583863	-0.134747
FXYD domain-containing ion transport regulator 6 precursor - Homo sapiens (Human)	FXYD6	Signal transduction;Ion transport	Ion channel	NULL	FXYD DOMAIN-CONTAINING ION TRANSPORT REGULATOR 6 (PTHR14132:SF5)	53826	Q9H0Q3	-0.0441071	0.120482	-0.366049	0.126775	0.521731	-0.512754
ATP synthase O subunit. mitochondrial precursor (EC 3.6.3.14) (Oligomycin sensitivity conferral pro	ATPO	Nucleoside, nucleotide and nucleic acid metabolism;Coenzyme metabolism;Cation transport	Hydrogen transporter;Synthase;Other hydrolase	NULL	ATP SYNTHASE DELTA CHAIN (PTHR11910)	539	P48047	0.166297	0.0442317	-0.056619	0.0169002	-0.142725	-0.422964
Myosin IIIA (EC 2.7.11.1) - Homo sapiens (Human)	MYO3A	Biological process unclassified	Actin binding motor protein	Cytoskeletal regulation by Rho GTPase->Myosin light chain;;Inflammation mediated by chemokine and cytokine signaling pathway->Myosin;;Nicotinic acetylcholine receptor signaling pathway->Myosin;;;;	MYOSIN III (PTHR13140:SF29)	53904	Q8NEV4	-0.106544	1.06319	-0.229305	-0.779716	0.188179	-0.492135
Dual oxidase 1 precursor (EC 1.6.3.1) (EC 1.11.1.-) - Rattus norvegicus (Rat)	DUOX1	Biological process unclassified	Molecular function unclassified	NULL	gb def: Hypothetical protein FLJ46750 (PTHR11972:SF1)	53905	Q8CIY2	-0.582002	1.20825	1.3311	0.0671569	0.0980665	-0.0206106
Protein pelota homolog - Rattus norvegicus (Rat)	PELO	Meiosis;Mitosis	Nuclease;Translation release factor	NULL	PELOTA (PTHR10853)	53918	Q5XIP1	0.8753	-0.569342	0.124424	-0.168241	-0.424385	-0.776381
Copper-transporting ATPase 2 (EC 3.6.3.4) (Copper pump 2) (Wilson disease-associated protein homolo	ATP7B	Cation transport;Calcium ion homeostasis	Ion channel;Cation transporter;Other hydrolase	NULL	COPPER-TRANSPORTING ATPASE 1, 2 (COPPER PUMP 1, 2) (PTHR11939:SF38)	540	Q64535	-0.557034	0.40616	-0.200676	0.330356	-0.0955197	-1.48367
Bromodomain and WD repeat domain-containing protein 1 (WD repeat protein 9) - Homo sapiens (Human)	BRWD1	Biological process unclassified	Molecular function unclassified	NULL	WD REPEAT DOMAIN 9 (PTHR16266:SF2)	54014	Q9NSI6	1.3	-0.873131	-0.392375	-0.531215	0.0969358	1.02485
Septin-5 (Peanut-like protein 1) (Cell division control-related protein 1) (CDCrel-1) - Rattus norv	SEPT5	Cytokinesis	Other cytoskeletal proteins;Small GTPase	Parkinson disease->Cell division cycle-related protein 1;;	SEPTIN (PTHR18884)	5413	Q9JJM9	-0.0849815	0.859703	-0.16618	-0.497747	0.0616596	0.110391
Septin-4 (Peanut-like protein 2) (Brain protein H5) (Cell division control-related protein 2) (hCDC	SEPT4	Cytokinesis	Other cytoskeletal proteins;Small GTPase	Parkinson disease->Cell division cycle-related protein 1;;	SEPTIN (PTHR18884)	5414	O43236	-0.758181	3.00076	3.26287	1.31862	0.129596	0.550906
Cytochrome c - Homo sapiens (Human)	CYC	Oxidative phosphorylation;Apoptotic processes	Mitochondrial carrier protein	Apoptosis signaling pathway->Cytochrome C;;ATP synthesis->Cyt C;;;	SUBFAMILY NOT NAMED (PTHR11961:SF1)	54205	P99999	0.084653	-0.916957	-0.367978	0.62086	-0.268701	-0.686873
DNA polymerase alpha catalytic subunit (EC 2.7.7.7) (Fragment) - Rattus norvegicus (Rat)	DPOLA	DNA replication;DNA repair;DNA recombination;DNA replication	DNA-directed DNA polymerase;Exodeoxyribonuclease	DNA replication->Pol alpha;;	DNA POLYMERASE ALPHA CATALYTIC SUBUNIT (PTHR10322:SF3)	5422	O89042	0.212643	-1.68778	-0.868336	-0.41753	-0.0463586	0.224611
DNA polymerase beta (EC 2.7.7.7) (EC 4.2.99.-) - Rattus norvegicus (Rat)	DPOLB	DNA repair	DNA-directed DNA polymerase	NULL	DNA POLYMERASE BETA (PTHR11276:SF11)	5423	P06766	0.543909	-0.00526677	0.425208	0.338056	0.0158916	-0.435297
DNA polymerase delta catalytic subunit (EC 2.7.7.7) - Rattus norvegicus (Rat)	DPOD1	DNA replication;DNA repair;DNA replication	DNA-directed DNA polymerase;Exodeoxyribonuclease	DNA replication->Pol delta;;	DNA POLYMERASE DELTA CATALYTIC SUBUNIT (PTHR10322:SF4)	5424	O54747	-0.536866	-0.0927178	-0.349278	-0.766536	-0.519744	1.18094
DNA polymerase subunit delta 2 (EC 2.7.7.7) (DNA polymerase subunit delta p50) - Rattus norvegicus	DPOD2	DNA replication;DNA repair;DNA replication	DNA-directed DNA polymerase;Transferase	DNA replication->Pol delta;;	DNA POLYMERASE DELTA SMALL SUBUNIT (PTHR10416)	5425	Q6AXY4	-0.197033	-0.63624	-1.0191	0.0472982	-0.941552	-0.241422
DNA polymerase subunit gamma 1 (EC 2.7.7.7) (Mitochondrial DNA polymerase catalytic subunit) (PolG-	DPOG1	DNA replication;DNA replication	Exodeoxyribonuclease;Transferase	NULL	DNA POLYMERASE GAMMA (PTHR10267)	5428	Q9QYV8	0.307094	-0.54016	-0.301373	-0.58402	-0.424521	0.0579353
Guanine nucleotide-binding protein G(I)/G(S)/G(O) gamma-2 subunit precursor (G gamma-I) - Homo sapi	GBG2	G-protein mediated signaling	Large G-protein	Heterotrimeric G-protein signaling pathway-Gi alpha and Gs alpha mediated pathway->G protein gamma subunit;;Heterotrimeric G-protein signaling pathway-Gq alpha and Go alpha mediated pathway->G protein gamma subunit;;Heterotrimeric G-protein signaling pathway-Gq alpha and Go alpha mediated pathway->G protein-activated inward rectifying potassium channel;;Heterotrimeric G-protein signaling pathway-…	GUANINE NUCLEOTIDE-BINDING PROTEIN G(I)/G(S)/G(O) GAMMA-2 (PTHR13809:SF13)	54331	P59768	-0.208181	-0.191186	1.3966	-0.132972	0.0189443	-0.125034
Ganglioside-induced differentiation-associated protein 1 (GDAP1) - Homo sapiens (Human)	GDAP1	Other intracellular signaling cascade;Other developmental process	Other signaling molecule	NULL	GANGLIOSIDE-INDUCED DIFFERENTIATION-ASSOCIATED PROTEIN 1, 2 GDAP (PTHR11260:SF9)	54332	Q8TB36	0.487155	-1.14158	-0.0124665	0.00457137	0.282943	-0.60939
Neuroligin-3 precursor (Gliotactin homolog) - Rattus norvegicus (Rat)	NLGN3	Cell adhesion-mediated signaling;Cell adhesion;Neurogenesis	Other signaling molecule	NULL	NEUROLIGIN 3 (PTHR11559:SF50)	54413	Q62889	0.308038	-0.522875	-0.617705	-0.418917	0.237327	0.172165
NADPH--cytochrome P450 reductase (EC 1.6.2.4) (CPR) (P450R) - Rattus norvegicus (Rat)	NCPR	Electron transport	Reductase	NULL	NADPH CYTOCHROME P450 REDUCTASE (PTHR19384:SF17)	5447	P00388	-2.40161	-0.364662	-1.39666	0.396039	-0.844261	0.128866
Protein disulfide-isomerase TXNDC10 precursor (EC 5.3.4.1) (Thioredoxin domain-containing protein 1	TXD10	Protein disulfide-isomerase reaction	Other isomerase	NULL	PROTEIN DISULFIDE ISOMERASE (PTHR18929)	54495	Q96JJ7	1.13264	-1.89786	-0.810251	-0.0128967	-0.0874145	-0.482246
Coiled-coil alpha-helical rod protein 1 (Alpha helical coiled-coil rod protein) (Putative gene 8 pr	CCHCR	Biological process unclassified	Molecular function unclassified	NULL	SUBFAMILY NOT NAMED (PTHR23161:SF4)	54535	Q8TD31	0.404018	-0.309865	0.78861	0.0223397	-1.18326	-2.25997
Protein FAM35A - Homo sapiens (Human)	FA35A	Biological process unclassified	Molecular function unclassified	NULL	No Panther Hit	54537	Q86V20	0.498882	-1.33372	-0.784505	0.0824161	-0.589451	0.564376
POU domain. class 3. transcription factor 2 (Nervous system-specific octamer-binding transcription	PO3F2	mRNA transcription regulation;Developmental processes	Homeobox transcription factor	NULL	POU3/BRN-2 (PTHR11636:SF20)	5454	P20265	-0.617608	0.039182	-1.73761	-1.07706	-0.111934	0.375323
Leucine-rich repeats neuronal protein 3 precursor (Neuronal leucine-rich repeat protein 3) (NLRR-3)	LRRN3	Other receptor mediated signaling pathway;Developmental processes	Receptor;Extracellular matrix	NULL	LEUCINE RICH REPEAT NEURONAL 5 (PTHR23154:SF104)	54674	Q9ESY6	0.71114	-1.23056	-0.638648	0.814323	0.401808	0.132137
[Pyruvate dehydrogenase [lipoamide]]-phosphatase 1. mitochondrial precursor (EC 3.1.3.43) (PDP 1) (	PDP1	Glycolysis	Protein phosphatase	NULL	PYRUVATE DEHYDROGENASE [LIPOAMIDE]]-PHOSPHATASE 2, MITOCHONDRIAL (PTHR13832:SF18)	54704	O88483	-0.0457096	0.240368	-1.38993	-0.350686	-0.0424688	0.318948
Peptidyl-prolyl cis-trans isomerase B precursor (EC 5.2.1.8) (PPIase) (Rotamase) (Cyclophilin B) (S	PPIB	Protein folding;Nuclear transport;Immunity and defense	Other isomerase	NULL	PEPTIDYL-PROLYL CIS-TRANS ISOMERASE B, PPIB (PTHR11071:SF63)	5479	P23284	-0.0514569	-1.11173	-1.88161	0.114539	-0.621216	-0.53386
Transient receptor potential cation channel subfamily M member 4 (Long transient receptor potential	TRPM4	Biological process unclassified	Receptor;Other ion channel	NULL	TRANSIENT RECEPTOR POTENTIAL CATION CHANNEL, SUBFAMILY M, MEMBER 6 (PTHR13800)	54795	Q9ESQ5	0.413431	1.076	0.232943	0.442461	-0.256393	-0.532462
Jouberin (Abelson helper integration site 1 protein homolog) (AHI-1) - Rattus norvegicus (Rat)	AHI1	Biological process unclassified	Molecular function unclassified	NULL	AHI-1 WD-40 PROTEIN (PTHR22847:SF23)	54806	Q6DTM3	2.60027	-2.12386	-2.10569	-0.0810631	0.0400284	0.683612
Suppressor of hairy wing homolog 4 - Homo sapiens (Human)	SUHW4	mRNA transcription	Zinc finger transcription factor	NULL	SUPPRESSOR OF HAIRY WING HOMOLOG 2 (PTHR23228:SF13)	54816	Q6N043	1.1817	-1.26267	-0.254426	-0.610195	0.246862	0.0382273
Nuclear distribution protein nudE homolog 1 (NudE) (rNudE) - Rattus norvegicus (Rat)	NDE1	Biological process unclassified	Molecular function unclassified	NULL	LIS1-INTERACTING PROTEIN NUDE (PTHR10921)	54820	Q9ES39	-0.428151	0.378663	0.134204	-0.352426	0.0667232	-0.371742
All-trans-retinol 13.14-reductase precursor (EC 1.3.99.23) (All-trans-13.14-dihydroretinol saturase	RETST	Other metabolism	Dehydrogenase	NULL	PHYTOENE DEHYDROGENASE-RELATED (PTHR10668:SF5)	54884	Q8VHE9	-0.688913	-0.503821	-1.09592	0.931775	0.149529	-0.587279
Methylglutaconyl-CoA hydratase. mitochondrial precursor (EC 4.2.1.18) (AU-specific RNA-binding enoy	AUMH	Carbohydrate metabolism;Fatty acid beta-oxidation;Coenzyme metabolism;Vitamin biosynthesis	Synthetase;Dehydrogenase;Acetyltransferase;Acyltransferase;Hydratase;Epimerase/racemase;Ligase	NULL	ENOYL-COA HYDRATASE-RELATED (PTHR11941)	549	Q13825	0.396034	0.146728	0.214642	0.255105	0.0559791	-0.0478838
Coiled-coil-helix-coiled-coil-helix domain-containing protein 3 - Homo sapiens (Human)	CHCH3	Biological process unclassified	Molecular function unclassified	NULL	SUBFAMILY NOT NAMED (PTHR21588:SF5)	54927	Q9NX63	0.0875448	-0.781963	-0.294354	0.0861794	-0.509111	-0.935104
Seryl-tRNA synthetase. mitochondrial precursor (EC 6.1.1.11) (Serine--tRNA ligase) (SerRSmt) - Homo	SYSM	Amino acid activation	Other RNA-binding protein;Aminoacyl-tRNA synthetase;Ligase	NULL	SERYL-TRNA SYNTHETASE (PTHR11778)	54938	Q9NP81	1.81106	0.145058	1.3056	0.981841	-0.612944	-0.899531
Serine/threonine-protein phosphatase PP1-alpha catalytic subunit (EC 3.1.3.16) (PP-1A) - Homo sapie	PP1A	Glycogen metabolism;Pre-mRNA processing;Protein phosphorylation;Apoptosis;Meiosis;Cell structure and motility	Protein phosphatase	D1/D5 dopamine receptor mediated sigaling pathway->Protein Phosphatase-1;;	PROTEIN PHOSPHATASE-1 (PTHR11668:SF19)	5499	P62136	-1.75403	-0.417862	-1.89303	-0.554352	-0.0408984	0.326327
Serine/threonine-protein phosphatase PP1-gamma catalytic subunit (EC 3.1.3.16) (PP-1G) (Protein pho	PP1G	Glycogen metabolism;Pre-mRNA processing;Protein phosphorylation;Apoptosis;Meiosis;Cell structure and motility	Protein phosphatase	D1/D5 dopamine receptor mediated sigaling pathway->Protein Phosphatase-1;;	PROTEIN PHOSPHATASE-1 (PTHR11668:SF19)	5501	P63088	0.284701	0.0510969	1.21925	0	-0.0624471	0.27614
Syntaxin-17 - Rattus norvegicus (Rat)	STX17	General vesicle transport;Neurotransmitter release	SNARE protein	NULL	SYNTAXIN 17 (PTHR19957:SF1)	55014	Q9Z158	0.104208	-0.0490066	-0.371463	0.0665561	0.0280942	0.341572
Nucleolar protein 8 (Nucleolar protein Nop132) - Homo sapiens (Human)	NOL8	Biological process unclassified	Molecular function unclassified	NULL	SUBFAMILY NOT NAMED (PTHR16274:SF6)	55035	Q76FK4	0.242848	-0.0197143	-1.60036	-0.325215	-0.208625	-0.24958
Protein C9orf40 homolog - Rattus norvegicus (Rat)	CI040	Biological process unclassified	Molecular function unclassified	NULL	No Panther Hit	55071	Q66H24	1.32301	-1.40767	0.0831979	-0.616794	0.479479	0.0910221
Protein C10orf118 (CTCL tumor antigen HD-CL-01/L14-2) - Homo sapiens (Human)	CJ118	Biological process unclassified	Molecular function unclassified	NULL	SUBFAMILY NOT NAMED (PTHR18911:SF1)	55088	Q7Z3E2	0.165403	-0.849307	-0.770795	0.203676	-0.470928	0.0449743
Piwi-like protein 2 - Homo sapiens (Human)	PIWL2	Other nucleoside, nucleotide and nucleic acid metabolism;Oogenesis	Other miscellaneous function protein	NULL	PIWIL2 (PTHR22892:SF8)	55124	Q8TC59	-0.635383	1.88384	1.37736	-0.105245	0.205126	0.441032
Ankyrin repeat and zinc finger domain-containing protein 1 (Zinc finger protein 744) - Homo sapiens	ANKZ1	Biological process unclassified	Molecular function unclassified	NULL	FAMILY NOT NAMED (PTHR13182)	55139	Q9H8Y5	-0.603426	-0.0059862	0.706848	-1.05567	0.0390666	-0.0669572
Serine/threonine-protein phosphatase 2A catalytic subunit beta isoform (EC 3.1.3.16) (PP2A-beta) -	PP2AB	Pre-mRNA processing;Protein phosphorylation;Signal transduction;Apoptosis;Mitosis;Oncogenesis	Molecular function unclassified	EGF receptor signaling pathway->protein phosphatase 2A;;FGF signaling pathway->protein phosphatase 2A;;Wnt signaling pathway->Protein phosphatase 2A;;p53 pathway->Protein phosphatase 2A;;p53 pathway feedback loops 2->PP2A-C;;;;;;	PROTEIN PHSOPHATASE-2A (PTHR11668:SF20)	5516	P62716	-0.207226	-0.890087	-1.07535	0.699463	-0.0624515	0.237077
Transmembrane protein 33 (DB83 protein) - Rattus norvegicus (Rat)	TMM33	Biological process unclassified	Molecular function unclassified	NULL	SUBFAMILY NOT NAMED (PTHR12703:SF2)	55161	Q9Z142	0.190341	-1.36029	-1.18021	0.313682	-0.690311	-0.23142
Centrosome protein 55 - Rattus norvegicus (Rat)	CEP55	Biological process unclassified	Molecular function unclassified	NULL	No Panther Hit	55165	Q4V7C8	0.213923	-1.40968	0.209282	-0.55926	-0.936274	-0.657073
Serine/threonine-protein phosphatase 2A 65 kDa regulatory subunit A alpha isoform (PP2A. subunit A.	2AAA	Biological process unclassified	Protein phosphatase	FGF signaling pathway->protein phosphatase 2A;;	SERINE/THREONINE PROTEIN PHOSPHATASE 2A REGULATORY SUBUNIT A (PTHR10648)	5518	P30153	-0.723218	0.761891	-0.358927	0.610677	-0.12453	0.17008
Vasopressin V1a receptor (V1aR) (Vascular/hepatic-type arginine vasopressin receptor) (Antidiuretic	V1AR	G-protein mediated signaling;Calcium mediated signaling;Cell communication;Neuronal activities;Muscle contraction;Lactation, mammary development;Regulation of vasoconstriction, dilation	G-protein coupled receptor	NULL	VASOPRESSIN V1A RECPETOR (PTHR19264:SF48)	552	P30560	0.0919999	1.47296	1.4354	1.08084	-2.41267	-1.92047
ADP-ribosylation factor-like protein 8B - Rattus norvegicus (Rat)	ARL8B	General vesicle transport	Small GTPase	Huntington disease->ADP-ribosylation factor;;	ADP-RIBOSYLATION FACTOR-LIKE 10, ARL10 (PTHR11711:SF20)	55207	Q66HA6	0.369093	-0.937344	-0.154791	0.331405	-0.204908	0.381564
Serine/threonine-protein phosphatase 2A 55 kDa regulatory subunit B beta isoform (PP2A. subunit B.	2ABB	Protein phosphorylation;Stress response	Protein phosphatase	FGF signaling pathway->protein phosphatase 2A;;	PROTEIN PHOSPHATASE PP2A REGULATORY SUBUNIT B (PTHR11871)	5521	P36877	0.500855	0.118006	0.0149715	2.6596	-0.132567	-0.223182
ATPase family AAA domain-containing protein 3A - Homo sapiens (Human)	ATD3A	Biological process unclassified	Hydrolase	NULL	PUTATIVE ATP-ASE (PTHR23075)	55210	Q9NVI7	0.106039	-0.564018	-0.545612	0.100858	-0.59187	-0.7431
Smu-1 suppressor of mec-8 and unc-52 protein homolog (Brain-enriched WD repeat protein) - Rattus no	SMU1	Biological process unclassified	Molecular function unclassified	NULL	WD40 REPEAT PROTEIN (PTHR22848:SF2)	55234	Q99M63	0.363023	-0.765694	-0.302723	-0.0474877	0.428783	-0.260122
Stat3-interacting protein (StIP1) - Rattus norvegicus (Rat)	STTP1	Biological process unclassified	Molecular function unclassified	NULL	SUBFAMILY NOT NAMED (PTHR13729:SF8)	55250	Q496Z0	0.309577	-0.552182	-0.191378	-0.240099	0.669307	0.828372
Mitochondrial Rho GTPase 1 (EC 3.6.5.-) (MIRO-1) (hMiro-1) (Ras homolog gene family member T1) (Rac	MIRO1	G-protein mediated signaling	Small GTPase	NULL	RAC-GTP BINDING PROTEIN (PTHR11708:SF14)	55288	Q8IXI2	0.595193	-1.38015	0.420206	-0.977599	-0.24625	-0.0123838
Serine/threonine-protein phosphatase 2B catalytic subunit alpha isoform (EC 3.1.3.16) (Calmodulin-d	PP2BA	Regulation of carbohydrate metabolism;Other polysaccharide metabolism;Glycogen metabolism;mRNA transcription;Protein phosphorylation;Translational regulation;Other intracellular signaling cascade;Stress response;Meiosis;Cell cycle control;Mitosis;Homeostasis	Protein phosphatase;Select calcium binding protein	B cell activation->Calcineurin;;T cell activation->Calcineurin;;Wnt signaling pathway->Calcineurin;;;;	PROTEIN PHOSPHATASE-2B (PTHR11668:SF15)	5530	P63329	-0.25407	3.49879	3.07068	1.7442	-0.128154	0.589921
Peflin (PEF protein with a long N-terminal hydrophobic domain) (Penta-EF hand domain-containing pro	PEF1	Biological process unclassified	Select calcium binding protein	NULL	PEF PROTEIN WITH A LONG N-TERMINAL HYDROPHOBIC DOMAIN (PEFLIN) (PTHR10183:SF18)	553115	Q641Z8	0.791168	-1.5573	-3.261	0.128621	0.174485	-0.460363
1-acyl-sn-glycerol-3-phosphate acyltransferase epsilon (EC 2.3.1.51) (1-AGP acyltransferase 5) (1-A	PLCE	Phospholipid metabolism	Acyltransferase	NULL	1-ACYLGLYCEROL-3-PHOSPHATE ACYLTRANSFERASE (PTHR10983:SF1)	55326	Q9NUQ2	0.313943	-1.7068	-0.428844	0.628201	-0.23624	-0.319316
Lin-7 homolog C (Lin-7C) (Mammalian lin-seven protein 3) (MALS-3) (Vertebrate lin-7 homolog 3) (Vel	LIN7C	Cell adhesion;Other neuronal activity;Cell structure	Cell adhesion molecule;Other cell junction protein	NULL	LIN-7-LIKE PROTEINS (PTHR14063:SF2)	55327	Q792I0	-0.0705519	-1.00297	-0.396376	-0.323619	0.108561	-0.055952
Synaptojanin-2-binding protein (Mitochondrial outer membrane protein 25) (NPW16) - Rattus norvegicu	SYJ2B	Other intracellular signaling cascade;Protein targeting	Other miscellaneous function protein	NULL	SYNAPTOJANIN 2 BINDING PROTEIN (PTHR17130:SF5)	55333	Q9WVJ4	0.133356	0.0723053	-0.696852	-0.400671	-0.370038	-0.224657
Calcineurin subunit B isoform 1 (Protein phosphatase 2B regulatory subunit 1) (Protein phosphatase	CANB1	Protein modification;Calcium mediated signaling;Other homeostasis activities	Protein phosphatase;Calmodulin related protein	Wnt signaling pathway->Calcineurin;;	CALCINEURIN B SUBUNIT (PTHR23056:SF4)	5534	P63098	-1.15845	-0.888856	-0.667311	-0.49059	-0.232446	0.648009
Calcineurin subunit B isoform 2 (Protein phosphatase 2B regulatory subunit 2) (Protein phosphatase	CANB2	Protein modification;Calcium mediated signaling;Other homeostasis activities	Protein phosphatase;Calmodulin related protein	Wnt signaling pathway->Calcineurin;;	CALCINEURIN B SUBUNIT (PTHR23056:SF4)	5535	Q96LZ3	-0.139606	0.95103	0.498702	0.808806	0.695305	0.322579
Leucine-rich repeat-containing protein 59 (Protein p34) - Rattus norvegicus (Rat)	LRC59	Other immune and defense;Miscellaneous	Other miscellaneous function protein	NULL	LEUCINE-RICH REPEAT-CONTAINING PROTEIN (PTHR23155:SF22)	55379	Q5RJR8	0.508566	-1.0465	-0.32815	-0.0793444	-0.0459134	-0.176601
Sphingomyelin phosphodiesterase 3 (EC 3.1.4.12) (Neutral sphingomyelinase 2) (Neutral sphingomyelin	NSMA2	Biological process unclassified	Molecular function unclassified	NULL	No Panther Hit	55512	O35049	0.749029	0.67718	1.51562	-1.08475	0.362834	-0.54074
Serine/threonine-protein kinase MRCK gamma (EC 2.7.11.1) (CDC42-binding protein kinase gamma) (Myot	MRCKG	Protein phosphorylation;Other intracellular signaling cascade;Cell structure	Non-receptor serine/threonine protein kinase	NULL	MYOTONIC DYSTROPHY KINASE-RELATED CDC42-BINDING KINASE (PTHR22988:SF2)	55561	Q6DT37	0.455042	-0.589667	0.681895	-1.20506	-0.0634041	-0.771904
DNA primase large subunit (EC 2.7.7.-) (DNA primase 58 kDa subunit) (p58) - Rattus norvegicus (Rat)	PRI2	DNA replication;DNA replication	Primase;Nucleotidyltransferase	DNA replication->Primase;;	DNA PRIMASE LARGE SUBUNIT (PTHR10537)	5558	O89044	0.627916	-0.717212	-0.995075	-0.0883965	0.211863	-0.427889
Neurabin-1 (Neurabin-I) (Neural tissue-specific F-actin-binding protein I) (Protein phosphatase 1 r	NEB1	Biological process unclassified	Molecular function unclassified	NULL	SUBFAMILY NOT NAMED (PTHR16154:SF6)	55607	O35867	0.408723	-1.46259	-3.05594	-0.956436	0.839237	-0.0671759
Ubiquitin thioesterase protein OTUB1 (EC 3.4.-.-) (Otubain-1) (OTU domain-containing ubiquitin alde	OTUB1	Biological process unclassified	Molecular function unclassified	NULL	SUBFAMILY NOT NAMED (PTHR12931:SF4)	55611	Q96FW1	-0.615809	-1.83146	-1.90084	0.16542	0.0892054	0.425991
Chromodomain-helicase-DNA-binding protein 7 (EC 3.6.1.-) (ATP-dependent helicase CHD7) (CHD-7) (Fra	CHD7	Biological process unclassified	Molecular function unclassified	NULL	No Panther Hit	55636	Q9P2D1	0.0183366	0.208985	-0.0746296	-1.12354	0.137083	-0.541235
BTB/POZ domain-containing protein 2 - Homo sapiens (Human)	BTBD2	Biological process unclassified	DNA topoisomerase	NULL	BPB/POZ DOMAIN CONTAINING PROTEIN 2 (PTHR23230:SF48)	55643	Q9BX70	-0.202861	0.00645306	-0.881688	-0.722308	0.1647	-0.0736432
cAMP-dependent protein kinase. beta-catalytic subunit (EC 2.7.11.11) (PKA C-beta) - Rattus norvegic	KAPCB	Protein phosphorylation;Intracellular signaling cascade;Cell communication;Developmental processes;Mitosis;Cell proliferation and differentiation	Non-receptor serine/threonine protein kinase	Endothelin signaling pathway->adenosine-3'-5'-cyclic monophosphate -dependent kinase;;Heterotrimeric G-protein signaling pathway-Gi alpha and Gs alpha mediated pathway->Protein kinase A, catalytic subunit;;Heterotrimeric G-protein signaling pathway-rod outer segment phototransduction->Protein kinase A;;Inflammation mediated by chemokine and cytokine signaling pathway->Protein kinase A;;Metabotrop…	CAMP-DEPENDENT PROTEIN KINASE CATALYTIC SUBUNIT (PTHR22985:SF66)	5567	P68182	0.732516	-1.06388	-1.189	0.313388	0.113888	0.424665
Phosphofurin acidic cluster sorting protein 1 (PACS-1) - Rattus norvegicus (Rat)	PACS1	Biological process unclassified	Molecular function unclassified	NULL	SUBFAMILY NOT NAMED (PTHR13280:SF5)	55690	O88588	-0.994759	-0.330785	-1.0383	0.00783754	0.0970382	1.09621
Isoleucyl-tRNA synthetase. mitochondrial precursor (EC 6.1.1.5) (Isoleucine--tRNA ligase) (IleRS) -	SYIM	Amino acid activation	Aminoacyl-tRNA synthetase;Ligase	NULL	ISOLEUCYL TRNA SYNTHETASE (PTHR11946:SF9)	55699	Q9NSE4	0.64485	-0.979035	0.0385889	0.01799	0.140043	-0.191419
Adaptin ear-binding coat-associated protein 2 (NECAP-2) - Rattus norvegicus (Rat)	NECP2	Biological process unclassified	Molecular function unclassified	NULL	UNCHARACTERIZED (PTHR12847:SF10)	55707	Q6P756	0.0462841	-0.200288	-0.793835	0.449299	0.1338	0.982027
DnaJ homolog subfamily C member 11 - Homo sapiens (Human)	DCJ11	Biological process unclassified	Other chaperones	NULL	DNAJ (HSP40) HOMOLOG, SUBFAMILY C, MEMBER 11 (PTHR11821:SF15)	55735	Q9NVH1	-0.177615	0.0302875	-0.407094	-0.275126	0.227605	-0.517998
Multiple substrate lipid kinase. mitochondrial precursor (EC 2.7.1.94) (EC 2.7.1.107) (Multi-substr	MULK	Biological process unclassified	Kinase	NULL	SPHINGOSINE KINASE-RELATED (PTHR12358:SF7)	55750	Q53H12	0.0141429	-1.24189	-1.68426	0.559686	-0.442892	-0.464126
[truncated: 693 more rows]
